# Supplementary material for: Pyridin-4-ylmethanaminium perchlorate mono­hydrate
Source: IUCrdata. 2023 May 26;8(Pt 5):x230459. doi: 10.1107/S2414314623004595 (PMC10242734; doi:10.1107/S2414314623004595)
Supplement: Supplementary file 1 [file x-08-x230459-sup1.cif]

##############################################################################
#                                                                            #
# This CIF contains the data for a data article accepted for                 #
# publication in IUCrData. It conforms to the requirements of                #
# Notes for Authors for IUCrData, and has been                               #
# peer reviewed under the auspices of IUCrData.                              #
#                                                                            #
# Full details of the Crystallographic Information File format               #
# are given in the paper "The Crystallographic Information File (CIF):       #
# a New Standard Archive File for Crystallography" by S. R. Hall, F. H.      #
# Allen and I. D. Brown [Acta Cryst. (1991), A47, 655-685].                  #
#                                                                            #
# The current version of the core CIF dictionary is obtainable from          #
# ftp://ftp.iucr.org/pub/cif_core.dic.                                       #
#                                                                            #
# Software is freely available for graphical display of the structure(s)     #
# in this CIF. For information consult the CIF software page                 #
# http://www.iucr.org/resources/cif/software.                                #
#                                                                            #
# This file may be used for bona fide research purposes within the           #
# scientific community so long as proper attribution is given to the data    # 
# article from which it was obtained.                                        #
#                                                                            #
##############################################################################
data_I
_audit_creation_method     'SHELXL-2018/3'
_chemical_name_systematic
;
Pyridin-4-ylmethanaminium perchlorate monohydrate
;
_chemical_name_common
;
4-Picolylammonium perchlorate monohydrate
;
_chemical_formula_moiety     'C6 H9 N2 +, Cl O4 -, H2 O'
_chemical_formula_sum     'C6 H11 Cl N2 O5'
_chemical_formula_iupac     'C6 H9 N2 +, Cl O4 -, H2 O'
_chemical_formula_weight     226.62
_chemical_melting_point     ?
_space_group_crystal_system     monoclinic
_space_group_name_H-M_alt     'P 21/n'
_space_group_name_Hall     '-P 2yn'
loop_
    _space_group_symop_operation_xyz
    'x, y, z'
    '-x+1/2, y+1/2, -z+1/2'
    '-x, -y, -z'
    'x-1/2, -y-1/2, z-1/2'
_cell_length_a     9.1239(2)
_cell_length_b     22.1397(6)
_cell_length_c     9.5463(3)
_cell_angle_alpha     90
_cell_angle_beta     101.799(3)
_cell_angle_gamma     90
_cell_volume     1887.62(9)
_cell_formula_units_Z     8
_cell_measurement_reflns_used     4316
_cell_measurement_theta_min     3.5670
_cell_measurement_theta_max     28.3950
_cell_measurement_temperature     110(2)
_exptl_crystal_description     prism
_exptl_crystal_colour     colourless
_exptl_crystal_size_max     0.280
_exptl_crystal_size_mid     0.200
_exptl_crystal_size_min     0.100
_exptl_crystal_density_diffrn     1.595
_exptl_crystal_density_meas     ?
_exptl_crystal_density_method     ?
_exptl_crystal_F_000     944
_exptl_absorpt_coefficient_mu     0.405
_exptl_absorpt_correction_type     multi-scan
_exptl_absorpt_process_details
;
(<i>ABSPACK</i> in <i>CrysAlisPro</i>; Rigaku OD, 2022)
;
_exptl_absorpt_correction_T_min     0.89417
_exptl_absorpt_correction_T_max     1.00000
_diffrn_ambient_temperature     110(2)
_diffrn_source     'fine-focus sealed X-ray tube'
_diffrn_radiation_type     MoK\a
_diffrn_radiation_wavelength     0.71073
_diffrn_radiation_monochromator     graphite
_diffrn_measurement_device_type     'Xcalibur2, Oxford Diffraction'
_diffrn_measurement_device     'four-circle diffractometer'
_diffrn_measurement_method     '\w scans'
_diffrn_detector     'CCD plate'
_diffrn_detector_area_resol_mean     8.4171
_diffrn_reflns_number     16791
_diffrn_reflns_av_R_equivalents     0.0407
_diffrn_reflns_av_unetI/netI     0.0440
_diffrn_reflns_theta_min     2.814
_diffrn_reflns_theta_max     28.864
_diffrn_reflns_theta_full     25.242
_diffrn_measured_fraction_theta_max     0.894
_diffrn_measured_fraction_theta_full     0.999
_diffrn_reflns_limit_h_min     -12
_diffrn_reflns_limit_h_max     11
_diffrn_reflns_limit_k_min     -29
_diffrn_reflns_limit_k_max     27
_diffrn_reflns_limit_l_min     -11
_diffrn_reflns_limit_l_max     12
_diffrn_radiation_probe     x-ray
_refine_special_details
;
Nitrogen-bound and water hydrogen atoms were located from
difference-Fourier maps and were refined with N---H and O---H distances
restrained to target values of 0.91(2) and 0.84(2) \%A, respectively. The
respective <i>U</i>~iso~(H) values were refined freely.
;
_reflns_number_total     4422
_reflns_number_gt     3163
_reflns_threshold_expression     'I > 2\s(I)'
_refine_ls_structure_factor_coef     Fsqd
_refine_ls_matrix_type     full
_refine_ls_R_factor_all     0.0736
_refine_ls_R_factor_gt     0.0434
_refine_ls_wR_factor_gt     0.0887
_refine_ls_wR_factor_ref     0.1013
_refine_ls_goodness_of_fit_ref     1.041
_refine_ls_restrained_S_all     1.040
_refine_ls_number_reflns     4422
_refine_ls_number_parameters     299
_refine_ls_number_restraints     10
_refine_ls_hydrogen_treatment     mixed
_refine_ls_weighting_scheme     calc
_refine_ls_weighting_details
              'w=1/[\s^2^(Fo^2^)+(0.0371P)^2^+1.2652P] where P=(Fo^2^+2Fc^2^)/3'
_atom_sites_solution_hydrogens     mixed
_atom_sites_solution_primary     direct
_atom_sites_solution_secondary     difmap
_refine_ls_shift/su_max     0.000
_refine_ls_shift/su_mean     0.000
_refine_diff_density_max     0.436
_refine_diff_density_min     -0.424
_refine_ls_extinction_method     none
_refine_ls_extinction_coef     .
loop_
    _atom_type_symbol
    _atom_type_description
    _atom_type_scat_dispersion_real
    _atom_type_scat_dispersion_imag
    _atom_type_scat_source
    'C' 'C' 0.0033 0.0016
                         'International Tables Vol C Tables 4.2.6.8 and 6.1.1.4'
    'H' 'H' 0.0000 0.0000
                         'International Tables Vol C Tables 4.2.6.8 and 6.1.1.4'
    'N' 'N' 0.0061 0.0033
                         'International Tables Vol C Tables 4.2.6.8 and 6.1.1.4'
    'O' 'O' 0.0106 0.0060
                         'International Tables Vol C Tables 4.2.6.8 and 6.1.1.4'
    'Cl' 'Cl' 0.1484 0.1585
                         'International Tables Vol C Tables 4.2.6.8 and 6.1.1.4'
_computing_data_collection
;
CrysAlis PRO (Rigaku OD, 2022)
;
_computing_cell_refinement
;
CrysAlis PRO (Rigaku OD, 2022)
;
_computing_data_reduction
;
CrysAlis PRO (Rigaku OD, 2022)
;
_computing_structure_solution
;
SHELXS (Sheldrick, 2008)
;
_computing_structure_refinement
;
SHELXL (Sheldrick, 2015)
;
_computing_molecular_graphics
;
DIAMOND (Brandenburg, 2018)
;
_computing_publication_material
;
publCIF (Westrip, 2010)
;
loop_
    _atom_site_type_symbol
    _atom_site_label
    _atom_site_fract_x
    _atom_site_fract_y
    _atom_site_fract_z
    _atom_site_U_iso_or_equiv
    _atom_site_adp_type
    _atom_site_calc_flag
    _atom_site_occupancy
    _atom_site_disorder_assembly
    _atom_site_disorder_group
    C C2_1 0.5915(3) 0.25285(10) 0.3275(3) 0.0236(5) Uani d 1 . .
    H H2_1 0.613952 0.219921 0.392116 0.028 Uiso calc 1 . .
    C C3_1 0.6384(3) 0.30978(10) 0.3757(3) 0.0211(5) Uani d 1 . .
    H H3_1 0.691704 0.315629 0.471201 0.025 Uiso calc 1 . .
    C C4_1 0.6065(2) 0.35838(9) 0.2826(2) 0.0173(5) Uani d 1 . .
    C C5_1 0.5272(3) 0.34736(10) 0.1463(3) 0.0235(5) Uani d 1 . .
    H H5_1 0.501877 0.379550 0.080013 0.028 Uiso calc 1 . .
    C C6_1 0.4846(3) 0.28865(11) 0.1070(3) 0.0260(6) Uani d 1 . .
    H H6_1 0.429816 0.281688 0.012509 0.031 Uiso calc 1 . .
    C C7_1 0.6564(3) 0.42157(10) 0.3275(3) 0.0206(5) Uani d 1 . .
    H H7A_1 0.610755 0.450463 0.251989 0.025 Uiso calc 1 . .
    H H7B_1 0.622219 0.432207 0.416360 0.025 Uiso calc 1 . .
    N N1_1 0.5162(2) 0.24152(8) 0.1945(2) 0.0214(4) Uani d 1 . .
    N N2_1 0.8230(2) 0.42629(9) 0.3526(2) 0.0171(4) Uani d 1 . .
    H H2A_1 0.854(3) 0.4114(11) 0.276(2) 0.027(7) Uiso d 1 . .
    H H2B_1 0.853(3) 0.4645(8) 0.371(3) 0.020(6) Uiso d 1 . .
    H H2C_1 0.861(3) 0.4058(11) 0.434(2) 0.034(8) Uiso d 1 . .
    Cl Cl1_1 0.71953(6) 0.05644(2) 0.38455(5) 0.01373(13) Uani d 1 . .
    O O1_1 0.70326(17) 0.05322(6) 0.23033(16) 0.0180(3) Uani d 1 . .
    O O2_1 0.7178(2) 0.11825(7) 0.42615(17) 0.0287(4) Uani d 1 . .
    O O3_1 0.85768(17) 0.02837(7) 0.45115(18) 0.0251(4) Uani d 1 . .
    O O4_1 0.59712(18) 0.02479(8) 0.42438(18) 0.0268(4) Uani d 1 . .
    O O5_1 0.43372(18) 0.11734(7) 0.61174(17) 0.0181(3) Uani d 1 . .
    H H5A_1 0.453(3) 0.1534(9) 0.638(3) 0.041(9) Uiso d 1 . .
    H H5B_1 0.513(2) 0.0983(12) 0.620(3) 0.042(9) Uiso d 1 . .
    C C2_2 0.6473(3) 0.24806(10) 0.7655(3) 0.0221(5) Uani d 1 . .
    H H2_2 0.716822 0.216114 0.792595 0.027(7) Uiso calc 1 . .
    C C3_2 0.6939(3) 0.30644(10) 0.8024(2) 0.0195(5) Uani d 1 . .
    H H3_2 0.792866 0.313941 0.853765 0.026(7) Uiso calc 1 . .
    C C4_2 0.5946(2) 0.35391(9) 0.7636(2) 0.0160(5) Uani d 1 . .
    C C5_2 0.4506(3) 0.33949(10) 0.6910(2) 0.0202(5) Uani d 1 . .
    H H5_2 0.378075 0.370385 0.663996 0.020(6) Uiso calc 1 . .
    C C6_2 0.4143(3) 0.28017(10) 0.6587(2) 0.0218(5) Uani d 1 . .
    H H6_2 0.315601 0.271289 0.608434 0.025(7) Uiso calc 1 . .
    C C7_2 0.6330(2) 0.41931(10) 0.7943(3) 0.0193(5) Uani d 1 . .
    H H7A_2 0.594521 0.443333 0.707070 0.018(6) Uiso calc 1 . .
    H H7B_2 0.581862 0.433608 0.870188 0.022(6) Uiso calc 1 . .
    N N1_2 0.5099(2) 0.23416(8) 0.6940(2) 0.0218(4) Uani d 1 . .
    N N2_2 0.7960(2) 0.43016(9) 0.8405(2) 0.0175(4) Uani d 1 . .
    H H2A_2 0.833(3) 0.4138(10) 0.9295(19) 0.022(6) Uiso d 1 . .
    H H2B_2 0.818(3) 0.4699(8) 0.854(3) 0.028(7) Uiso d 1 . .
    H H2C_2 0.841(3) 0.4149(11) 0.773(2) 0.033(8) Uiso d 1 . .
    Cl Cl1_2 0.72640(6) 0.05939(2) 0.88521(5) 0.01431(13) Uani d 1 . .
    O O1_2 0.72928(19) 0.06090(7) 0.73443(17) 0.0231(4) Uani d 1 . .
    O O2_2 0.67297(19) 0.11607(7) 0.92682(17) 0.0224(4) Uani d 1 . .
    O O3_2 0.87356(17) 0.04688(7) 0.96603(18) 0.0249(4) Uani d 1 . .
    O O4_2 0.62605(18) 0.01185(7) 0.90900(17) 0.0234(4) Uani d 1 . .
    O O5_2 0.43738(18) 0.12300(7) 0.12765(17) 0.0181(3) Uani d 1 . .
    H H5A_2 0.458(3) 0.1593(8) 0.142(3) 0.044(9) Uiso d 1 . .
    H H5B_2 0.518(2) 0.1049(12) 0.137(3) 0.049(10) Uiso d 1 . .
loop_
    _atom_site_aniso_label
    _atom_site_aniso_U_11
    _atom_site_aniso_U_22
    _atom_site_aniso_U_33
    _atom_site_aniso_U_12
    _atom_site_aniso_U_13
    _atom_site_aniso_U_23
    C2_1 0.0233(12) 0.0177(11) 0.0287(14) 0.0016(10) 0.0028(10) 0.0043(10)
    C3_1 0.0231(13) 0.0192(11) 0.0199(12) 0.0000(10) 0.0016(10) 0.0005(9)
    C4_1 0.0121(10) 0.0149(11) 0.0257(13) 0.0010(9) 0.0056(9) 0.0017(9)
    C5_1 0.0205(12) 0.0223(12) 0.0253(13) -0.0012(10) -0.0009(10) 0.0089(10)
    C6_1 0.0226(13) 0.0297(13) 0.0227(13) -0.0063(11) -0.0024(10) 0.0006(10)
    C7_1 0.0164(11) 0.0143(11) 0.0321(14) 0.0005(9) 0.0070(10) -0.0004(9)
    N1_1 0.0172(10) 0.0190(10) 0.0279(12) -0.0034(8) 0.0042(9) -0.0031(8)
    N2_1 0.0198(10) 0.0133(10) 0.0180(11) -0.0027(8) 0.0036(8) -0.0018(8)
    Cl1_1 0.0121(2) 0.0130(2) 0.0158(3) 0.0005(2) 0.00203(19) 0.0011(2)
    O1_1 0.0223(8) 0.0173(8) 0.0146(8) 0.0006(7) 0.0041(7) 0.0003(6)
    O2_1 0.0453(11) 0.0146(8) 0.0230(9) 0.0030(8) -0.0003(8) -0.0031(7)
    O3_1 0.0149(8) 0.0331(10) 0.0259(9) 0.0092(7) 0.0004(7) 0.0041(7)
    O4_1 0.0186(9) 0.0366(10) 0.0254(10) -0.0081(8) 0.0048(7) 0.0079(8)
    O5_1 0.0170(8) 0.0149(8) 0.0217(9) 0.0018(7) 0.0021(7) -0.0022(7)
    C2_2 0.0209(12) 0.0160(11) 0.0289(14) 0.0022(10) 0.0042(10) 0.0025(10)
    C3_2 0.0158(11) 0.0180(11) 0.0238(13) 0.0006(9) 0.0017(10) 0.0022(9)
    C4_2 0.0185(11) 0.0142(10) 0.0163(11) 0.0000(9) 0.0058(9) 0.0001(8)
    C5_2 0.0169(11) 0.0227(12) 0.0202(12) 0.0060(10) 0.0017(9) 0.0001(9)
    C6_2 0.0164(12) 0.0274(12) 0.0207(13) -0.0020(10) 0.0018(10) -0.0019(10)
    C7_2 0.0161(11) 0.0153(11) 0.0262(13) 0.0016(9) 0.0041(10) 0.0000(9)
    N1_2 0.0210(10) 0.0193(10) 0.0255(11) -0.0026(8) 0.0054(9) -0.0006(8)
    N2_2 0.0223(11) 0.0145(10) 0.0157(10) -0.0026(8) 0.0038(8) 0.0000(8)
    Cl1_2 0.0141(3) 0.0136(2) 0.0150(3) 0.0009(2) 0.00248(19) 0.0008(2)
    O1_2 0.0318(10) 0.0214(8) 0.0173(9) 0.0018(7) 0.0078(7) 0.0028(7)
    O2_2 0.0278(9) 0.0155(8) 0.0231(9) 0.0072(7) 0.0034(7) -0.0020(7)
    O3_2 0.0139(8) 0.0318(9) 0.0269(9) 0.0061(7) -0.0010(7) 0.0015(7)
    O4_2 0.0250(9) 0.0202(8) 0.0245(9) -0.0084(7) 0.0040(7) 0.0029(7)
    O5_2 0.0176(9) 0.0147(8) 0.0214(9) 0.0007(7) 0.0022(7) -0.0013(7)
_geom_special_details
;
 All esds (except the esd in the dihedral angle between two l.s. planes)
 are estimated using the full covariance matrix.  The cell esds are taken
 into account individually in the estimation of esds in distances, angles
 and torsion angles; correlations between esds in cell parameters are only
 used when they are defined by crystal symmetry.  An approximate (isotropic)
 treatment of cell esds is used for estimating esds involving l.s. planes.
;
loop_
    _geom_bond_atom_site_label_1
    _geom_bond_atom_site_label_2
    _geom_bond_site_symmetry_2
    _geom_bond_distance
    _geom_bond_publ_flag
    C2_1 N1_1 . 1.338(3) ?
    C2_1 C3_1 . 1.380(3) ?
    C2_1 H2_1 . 0.9500 ?
    C3_1 C4_1 . 1.388(3) ?
    C3_1 H3_1 . 0.9500 ?
    C4_1 C5_1 . 1.375(3) ?
    C4_1 C7_1 . 1.506(3) ?
    C5_1 C6_1 . 1.386(3) ?
    C5_1 H5_1 . 0.9500 ?
    C6_1 N1_1 . 1.331(3) ?
    C6_1 H6_1 . 0.9500 ?
    C7_1 N2_1 . 1.493(3) ?
    C7_1 H7A_1 . 0.9900 ?
    C7_1 H7B_1 . 0.9900 ?
    N2_1 H2A_1 . 0.900(16) ?
    N2_1 H2B_1 . 0.895(16) ?
    N2_1 H2C_1 . 0.903(17) ?
    Cl1_1 O2_1 . 1.4260(16) ?
    Cl1_1 O3_1 . 1.4323(16) ?
    Cl1_1 O4_1 . 1.4341(16) ?
    Cl1_1 O1_1 . 1.4508(15) ?
    O5_1 H5A_1 . 0.843(17) ?
    O5_1 H5B_1 . 0.827(17) ?
    C2_2 N1_2 . 1.335(3) ?
    C2_2 C3_2 . 1.384(3) ?
    C2_2 H2_2 . 0.9500 ?
    C3_2 C4_2 . 1.387(3) ?
    C3_2 H3_2 . 0.9500 ?
    C4_2 C5_2 . 1.391(3) ?
    C4_2 C7_2 . 1.504(3) ?
    C5_2 C6_2 . 1.374(3) ?
    C5_2 H5_2 . 0.9500 ?
    C6_2 N1_2 . 1.339(3) ?
    C6_2 H6_2 . 0.9500 ?
    C7_2 N2_2 . 1.482(3) ?
    C7_2 H7A_2 . 0.9900 ?
    C7_2 H7B_2 . 0.9900 ?
    N2_2 H2A_2 . 0.921(16) ?
    N2_2 H2B_2 . 0.907(16) ?
    N2_2 H2C_2 . 0.897(17) ?
    Cl1_2 O2_2 . 1.4316(15) ?
    Cl1_2 O3_2 . 1.4322(16) ?
    Cl1_2 O4_2 . 1.4431(16) ?
    Cl1_2 O1_2 . 1.4454(16) ?
    O5_2 H5A_2 . 0.831(17) ?
    O5_2 H5B_2 . 0.825(17) ?
loop_
    _geom_angle_atom_site_label_1
    _geom_angle_atom_site_label_2
    _geom_angle_atom_site_label_3
    _geom_angle_site_symmetry_1
    _geom_angle_site_symmetry_3
    _geom_angle
    _geom_angle_publ_flag
    N1_1 C2_1 C3_1 . . 123.5(2) ?
    N1_1 C2_1 H2_1 . . 118.2 ?
    C3_1 C2_1 H2_1 . . 118.2 ?
    C2_1 C3_1 C4_1 . . 119.0(2) ?
    C2_1 C3_1 H3_1 . . 120.5 ?
    C4_1 C3_1 H3_1 . . 120.5 ?
    C5_1 C4_1 C3_1 . . 118.0(2) ?
    C5_1 C4_1 C7_1 . . 120.3(2) ?
    C3_1 C4_1 C7_1 . . 121.7(2) ?
    C4_1 C5_1 C6_1 . . 119.1(2) ?
    C4_1 C5_1 H5_1 . . 120.4 ?
    C6_1 C5_1 H5_1 . . 120.4 ?
    N1_1 C6_1 C5_1 . . 123.5(2) ?
    N1_1 C6_1 H6_1 . . 118.2 ?
    C5_1 C6_1 H6_1 . . 118.2 ?
    N2_1 C7_1 C4_1 . . 110.46(18) ?
    N2_1 C7_1 H7A_1 . . 109.6 ?
    C4_1 C7_1 H7A_1 . . 109.6 ?
    N2_1 C7_1 H7B_1 . . 109.6 ?
    C4_1 C7_1 H7B_1 . . 109.6 ?
    H7A_1 C7_1 H7B_1 . . 108.1 ?
    C6_1 N1_1 C2_1 . . 116.9(2) ?
    C7_1 N2_1 H2A_1 . . 109.1(17) ?
    C7_1 N2_1 H2B_1 . . 111.0(16) ?
    H2A_1 N2_1 H2B_1 . . 112(2) ?
    C7_1 N2_1 H2C_1 . . 107.8(18) ?
    H2A_1 N2_1 H2C_1 . . 112(2) ?
    H2B_1 N2_1 H2C_1 . . 105(2) ?
    O2_1 Cl1_1 O3_1 . . 110.58(10) ?
    O2_1 Cl1_1 O4_1 . . 109.98(11) ?
    O3_1 Cl1_1 O4_1 . . 109.43(10) ?
    O2_1 Cl1_1 O1_1 . . 108.97(9) ?
    O3_1 Cl1_1 O1_1 . . 109.10(9) ?
    O4_1 Cl1_1 O1_1 . . 108.75(10) ?
    H5A_1 O5_1 H5B_1 . . 109(3) ?
    N1_2 C2_2 C3_2 . . 123.6(2) ?
    N1_2 C2_2 H2_2 . . 118.2 ?
    C3_2 C2_2 H2_2 . . 118.2 ?
    C2_2 C3_2 C4_2 . . 119.3(2) ?
    C2_2 C3_2 H3_2 . . 120.3 ?
    C4_2 C3_2 H3_2 . . 120.3 ?
    C3_2 C4_2 C5_2 . . 117.2(2) ?
    C3_2 C4_2 C7_2 . . 124.3(2) ?
    C5_2 C4_2 C7_2 . . 118.44(19) ?
    C6_2 C5_2 C4_2 . . 119.4(2) ?
    C6_2 C5_2 H5_2 . . 120.3 ?
    C4_2 C5_2 H5_2 . . 120.3 ?
    N1_2 C6_2 C5_2 . . 123.7(2) ?
    N1_2 C6_2 H6_2 . . 118.1 ?
    C5_2 C6_2 H6_2 . . 118.1 ?
    N2_2 C7_2 C4_2 . . 113.15(18) ?
    N2_2 C7_2 H7A_2 . . 108.9 ?
    C4_2 C7_2 H7A_2 . . 108.9 ?
    N2_2 C7_2 H7B_2 . . 108.9 ?
    C4_2 C7_2 H7B_2 . . 108.9 ?
    H7A_2 C7_2 H7B_2 . . 107.8 ?
    C2_2 N1_2 C6_2 . . 116.7(2) ?
    C7_2 N2_2 H2A_2 . . 111.7(16) ?
    C7_2 N2_2 H2B_2 . . 112.4(17) ?
    H2A_2 N2_2 H2B_2 . . 102(2) ?
    C7_2 N2_2 H2C_2 . . 108.0(18) ?
    H2A_2 N2_2 H2C_2 . . 112(2) ?
    H2B_2 N2_2 H2C_2 . . 110(2) ?
    O2_2 Cl1_2 O3_2 . . 110.79(10) ?
    O2_2 Cl1_2 O4_2 . . 109.43(10) ?
    O3_2 Cl1_2 O4_2 . . 109.22(10) ?
    O2_2 Cl1_2 O1_2 . . 109.43(9) ?
    O3_2 Cl1_2 O1_2 . . 109.58(10) ?
    O4_2 Cl1_2 O1_2 . . 108.36(10) ?
    H5A_2 O5_2 H5B_2 . . 107(3) ?
loop_
    _geom_torsion_atom_site_label_1
    _geom_torsion_atom_site_label_2
    _geom_torsion_atom_site_label_3
    _geom_torsion_atom_site_label_4
    _geom_torsion_site_symmetry_1
    _geom_torsion_site_symmetry_2
    _geom_torsion_site_symmetry_3
    _geom_torsion_site_symmetry_4
    _geom_torsion
    _geom_torsion_publ_flag
    C3_1 C4_1 C7_1 N2_1 . . . . 67.4(3) ?
    C3_2 C4_2 C7_2 N2_2 . . . . 13.2(3) ?
loop_
    _geom_hbond_atom_site_label_D
    _geom_hbond_atom_site_label_H
    _geom_hbond_atom_site_label_A
    _geom_hbond_site_symmetry_A
    _geom_hbond_distance_DH
    _geom_hbond_distance_HA
    _geom_hbond_distance_DA
    _geom_hbond_angle_DHA
    _geom_hbond_publ_flag
    N2_1 H2A_1 O5_1 4_665 0.900(16) 1.963(17) 2.862(3) 176(2) yes
    N2_1 H2B_1 O1_1 2_655 0.895(16) 2.20(2) 2.916(2) 136(2) yes
    N2_1 H2B_1 O4_2 2_656 0.895(16) 2.32(2) 2.924(2) 124.8(19) yes
    N2_1 H2B_1 O4_2 4_665 0.895(16) 2.50(2) 3.034(3) 118.9(18) no
    N2_1 H2C_1 O5_2 4_666 0.903(17) 1.948(18) 2.838(3) 168(2) yes
    O5_1 H5A_1 N1_2 . 0.843(17) 1.909(18) 2.751(2) 176(3) yes
    O5_1 H5B_1 O1_2 . 0.827(17) 2.21(2) 2.986(2) 156(3) yes
    N2_2 H2A_2 O5_1 4_666 0.921(16) 1.921(17) 2.839(3) 173(2) yes
    N2_2 H2B_2 O4_1 2_656 0.907(16) 2.42(2) 3.079(3) 130(2) yes
    N2_2 H2B_2 O1_2 2_656 0.907(16) 2.19(2) 2.979(2) 144(2) yes
    N2_2 H2C_2 O5_2 4_666 0.897(17) 1.976(17) 2.872(3) 177(2) yes
    O5_2 H5A_2 N1_1 . 0.831(17) 1.932(18) 2.761(2) 175(3) yes
    O5_2 H5B_2 O1_1 . 0.825(17) 2.09(2) 2.874(2) 160(3) yes
_shelx_space_group_comment
;
The symmetry employed for this shelxl refinement is uniquely defined
by the following loop, which should always be used as a source of
symmetry information in preference to the above space-group names.
They are only intended as comments.
;
_shelx_estimated_absorpt_T_min     0.895
_shelx_estimated_absorpt_T_max     0.961
_shelx_hkl_file
;
   0   0   2 45913.1 417.085   4
   0   0   2 45908.1 398.929   6
   0   0  -2 46006.9 424.962   1
   0   0   3-40.5536 48.5461   6
   0   0  -3-36.1731 49.0857   1
   0   0   4 59638.3 661.104   6
   0   0  -4 59138.8 688.357   1
   0   0   5 10.1596 56.9017   6
   0   0  -5 10.2385 51.7557   1
   0   0   6 10552.5 347.232   6
   0   0  -6 10580.5 362.545   1
   0   0   7 94.0968 76.7972   6
   0   0  -7 9.68254 68.6003   1
   0   0   8 3611.97 252.609   6
   0   0  -8 3047.76 239.015   1
   0   0   9-69.3733 85.4584   6
   0   0  -9 104.990 90.3704   1
   0   0  10 1650.76 207.794   6
   0   0 -10 1259.90 193.218   1
   0   0  11-40.8631 100.792   6
   0   0 -11-8.82437 100.111   1
   0   0  12 1829.28 254.092   6
   0   1  -2 3915.22 121.383   6
   0  -1   2 3984.28 123.899   6
   0   1  -2 3906.82 126.165   1
   0  -1  -2 4114.12 133.414   1
   0  -1   3 555.659 73.6145   6
   0   1  -3 574.222 72.7393   1
   0  -1  -3 578.739 73.5592   1
   0   1   3 598.567 32.6123   2
   0   1   4 5597.61 209.625   6
   0  -1   4 5864.24 210.229   6
   0   1  -4 5868.52 218.976   1
   0  -1  -4 5766.67 222.388   1
   0   1   5 315.815 81.4196   6
   0  -1   5 274.261 66.3140   6
   0   1  -5 329.549 79.4055   1
   0  -1  -5 422.260 86.4654   1
   0   1   6 177.130 67.3262   6
   0  -1   6 287.658 88.5113   6
   0   1  -6 279.453 84.9097   1
   0  -1  -6 179.337 75.3147   1
   0   1   7 954.142 129.951   6
   0  -1   7 729.518 120.488   6
   0   1  -7 648.352 107.300   1
   0  -1  -7 807.027 132.469   1
   0  -1   8 410.292 118.702   6
   0   1   8 444.497 108.900   6
   0   1  -8 391.792 108.940   1
   0  -1  -8 571.035 134.815   1
   0  -1   9 125.804 98.2952   6
   0   1   9 2.81966 86.5436   6
   0  -1  -9 160.142 100.199   1
   0   1  -9 92.9918 80.0737   1
   0   1  10 257.827 118.005   6
   0  -1  10 129.973 104.366   6
   0   1 -10 98.5488 84.4010   1
   0  -1 -10 246.569 125.073   1
   0   1  11-107.473 110.077   6
   0  -1  11-119.265 125.160   6
   0  -1 -11 63.9359 99.8705   1
   0   1 -11 235.629 122.389   1
   0   1  12 129.536 109.570   6
   0  -1  12 113.487 118.448   6
   0   2  -1 83.1520 24.0881   4
   0  -2   1 36.1282 22.8024   4
   0   2  -1 141.529 23.4091   3
   0   2   2 37307.8 256.754   5
   0  -2   2 35982.4 364.490   6
   0  -2  -2 37092.7 401.064   1
   0  -2   2 37098.8 369.680   1
   0   2  -2 37056.8 366.492   1
   0   2  -2 36246.9 358.350   6
   0  -2   3 6785.59 194.793   6
   0   2  -3 6925.86 202.991   1
   0  -2  -3 7041.55 218.772   1
   0   2   3 7178.98 126.200   2
   0   2   3 6311.26 131.691   5
   0  -2   4 5949.86 211.903   6
   0   2   4 5064.87 134.430   5
   0  -2  -4 5804.59 228.773   1
   0   2  -4 5705.18 213.709   1
   0   2   4 5831.75 117.726   2
   0   2   5 111.484 36.6057   5
   0   2  -5 261.082 75.2168   1
   0  -2  -5 153.979 67.5808   1
   0   2   5 90.9894 59.2841   6
   0  -2   5 183.038 71.1584   6
   0   2   5 154.493 26.7990   2
   0  -2   6 14627.5 408.412   6
   0  -2  -6 14214.2 424.260   1
   0   2  -6 13540.4 404.750   1
   0   2   6 13596.3 403.432   6
   0   2  -7 603.606 122.339   1
   0  -2  -7 577.451 118.279   1
   0   2   7 670.206 114.587   6
   0  -2   7 557.627 103.636   6
   0  -2   8 3702.29 250.725   6
   0   2  -8 3883.92 266.393   1
   0  -2  -8 3230.36 257.670   1
   0   2   8 3758.96 256.345   6
   0  -2  -9 262.836 114.344   1
   0   2  -9 301.068 105.712   1
   0   2   9 147.629 98.7990   6
   0  -2   9 261.524 96.3203   6
   0  -2 -10-62.5516 103.664   1
   0   2 -10 141.903 93.8992   1
   0  -2  10 205.039 112.419   6
   0   2  10 94.6179 103.089   6
   0   2 -11-75.1399 134.145   1
   0  -2 -11-107.056 117.341   1
   0   2  11 222.065 106.900   6
   0  -2  11 230.745 129.644   6
   0   2  12 326.187 146.945   6
   0  -2  12 447.260 149.629   6
   0   3  -1 65.9469 27.3089   6
   0  -3   1 75.5620 30.2370   6
   0   3   1 36.3973 22.6425   5
   0  -3  -1 82.8856 24.9146   5
   0   3  -1 54.3366 21.3003   3
   0  -3   1 37.3597 22.2263   3
   0  -3   1 50.6258 23.0475   4
   0   3  -1 51.4357 24.1101   4
   0  -3   1 81.6241 23.2434   1
   0  -3  -2 138384. 800.780   1
   0  -3   2 137975. 707.643   1
   0  -3   2 138563. 738.076   6
   0   3  -2 137627. 732.969   6
   0   3   2 141870. 543.435   5
   0  -3  -2 139711. 571.862   5
   0   3  -2 139883. 812.284   4
   0   3  -2 141426. 710.786   1
   0   3   3 32.4225 27.1465   5
   0  -3   3 87.0565 46.5903   6
   0  -3  -3-4.81824 53.9705   1
   0   3  -3 50.0156 45.5338   1
   0   3  -3 47.4498 18.2123   2
   0  -3   4 5130.30 199.261   6
   0   3   4 5162.87 131.762   2
   0   3  -4 4964.60 201.856   1
   0  -3  -4 4926.31 211.863   1
   0   3   4 4499.19 124.839   5
   0  -3   5 216.955 66.4286   6
   0   3   5 257.199 37.5072   2
   0  -3  -5 336.563 77.6692   1
   0   3  -5 388.823 78.3882   1
   0   3   5 218.888 39.2583   5
   0   3   6 841.314 54.2301   2
   0  -3   6 748.915 104.798   6
   0   3   6 889.494 121.845   6
   0  -3  -6 753.237 117.041   1
   0   3  -6 736.159 107.680   1
   0   3   7 33.8227 69.3588   6
   0  -3   7 13.5195 69.2920   6
   0   3  -7 3.85341 69.4306   1
   0  -3  -7-22.1937 73.2629   1
   0   3   8 175.075 88.4354   6
   0  -3   8-5.23873 76.6942   6
   0  -3  -8 50.5387 80.9399   1
   0   3  -8 62.3811 83.2023   1
   0  -3   9 594.946 137.572   6
   0   3   9 566.745 129.728   6
   0  -3  -9 382.327 119.719   1
   0   3  -9 670.539 144.604   1
   0  -3  10 5.71070 94.8429   6
   0   3  10 16.7025 87.9767   6
   0   3 -10-179.561 100.426   1
   0  -3 -10 9.33559 96.3655   1
   0   3  11 61.4021 107.750   6
   0  -3  11-2.89011 99.9395   6
   0   3 -11 123.703 93.0717   1
   0  -3 -11 105.606 116.011   1
   0   3  12 1508.24 240.347   6
   0  -4   0 153.999 27.7039   3
   0   4   0 166.724 28.6058   3
   0   4   0 201.109 21.3453   4
   0  -4   0 142.296 19.8149   4
   0   4   0 254.006 39.0404   6
   0  -4   0 225.025 38.0946   6
   0  -4   1 163.814 28.0112   1
   0   4   1 137.805 29.7929   3
   0   4  -1 84.2041 35.6128   6
   0  -4   1 140.589 36.4649   6
   0  -4   1 111.847 33.3467   3
   0  -4  -1 150.410 36.3716   5
   0   4   1 111.336 35.2593   5
   0   4  -1 137.609 34.1360   4
   0  -4   1 138.631 32.7959   4
   0   4  -1 195.467 38.8170   3
   0  -4   2 23.6817 38.4452   6
   0  -4  -2-27.0156 31.6995   5
   0   4   2-5.68576 29.5198   5
   0   4  -2-32.8191 40.7228   3
   0   4  -2 51.5202 46.2822   4
   0  -4  -2 80.0391 51.8261   1
   0   4  -2 8.88400 33.4295   1
   0  -4   2-16.1832 36.3234   1
   0  -4   3 1686.20 110.883   6
   0  -4  -3 1493.11 115.941   1
   0   4  -3 1684.82 105.995   1
   0   4  -3 1663.04 67.9734   2
   0  -4  -3 1735.64 79.2199   5
   0   4   3 1517.03 72.5785   5
   0  -4   4 2807.24 153.716   6
   0   4   4 2946.43 113.421   2
   0   4  -4 2723.30 78.1055   2
   0   4  -4 3188.16 162.134   1
   0  -4  -4 2825.78 167.248   1
   0   4   4 2755.54 100.639   5
   0   4   5-1.84953 27.8363   2
   0  -4  -5 81.0941 64.5940   1
   0   4  -5-12.6079 50.4467   1
   0  -4   5 75.9239 64.1339   6
   0   4   6 219.005 38.9456   2
   0   4  -6 326.016 85.2812   1
   0  -4  -6 155.114 80.1003   1
   0   4   7 469.394 107.640   6
   0  -4   7 497.768 108.563   6
   0  -4  -7 389.698 110.582   1
   0   4  -7 520.578 106.339   1
   0   4   8 591.332 130.509   6
   0  -4   8 719.937 124.430   6
   0  -4  -8 564.319 126.548   1
   0   4  -8 548.220 109.828   1
   0  -4   9 165.070 99.9501   6
   0   4   9-185.754 102.019   6
   0   4  -9-174.254 101.912   1
   0  -4  -9 141.130 94.4344   1
   0   4  10 328.066 128.555   6
   0  -4  10 136.511 96.0719   6
   0  -4 -10 341.183 122.057   1
   0   4 -10 235.528 118.165   1
   0  -4  11 124.417 115.544   6
   0   4  11-8.49378 122.889   6
   0   4 -11-38.6588 85.3351   1
   0  -4 -11 102.504 120.253   1
   0   4  12-64.9836 136.830   6
   0  -5   0 41.7934 27.4575   3
   0   5   0 11.1961 29.6887   3
   0  -5   0 48.0667 19.2437   4
   0   5   0 86.0572 23.0122   4
   0  -5   0 84.4752 40.0514   6
   0  -5   1 629.401 61.0745   6
   0   5  -1 635.235 54.2197   3
   0  -5   1 626.571 58.8677   3
   0  -5  -1 625.370 60.2739   5
   0   5  -1 590.138 55.4754   4
   0  -5   1 712.681 58.4341   4
   0   5   1 758.088 56.9909   3
   0  -5  -2 114016. 764.635   1
   0  -5   2 113509. 734.561   6
   0   5  -2 115146. 710.328   3
   0  -5  -2 114454. 635.826   5
   0   5   2 113361. 630.167   5
   0   5  -2 114054. 783.471   4
   0   5  -2 111055. 658.235   1
   0   5   3 92.3932 34.4118   5
   0  -5  -3 89.8540 34.1011   5
   0   5  -3 76.2072 29.7569   2
   0  -5   3 119.178 47.0473   6
   0  -5  -3 146.075 59.4523   1
   0   5  -3 95.0512 47.8120   1
   0  -5   4 7253.42 240.680   6
   0   5  -4 6929.81 142.464   2
   0   5  -4 7247.24 236.645   1
   0   5   4 7172.82 191.200   2
   0  -5  -4 7538.94 263.551   1
   0   5  -5 87.2325 22.7024   2
   0   5   5 124.076 37.3551   2
   0  -5   5 116.417 60.0256   6
   0   5  -5 36.4570 52.3662   1
   0  -5  -5 191.401 70.4122   1
   0  -5  -6 25275.2 581.556   1
   0  -5   6 25640.2 540.827   6
   0   5  -6 24510.4 534.361   1
   0   5   6 25382.9 364.150   2
   0   5   7 23.9849 84.9748   6
   0  -5  -7 77.0158 73.4905   1
   0   5  -7-68.0235 63.1756   1
   0   5   7 34.3060 33.4406   2
   0  -5   7 75.2780 70.4850   6
   0   5  -8 1164.30 155.724   1
   0  -5  -8 961.388 157.301   1
   0   5   8 1363.60 165.650   6
   0  -5   8 1542.09 179.865   6
   0   5  -9 33.6925 71.5243   1
   0  -5  -9 64.7063 84.2063   1
   0  -5   9 97.9332 83.5066   6
   0  -5 -10 1666.41 225.623   1
   0   5 -10 1486.75 204.298   1
   0   5  10 1549.73 215.109   6
   0  -5  10 1636.83 203.546   6
   0  -5 -11 21.8990 102.705   1
   0   5 -11 48.4713 129.181   1
   0   5  11 43.9338 137.624   6
   0  -5  11-3.59091 111.122   6
   0   5  12 2431.74 284.868   6
   0  -6   0 93607.0 663.697   6
   0  -6   0 95244.6 682.681   5
   0   6   0 97676.3 452.761   4
   0  -6   0 98712.1 458.263   4
   0   6   0 96974.7 571.526   3
   0  -6   0 96018.0 537.216   3
   0   6  -1 681.048 58.8045   3
   0  -6   1 713.664 68.1713   3
   0  -6   1 638.589 69.6996   6
   0  -6  -1 718.230 66.4100   5
   0   6  -1 630.745 59.5263   4
   0   6   1 704.905 60.5792   3
   0  -6   2 18817.1 324.616   6
   0   6  -2 18614.5 299.036   3
   0  -6  -2 18114.5 281.923   5
   0   6  -2 18587.7 329.234   4
   0  -6  -2 18510.4 321.807   1
   0  -6  -3 36.9004 41.1474   5
   0  -6   3 51.0410 47.3156   6
   0  -6  -3 9.01653 51.1071   1
   0   6  -3 9.08654 41.8018   1
   0   6  -3 25.7095 33.8547   2
   0  -6   4 2669.02 156.020   6
   0   6  -4 2958.87 153.910   1
   0   6   4 2905.65 134.275   2
   0   6  -4 2870.11 107.512   2
   0  -6  -4 3119.77 177.315   1
   0  -6  -4 3040.29 122.678   5
   0   6   5 26.2693 35.5422   2
   0   6  -5 74.5631 27.3402   2
   0   6  -5 92.5838 57.0864   1
   0  -6  -5 80.4274 66.4435   1
   0  -6   5 18.1344 54.2359   6
   0   6   6 512.068 64.7757   2
   0  -6  -6 489.527 109.417   1
   0   6  -6 346.311 91.7242   1
   0  -6   6 423.620 91.5547   6
   0   6   7 618.086 70.0882   2
   0  -6   7 572.614 108.817   6
   0  -6  -7 584.419 122.949   1
   0   6  -7 386.628 96.8348   1
   0  -6   8 1134.09 150.886   6
   0   6   8 1160.84 165.416   6
   0   6  -8 1410.72 166.265   1
   0  -6  -8 1354.09 182.107   1
   0  -6   9 431.997 118.901   6
   0   6   9 412.031 131.021   6
   0   6  -9 468.025 117.487   1
   0  -6  -9 576.090 143.129   1
   0   6  10 551.673 158.199   6
   0  -6  10 404.147 117.604   6
   0  -6 -10 181.503 119.277   1
   0   6 -10 135.700 100.566   1
   0  -6  11 227.701 130.129   6
   0   6  11 237.098 132.066   6
   0  -6 -11 179.815 126.834   1
   0   6 -11 106.413 98.8343   1
   0  -7   0 85.9096 49.2718   6
   0  -7   0 5.64080 46.9685   5
   0  -7   0 29.6109 24.8529   4
   0   7   0 40.7740 26.1705   4
   0   7   0-22.2842 38.5585   3
   0  -7   0-34.0941 32.6667   3
   0   7  -1 669.133 66.7210   3
   0  -7  -1 679.509 77.3021   6
   0  -7   1 620.645 72.2017   6
   0  -7  -1 796.209 79.6939   5
   0   7   1 726.234 34.8905   4
   0   7  -1 778.440 66.7280   4
   0   7   1 714.438 63.9938   3
   0  -7  -2 39125.7 476.812   1
   0  -7   2 40122.5 492.949   6
   0   7  -2 40056.7 447.595   3
   0  -7  -2 39361.3 445.278   5
   0   7  -2 37460.4 488.736   4
   0   7   2 39913.0 473.478   3
   0  -7  -3 583.920 66.5200   5
   0  -7  -3 738.856 83.9483   1
   0   7  -3 627.668 65.0010   2
   0  -7   3 685.448 87.0075   6
   0  -7  -4 3937.30 201.724   1
   0  -7  -4 4184.02 151.372   5
   0  -7   4 4142.31 191.424   6
   0   7  -4 3874.58 176.734   1
   0   7  -4 3782.08 137.314   2
   0   7   4 4055.37 168.944   2
   0   7  -5 320.875 49.2109   2
   0   7   5 364.648 58.3349   2
   0  -7   5 379.761 78.1277   6
   0   7  -5 469.653 78.5603   1
   0  -7  -5 382.763 86.4716   1
   0  -7   6 6622.12 288.425   6
   0  -7  -6 6877.14 319.755   1
   0   7  -6 6699.12 282.388   1
   0   7   6 6820.96 224.247   2
   0   7  -7 1447.07 158.858   1
   0  -7  -7 1511.46 169.924   1
   0   7   7 1241.70 104.227   2
   0  -7   7 1427.76 152.180   6
   0  -7   8 74.9757 96.4271   6
   0  -7  -8 37.0984 77.0762   1
   0   7  -8 104.230 85.1292   1
   0   7   8 77.7065 77.4030   6
   0   7  -9 732.592 149.872   1
   0  -7  -9 769.781 163.593   1
   0  -7   9 914.445 152.720   6
   0   7   9 788.346 159.404   6
   0  -7  10 2852.72 258.597   6
   0  -7 -10 2094.53 248.066   1
   0   7 -10 2169.60 231.823   1
   0   7  10 2280.49 256.026   6
   0  -7 -11 288.713 132.369   1
   0   7 -11 487.338 141.682   1
   0   7  11 480.058 162.032   6
   0  -8   0 9476.92 247.117   6
   0  -8   0 9267.65 248.999   5
   0  -8   0 8862.44 163.948   4
   0   8   0 9094.19 161.439   4
   0   8   0 8510.81 203.118   3
   0   8  -1 2708.11 122.663   3
   0  -8  -1 3059.55 152.973   6
   0  -8   1 2759.47 141.563   6
   0  -8  -1 2931.57 139.751   5
   0   8  -1 2769.98 116.995   4
   0   8   1 2867.11 68.1121   4
   0   8   1 2903.76 123.021   3
   0  -8  -2 3429.09 154.508   1
   0  -8   2 3303.65 157.530   6
   0   8  -2 3149.30 142.165   3
   0  -8  -2 3542.67 149.498   5
   0   8  -2 3629.11 161.123   4
   0   8   2 3713.73 152.802   3
   0  -8  -3 1015.76 88.1272   5
   0  -8   3 919.320 100.082   6
   0  -8  -3 922.560 96.7610   1
   0   8  -3 762.338 84.9187   3
   0   8  -3 888.443 82.4467   2
   0  -8   4 2352.41 151.671   6
   0  -8  -4 2429.30 126.452   5
   0  -8  -4 2614.02 171.340   1
   0   8   4 2492.07 142.466   2
   0   8  -4 2315.64 142.555   1
   0   8  -4 2368.26 120.370   2
   0  -8  -5 1016.52 122.867   1
   0   8  -5 1121.36 83.2660   2
   0   8  -5 1235.83 122.121   1
   0   8   5 1188.84 105.287   2
   0  -8   5 1180.51 122.020   6
   0  -8  -6 649.701 116.362   1
   0   8  -6 479.866 92.6900   1
   0   8   6 618.238 79.5578   2
   0   8  -6 487.740 53.5909   2
   0  -8   6 558.983 102.034   6
   0   8  -7 242.433 82.1662   1
   0  -8  -7 480.172 114.421   1
   0   8   7 356.071 65.1539   2
   0  -8   7 254.780 90.2178   6
   0  -8   8 10314.7 411.690   6
   0  -8  -8 9699.60 443.848   1
   0   8  -8 9705.83 405.927   1
   0  -8   9 135.227 84.5128   6
   0   8   9 75.3960 93.6960   6
   0   8  -9 37.3807 77.8797   1
   0  -8  -9-31.3199 97.0884   1
   0  -8  10 368.598 127.084   6
   0   8  10 254.091 133.481   6
   0   8 -10 220.064 115.304   1
   0  -8 -10 41.9875 100.861   1
   0   8  11-200.712 125.444   6
   0  -8 -11 18.4432 104.812   1
   0   8 -11 21.3506 92.4288   1
   0  -9   0 53.7602 55.7906   6
   0  -9   0 56.7253 55.2692   5
   0   9   0 92.6719 48.9227   3
   0   9   0-2.15402 23.3032   4
   0  -9   0 12.1121 24.5819   4
   0  -9  -1 725.175 88.0766   5
   0   9  -1 691.345 69.9140   3
   0   9   1 726.203 73.8258   3
   0   9  -1 755.908 70.7785   4
   0   9   1 769.095 39.9901   4
   0  -9   1 695.388 84.2550   6
   0  -9  -1 761.516 91.1483   6
   0  -9   2 6227.23 216.979   6
   0   9  -2 6294.43 193.685   3
   0  -9  -2 6295.92 208.217   5
   0   9   2 5618.54 111.792   4
   0   9  -2 6003.86 207.172   4
   0   9   2 6124.20 203.216   3
   0   9   3 1439.33 115.007   3
   0  -9   3 1351.55 115.164   6
   0  -9  -3 1330.97 101.481   5
   0   9  -3 1359.88 110.418   3
   0   9  -3 1376.15 106.621   2
   0  -9  -3 1485.23 119.522   1
   0  -9  -4 20789.0 466.461   1
   0  -9  -4 20939.7 375.700   5
   0  -9   4 21249.9 447.535   6
   0   9  -4 20587.5 362.163   2
   0   9   4 21483.4 428.822   2
   0  -9  -5 72.8963 47.7956   5
   0   9  -5 157.151 47.9571   2
   0   9   5 186.343 56.7855   2
   0  -9   5 213.145 76.4450   6
   0  -9  -5 43.7295 61.4407   1
   0   9  -5 114.685 56.4694   1
   0  -9   6 3092.75 207.673   6
   0   9  -6 3133.79 133.091   2
   0   9  -6 3129.19 200.068   1
   0   9   6 3341.69 174.517   2
   0  -9  -6 3268.98 233.489   1
   0  -9  -7 484.876 129.550   1
   0   9  -7 405.307 99.7083   1
   0   9   7 587.086 89.0834   2
   0  -9   7 571.968 110.515   6
   0  -9  -8 532.603 130.352   1
   0   9  -8 419.807 99.1221   1
   0  -9   8 628.765 126.538   6
   0   9   9 379.667 141.714   6
   0  -9  -9 42.9713 93.9448   1
   0   9  -9 334.531 121.916   1
   0  -9   9 334.357 111.190   6
   0   9 -10-31.2471 93.4756   1
   0  -9 -10 115.398 110.898   1
   0   9  10-71.5295 102.181   6
   0  -9  10 277.358 112.123   6
   0  -9 -11-181.900 121.754   1
   0   9 -11-31.2331 90.4422   1
   0   9  11-3.40050 103.257   6
   0 -10   0 62930.6 703.310   6
   0 -10   0 64969.4 724.682   5
   0  10   0 64998.9 476.980   4
   0 -10   0 61768.1 476.855   4
   0  10   0 65037.0 602.417   3
   0 -10  -1 252.746 68.7702   5
   0  10   1 196.838 54.1517   3
   0  10  -1 181.352 49.9945   3
   0  10  -1 274.719 52.4679   4
   0  10   1 246.742 26.4462   4
   0 -10  -1 245.345 66.6381   6
   0 -10   1 363.575 71.7014   6
   0 -10   2 18859.4 390.098   6
   0  10  -2 18091.0 335.619   3
   0 -10  -2 18813.7 378.206   5
   0  10  -2 18015.5 368.118   4
   0  10   2 18067.5 182.632   4
   0  10   2 18745.3 361.853   3
   0 -10  -3 3539.13 182.348   1
   0 -10   3 3360.27 179.156   6
   0  10  -3 3247.97 158.692   3
   0 -10  -3 3191.81 157.117   5
   0  10  -3 3442.04 168.296   2
   0  10   3 3427.91 175.877   3
   0 -10  -4 716.430 81.8747   5
   0 -10   4 608.555 98.4461   6
   0 -10  -4 541.230 91.8546   1
   0  10   4 810.085 103.043   2
   0  10  -4 771.131 89.9096   2
   0 -10  -5 43.3588 43.6877   5
   0 -10  -5 21.5695 71.4219   1
   0  10   5 86.5852 58.5989   2
   0  10  -5 140.739 47.5421   2
   0 -10   5 102.045 70.9462   6
   0 -10  -6 94.3371 74.4730   1
   0  10  -6 85.3109 71.1442   1
   0  10  -6 86.4728 45.1773   2
   0  10   6 127.885 64.0239   2
   0 -10   6 131.756 69.8894   6
   0  10  -7 71.9299 62.8501   1
   0 -10  -7 63.8835 83.3530   1
   0  10   7 16.4443 50.6587   2
   0 -10   7 59.4420 79.2427   6
   0 -10   8 4433.23 283.338   6
   0  10  -8 5128.82 299.709   1
   0 -10  -8 5482.47 339.398   1
   0  10   9 1703.92 221.242   6
   0 -10   9 1646.00 187.699   6
   0 -10  -9 1622.12 219.174   1
   0  10  -9 1696.74 199.632   1
   0  10  10 340.007 145.728   6
   0 -10  10 49.2378 99.6349   6
   0  10 -10-14.6642 91.7543   1
   0 -10 -10 85.4692 118.935   1
   0  10  11 412.265 145.464   6
   0  10 -11 486.601 155.889   1
   0 -11   0 148.946 68.8644   5
   0  11   0 72.2051 51.7383   3
   0  11   0 50.1295 31.8615   4
   0 -11   0 59.8093 53.6644   6
   0 -11  -1 552.131 93.1420   5
   0  11   1 580.472 74.6260   3
   0  11  -1 566.716 70.3861   3
   0  11   1 505.147 37.2989   4
   0 -11   1 462.903 90.5414   5
   0  11  -1 452.038 56.6800   4
   0 -11  -1 453.934 80.7005   6
   0 -11   1 595.647 84.1959   6
   0 -11   2 7011.56 254.690   6
   0  11  -2 6816.01 214.104   3
   0 -11  -2 6917.54 242.707   5
   0  11  -2 6789.26 229.961   4
   0  11   2 6792.74 104.143   4
   0  11   2 6813.32 227.899   3
   0 -11   3-26.8525 50.0719   6
   0 -11  -3-1.18912 43.8601   5
   0 -11  -3 80.1588 63.0436   1
   0  11  -3-85.3669 55.8957   3
   0  11  -3 12.1857 48.2931   2
   0  11   3 30.1189 49.3416   3
   0 -11   4 3236.73 195.073   6
   0 -11  -4 3459.68 171.363   5
   0 -11  -4 3446.24 202.788   1
   0  11   4 3506.47 197.484   2
   0  11  -4 3537.48 178.011   2
   0  11   4 3360.14 196.703   3
   0 -11  -5 4058.82 236.838   1
   0 -11   5 3951.74 225.020   6
   0  11   5 3907.72 207.906   2
   0  11  -5 3895.16 180.564   2
   0 -11  -5 3655.19 174.247   5
   0 -11   6 22383.2 546.543   6
   0  11   6 22402.6 491.310   2
   0  11  -6 22148.7 407.472   2
   0 -11  -6 22351.6 588.668   1
   0  11   7 70.4323 60.8284   2
   0 -11   7 25.5497 78.1323   6
   0  11  -8 212.524 91.9277   1
   0 -11  -8 227.337 109.838   1
   0 -11   8 48.5270 83.6184   6
   0  11  -9-26.0697 82.9469   1
   0 -11  -9 115.817 113.226   1
   0 -11   9 63.4571 106.282   6
   0 -11 -10 4612.72 362.805   1
   0  11 -10 4293.36 319.897   1
   0  11  10 4507.64 355.614   6
   0 -12   0 9092.85 298.082   6
   0 -12   0 9799.95 316.845   5
   0  12   0 9233.60 198.476   4
   0  12   0 9119.81 251.473   3
   0 -12  -1 317.423 80.8838   5
   0  12  -1 203.224 52.2904   3
   0  12   1 246.938 65.0526   3
   0 -12   1 321.003 78.1687   5
   0  12  -1 221.153 49.5314   4
   0  12   1 218.494 28.8865   4
   0 -12  -1 334.313 88.8796   6
   0 -12   1 233.194 67.0568   6
   0 -12   2 14854.5 378.647   6
   0  12  -2 15094.5 322.692   3
   0 -12  -2 15203.9 375.064   5
   0  12  -2 14579.3 340.854   4
   0  12   2 14812.1 144.251   4
   0  12   2 14700.4 343.543   3
   0 -12  -3 32.7776 59.1808   1
   0 -12  -3 21.9806 48.6926   5
   0 -12   3 6.37684 58.9114   6
   0  12  -3-52.0644 50.8867   3
   0  12  -3 85.8641 57.0731   2
   0  12   3 15.3790 21.5037   4
   0  12   3 14.3700 55.9052   3
   0 -12  -4 2832.36 193.198   1
   0 -12   4 2978.91 191.557   6
   0 -12  -4 2701.12 164.268   5
   0  12  -4 2822.80 164.604   2
   0  12   4 2956.35 191.053   2
   0  12   4 2936.63 186.212   3
   0 -12   5 940.467 129.141   6
   0 -12  -5 765.619 99.4710   5
   0  12   5 490.838 105.240   3
   0 -12  -5 579.178 105.392   1
   0  12  -5 607.630 86.5538   2
   0  12   5 700.308 102.511   2
   0 -12   6 6136.66 296.052   6
   0 -12  -6 6190.68 239.295   5
   0 -12  -6 5919.73 313.850   1
   0  12   6 6941.78 291.194   2
   0  12  -6 6320.33 237.883   2
   0 -12  -7 762.955 143.141   1
   0  12   7 892.961 117.374   2
   0 -12   7 705.050 117.981   6
   0 -12  -8 2170.82 225.488   1
   0 -12   8 2418.90 221.513   6
   0 -12  -9 17.6029 95.4632   1
   0 -12   9 64.8850 91.1756   6
   0  12  10-13.1425 124.480   6
   0 -12 -10 132.678 105.173   1
   0 -13   0-61.0889 59.7978   5
   0  13   0 20.6992 49.9986   3
   0  13   0 44.7396 33.7981   4
   0 -13   0 88.2500 61.0397   6
   0 -13  -1 1030.03 119.810   6
   0 -13   1 1075.11 118.093   6
   0 -13   1 1039.48 121.618   5
   0 -13  -1 1279.65 133.221   5
   0  13  -1 1130.82 90.8011   4
   0  13   1 1077.29 57.4764   4
   0  13  -1 1131.89 101.312   3
   0  13   1 1073.88 106.974   3
   0  13  -2 2994.01 152.760   3
   0 -13  -2 2853.61 177.720   5
   0 -13   2 2734.01 178.557   6
   0  13   2 2928.52 163.558   3
   0  13   3 441.865 94.6371   2
   0  13  -3 428.275 85.5403   2
   0  13  -3 510.008 79.3710   3
   0 -13  -3 309.937 68.1714   1
   0 -13   3 360.297 81.8441   6
   0 -13  -3 424.622 78.4413   5
   0  13   3 398.944 31.9825   4
   0  13   3 467.026 79.4276   3
   0 -13   4 44.5346 58.4403   6
   0 -13  -4-16.5636 60.1809   1
   0 -13  -4 58.4937 58.3542   5
   0  13   4 8.77116 63.2026   2
   0  13  -4 74.6612 59.1887   2
   0  13   4 49.5185 64.2864   3
   0 -13   5 409.192 105.765   6
   0 -13  -5 379.791 73.7238   5
   0  13  -5 481.397 82.9880   2
   0  13   5 501.594 98.2595   2
   0  13   5 434.304 104.074   3
   0 -13  -5 547.380 105.542   1
   0 -13   6 5964.24 302.710   6
   0  13   6 5993.25 313.812   3
   0  13   6 5820.90 277.624   2
   0 -13  -6 5410.27 311.969   1
   0 -13  -7-1.71494 92.2262   1
   0  13   7 216.576 74.0208   2
   0 -13   7 203.333 95.5463   6
   0 -13  -8 146.267 93.7609   1
   0 -13   8 307.659 109.362   6
   0 -13  -9 98.7484 100.590   1
   0 -13   9 251.469 120.946   6
   0  13  10 2115.89 268.145   6
   0 -13 -10 1613.57 231.940   1
   0 -14   0 2024.74 164.599   6
   0 -14   0 2238.60 173.848   5
   0  14   0 2120.89 105.161   4
   0  14   0 2011.01 130.602   3
   0 -14  -1 220.746 85.6464   5
   0 -14   1 227.676 89.3091   5
   0 -14   1 102.678 74.3715   6
   0 -14  -1 294.528 84.8192   6
   0  14   1 119.342 26.9904   4
   0  14  -1 175.057 49.4135   4
   0  14  -1 149.415 51.9913   3
   0  14   1 106.982 57.6785   3
   0  14  -2 5742.77 210.047   3
   0 -14  -2 6010.04 261.959   5
   0 -14   2 5615.72 275.684   5
   0 -14   2 5717.89 259.120   6
   0  14  -2 5957.62 270.756   2
   0  14   2 6147.66 238.630   3
   0 -14  -3 226.199 77.2380   1
   0 -14  -3 320.444 79.3992   5
   0 -14   3 340.242 91.4846   6
   0  14   3 234.849 74.7647   2
   0  14  -3 309.906 80.4901   2
   0  14  -3 312.671 71.9716   3
   0  14   3 212.146 68.2211   3
   0 -14  -4 2540.80 183.299   1
   0 -14  -4 2505.38 180.664   5
   0 -14   4 2359.54 183.512   6
   0  14   4 2382.86 190.073   2
   0  14  -4 1972.63 159.012   2
   0  14   4 2368.33 180.804   3
   0 -14  -5 1692.20 162.777   1
   0 -14   5 1767.55 169.237   6
   0 -14  -5 1352.28 133.773   5
   0  14   5 1658.31 160.605   2
   0  14  -5 1848.55 148.689   2
   0  14   5 1414.60 157.802   3
   0  14   6 48.3135 74.3807   3
   0  14   6 317.694 93.6572   2
   0 -14  -6 212.941 89.7571   1
   0 -14   6 140.787 80.0837   6
   0  14   7 122.761 86.2220   3
   0  14   7 54.9327 80.0848   2
   0 -14  -7 59.1522 74.2914   1
   0 -14   7-55.6947 83.4574   6
   0 -14  -8 2665.07 254.822   1
   0  14   8 2778.10 252.911   3
   0 -14   8 2802.67 234.931   6
   0 -14  -9-141.154 108.036   1
   0  14   9-156.131 116.909   3
   0 -14 -10 154.905 136.857   1
   0  14  10-101.260 107.137   3
   0 -15   0 261.212 99.2584   5
   0  15   0 106.980 43.0278   4
   0  15   0 236.718 68.2433   3
   0 -15   1 1436.28 149.021   5
   0 -15  -1 1589.93 150.218   5
   0  15  -1 1277.79 110.011   3
   0  15   1 1246.59 122.393   3
   0  15  -1 1324.97 140.533   2
   0 -15   1 1465.56 141.361   6
   0 -15  -1 1285.57 151.437   6
   0 -15   2 3803.76 220.881   6
   0  15  -2 4124.61 187.480   3
   0 -15   2 3949.30 246.854   5
   0 -15  -2 3922.84 223.993   5
   0  15   2 4001.25 203.992   3
   0  15   2 3541.67 227.464   2
   0  15  -2 3693.66 221.917   2
   0  15   3 67.1616 76.3112   2
   0  15  -3 146.820 66.2322   3
   0  15  -3 41.6249 69.1528   2
   0 -15   3 2.25294 69.2161   6
   0 -15  -3 44.0521 55.5266   1
   0 -15  -3 70.8777 67.9250   5
   0 -15   3 0.43701 81.9816   5
   0  15   3-36.3276 60.6185   3
   0 -15  -4 2678.73 192.411   1
   0  15  -4 2760.64 177.471   3
   0 -15   4 2637.97 200.669   6
   0 -15  -4 2564.34 184.988   5
   0  15   4 2806.84 207.280   2
   0  15  -4 2915.37 193.550   2
   0  15   4 2725.13 193.344   3
   0 -15   5 2020.94 180.545   6
   0 -15  -5 1762.80 156.943   5
   0  15  -5 1697.63 149.964   2
   0  15   5 1828.17 171.605   2
   0  15   5 1751.48 174.848   3
   0 -15  -5 1593.19 163.189   1
   0 -15   6 3635.95 247.748   6
   0 -15  -6 3543.07 251.058   1
   0  15   6 4043.16 265.696   3
   0  15   6 4016.75 253.257   2
   0 -15  -7 47.4444 83.2580   1
   0 -15   7 128.450 89.7366   6
   0  15   7-16.7546 77.8163   3
   0  15   7 205.188 80.2189   2
   0 -15   8 169.784 92.2643   6
   0  15   8 89.4666 89.8207   3
   0 -15  -8 166.565 103.584   1
   0 -15   8 116.213 90.7357   5
   0 -15  -9 256.142 127.129   1
   0  15   9 71.4339 93.7453   3
   0 -15 -10-9.69608 95.5741   1
   0  15  10 179.885 120.034   3
   0 -16   0 34568.3 676.674   6
   0 -16   0 36529.9 704.406   5
   0  16   0 35853.0 710.125   2
   0  16   0 35949.2 551.993   3
   0  16  -1 225.935 61.8660   3
   0  16   1 313.995 79.3569   3
   0 -16  -1 410.865 103.595   5
   0 -16   1 351.215 96.7590   5
   0 -16   1 579.604 114.665   6
   0 -16  -1 197.144 78.2583   6
   0  16  -1 419.596 108.721   2
   0  16   1 337.148 95.6602   2
   0  16   2 1011.93 116.499   3
   0 -16  -2 1063.79 112.271   1
   0 -16  -2 1037.24 135.183   5
   0 -16   2 1222.94 151.953   5
   0 -16   2 915.259 128.604   6
   0  16  -2 1168.67 108.914   3
   0  16   2 1212.36 146.770   2
   0  16  -2 951.225 130.107   2
   0 -16   3 123.633 74.3851   6
   0  16   3 170.889 69.0070   3
   0 -16  -3 70.4881 59.3129   1
   0 -16  -3 132.978 74.3910   5
   0 -16   3 154.962 89.0349   5
   0  16  -3 134.162 60.0815   3
   0  16  -3 9.18661 70.3728   2
   0  16   3 80.7657 84.7673   2
   0 -16   4 10195.8 385.123   6
   0  16  -4 9836.88 328.865   3
   0 -16  -4 9837.87 350.434   5
   0 -16   4 9743.51 399.368   5
   0  16   4 9681.26 357.130   3
   0  16   4 10113.1 399.017   2
   0  16  -4 9563.50 359.448   2
   0 -16  -4 10079.5 368.766   1
   0 -16  -5 1154.90 149.013   1
   0 -16   5 1032.33 139.661   6
   0 -16  -5 1203.01 134.395   5
   0  16  -5 932.601 127.704   2
   0  16   5 1208.96 152.576   2
   0  16   5 1177.80 153.361   3
   0 -16   6 2738.19 220.161   6
   0  16   6 2336.41 213.728   3
   0  16   6 2116.89 194.034   2
   0 -16  -6 2285.64 205.934   1
   0  16   7 439.793 108.287   2
   0 -16   7 616.771 129.048   6
   0 -16  -7 591.407 132.319   1
   0 -16   7 627.299 136.219   5
   0  16   7 362.389 118.810   3
   0 -16  -8 5306.67 361.719   1
   0 -16   8 5695.49 344.516   6
   0  16   8 5656.38 361.816   3
   0 -16   8 5240.19 332.808   5
   0 -16  -9 257.401 118.821   1
   0  16   9 131.269 102.253   3
   0  16  10 1439.80 219.286   3
   0 -17   0 112.595 92.6947   5
   0  17   0 255.466 76.3274   3
   0  17   0 193.903 105.250   2
   0 -17   0 40.1091 73.3625   6
   0 -17   1 1421.94 152.099   6
   0  17  -1 1819.43 134.431   3
   0 -17   1 1665.53 177.334   5
   0 -17  -1 1848.35 174.072   5
   0  17   1 1640.48 170.515   2
   0  17  -1 1843.23 185.528   2
   0  17   1 1629.28 140.978   3
   0 -17   2 8547.90 350.337   6
   0  17  -2 7862.97 267.108   3
   0 -17  -2 8886.73 296.654   1
   0 -17   2 7989.19 361.773   5
   0 -17  -2 8403.04 345.697   5
   0  17   2 8662.26 374.038   2
   0  17  -2 8427.62 357.778   2
   0  17   2 8396.25 309.416   3
   0  17   3 14.1148 60.2945   3
   0 -17  -3 56.1578 64.5009   1
   0 -17   3 101.255 84.1016   5
   0 -17  -3-23.4558 61.4552   5
   0  17   3 13.9577 71.3875   2
   0  17  -3 168.764 85.4782   2
   0  17  -3 37.0534 52.1516   3
   0 -17   3 188.090 91.5126   6
   0 -17   4 4017.38 257.373   6
   0  17  -4 3739.74 212.538   3
   0 -17   4 4155.77 279.472   5
   0 -17  -4 4089.84 242.583   5
   0  17   4 4172.98 245.051   3
   0  17  -4 4031.16 244.121   2
   0  17   4 4272.13 274.543   2
   0 -17  -4 3964.90 242.298   1
   0  17  -5 49.8631 68.6849   2
   0  17   5 131.908 102.638   2
   0 -17  -5 25.7889 67.3494   1
   0 -17   5-13.7528 73.2691   6
   0 -17  -5 68.6363 68.0372   5
   0 -17   5-21.9596 80.5890   5
   0  17   5 127.982 77.5904   3
   0  17   6-47.1873 75.5038   2
   0 -17   6 22.8482 68.7326   6
   0 -17   6 87.7057 91.2603   5
   0  17   6 79.9105 77.2966   3
   0 -17  -6 145.719 85.0206   1
   0  17   7 92.8988 80.1868   2
   0 -17  -7 52.3364 75.6872   1
   0 -17   7 106.241 83.4417   6
   0 -17   7 160.241 102.677   5
   0  17   7 21.5768 87.0161   3
   0 -17   8 12.0219 96.5247   5
   0  17   8 232.347 113.117   3
   0 -17  -8 84.5467 112.260   1
   0  17   9 106.442 97.9871   3
   0 -17  -9 35.6664 105.478   1
   0  17  10 153.986 108.204   3
   0 -18   0 6984.83 331.760   6
   0 -18   0 7089.51 337.358   5
   0  18   0 7161.88 346.258   2
   0  18   0 6598.52 255.334   3
   0 -18  -1 627.834 122.884   5
   0 -18   1 812.781 137.469   5
   0 -18   1 768.019 125.779   6
   0  18  -1 1004.77 148.062   2
   0  18   1 539.218 121.743   2
   0  18  -1 641.626 85.4170   3
   0  18   1 676.099 104.179   3
   0 -18  -2 2065.70 153.233   1
   0  18  -2 1925.63 139.278   3
   0 -18   2 1712.55 180.378   6
   0 -18  -2 2111.65 191.946   5
   0 -18   2 1791.29 193.612   5
   0  18   2 2063.29 200.437   2
   0  18  -2 1863.20 184.995   2
   0  18   2 1873.62 164.926   3
   0  18   3 243.939 87.5262   3
   0 -18  -3 214.435 92.8617   5
   0 -18   3 250.637 106.088   5
   0 -18   3 263.944 96.5851   6
   0  18   3 106.644 87.5821   2
   0  18  -3 119.786 75.4225   2
   0 -18  -3 174.200 64.8837   1
   0 -18  -4 9145.78 360.010   1
   0 -18  -4 8577.04 359.423   5
   0 -18   4 9701.53 430.424   5
   0 -18   4 9166.95 383.335   6
   0  18  -4 9106.29 378.313   2
   0  18   4 9122.79 404.706   2
   0  18   4 9035.13 362.715   3
   0 -18  -5 37.3840 75.0620   1
   0 -18   5 135.806 98.6212   5
   0 -18  -5 135.634 82.3600   5
   0 -18   5-18.5091 87.4736   6
   0  18   5 70.7894 87.1951   2
   0  18  -5 165.702 76.6798   2
   0  18   5-11.8013 76.2723   3
   0 -18  -6 2674.95 238.306   1
   0 -18   6 2802.36 247.296   5
   0 -18   6 2534.12 220.888   6
   0  18   6 2754.80 230.048   2
   0  18   6 2305.60 216.830   3
   0 -18  -7 788.749 149.441   1
   0 -18   7 613.102 138.239   5
   0 -18   7 578.796 128.280   6
   0  18   7 891.479 150.013   2
   0  18   7 544.619 137.574   3
   0 -18   8 4984.49 340.220   5
   0  18   8 5016.88 352.689   3
   0 -18  -8 4789.69 350.099   1
   0  18   9-1.61262 92.6055   3
   0 -18  -9 36.3837 94.1530   1
   0  18  10 296.250 140.931   3
   0  19   0 183.448 111.074   2
   0 -19   0-63.7801 88.0028   5
   0 -19   0 68.2214 80.8691   6
   0  19  -1 20.4591 71.3029   2
   0  19   1-127.983 92.2798   2
   0 -19   1 109.892 81.0043   5
   0 -19  -1-42.9952 79.3367   5
   0 -19   1-86.5968 77.8911   6
   0 -19  -2 1862.98 150.152   1
   0 -19   2 1560.31 175.559   6
   0 -19  -2 1424.89 163.133   5
   0 -19   2 1665.42 190.367   5
   0  19  -2 1877.25 194.147   2
   0  19   2 1614.52 183.259   2
   0  19   2 1822.67 164.065   3
   0  19   3 1048.91 136.810   3
   0 -19  -3 1174.10 147.112   5
   0 -19   3 1079.35 167.444   5
   0 -19  -3 1075.05 125.189   1
   0  19   3 1251.94 168.183   2
   0  19  -3 1176.08 154.741   2
   0 -19   3 1124.05 149.004   6
   0 -19   4 3591.35 256.667   6
   0 -19   4 3393.01 267.207   5
   0 -19  -4 3204.18 233.246   5
   0 -19  -4 3627.86 241.075   1
   0  19  -4 3216.28 239.689   2
   0  19   4 3607.99 271.076   2
   0  19   4 3189.45 228.845   3
   0 -19   5 1480.57 173.160   6
   0 -19   5 1412.39 195.873   5
   0 -19  -5 1274.52 155.833   5
   0 -19  -5 1200.43 155.280   1
   0  19  -5 1400.53 159.133   2
   0  19   5 1618.61 196.254   2
   0  19   5 1240.41 156.767   3
   0 -19   6 2995.53 242.694   6
   0 -19   6 3140.72 274.190   5
   0 -19  -6 2943.87 245.694   1
   0  19   6 3396.67 267.065   2
   0  19   6 3139.02 252.250   3
   0 -19   7 1908.47 211.197   6
   0 -19   7 2061.90 233.359   5
   0 -19  -7 2180.43 237.399   1
   0  19   7 2566.47 238.180   2
   0  19   7 1765.44 203.655   3
   0 -19   8-46.5832 116.890   5
   0 -19  -8 89.7998 98.3137   1
   0  19   8-90.6534 100.067   3
   0 -19  -9 276.661 125.654   1
   0  19   9 377.489 120.226   3
   0 -20   0 662.196 122.436   6
   0  20   0 794.412 144.236   2
   0 -20   0 510.332 114.878   5
   0 -20   1 92.3740 88.6469   6
   0  20  -1 176.163 91.7348   2
   0  20   1 140.684 101.935   2
   0 -20   1 160.547 99.9030   5
   0 -20  -1 77.0049 85.5682   5
   0 -20   2 1656.66 185.277   6
   0  20  -2 1949.42 200.423   2
   0  20   2 1684.06 201.797   2
   0 -20   2 1699.24 200.305   5
   0 -20  -2 1799.19 191.759   5
   0 -20  -3 636.667 111.742   1
   0 -20   3 851.429 142.270   6
   0  20  -3 709.711 130.985   2
   0  20   3 811.908 148.343   2
   0 -20  -3 372.429 107.357   5
   0 -20   3 778.193 144.572   5
   0 -20  -4 512.695 107.106   1
   0 -20   4 560.290 128.644   6
   0  20   4 402.166 105.853   2
   0  20  -4 341.954 95.3818   2
   0 -20   4 471.834 126.767   5
   0 -20  -4 429.750 109.232   5
   0 -20  -5 363.380 99.8406   1
   0 -20   5 315.294 104.398   6
   0  20  -5 317.006 89.6869   2
   0  20   5 598.656 129.355   2
   0 -20   5 499.477 142.363   5
   0 -20  -5 486.096 112.103   5
   0 -20  -6 410.174 113.609   1
   0 -20   6 406.686 116.169   6
   0  20   6 356.668 114.040   2
   0 -20   6 467.586 133.425   5
   0  20   7 894.920 164.234   2
   0 -20  -7 841.468 170.039   1
   0 -20   7 1003.24 174.388   5
   0 -20  -8 2459.53 260.080   1
   0 -20   8 2450.31 264.678   5
   0 -20  -9 162.479 112.908   1
   0 -21   0 138.071 88.0008   6
   0  21   0 238.957 102.247   2
   0 -21   0-8.12567 83.8189   5
   0 -21   1 498.241 122.452   6
   0  21   1 374.286 123.182   2
   0  21  -1 214.999 102.212   2
   0 -21   1 562.516 136.570   5
   0 -21  -1 521.152 126.964   5
   0 -21   2 6031.62 337.121   6
   0  21  -2 6048.22 349.323   2
   0  21   2 5908.01 357.450   2
   0 -21  -2 5857.22 335.734   5
   0 -21   2 6419.12 368.105   5
   0 -21   3 954.007 156.966   6
   0  21  -3 961.377 161.276   2
   0  21   3 962.816 164.292   2
   0 -21   3 662.115 140.436   5
   0 -21  -3 583.932 130.970   5
   0 -21   4 1067.55 156.135   6
   0  21   4 1718.78 207.415   2
   0  21  -4 1430.17 178.977   2
   0 -21   4 1216.72 185.420   5
   0 -21  -4 1445.33 179.292   5
   0 -21   5 73.9030 98.4393   6
   0  21  -5-10.6801 68.3873   2
   0  21   5-168.726 114.037   2
   0 -21  -6 5462.64 340.500   1
   0 -21   6 5980.41 355.485   6
   0  21   6 5856.19 376.826   2
   0 -21   6 5612.66 374.643   5
   0  21   7 562.816 129.966   2
   0 -21  -7 901.450 160.284   1
   0 -21   7 783.385 166.424   5
   0 -21  -8 503.595 134.738   1
   0 -21   8 762.469 145.978   5
   0 -22   0 7751.83 405.875   5
   0  22   0 8105.45 420.594   2
   0 -22   0 7286.89 383.518   6
   0 -22  -1 293.246 116.523   5
   0 -22   1 136.286 97.8410   5
   0  22   1 318.804 119.089   2
   0  22  -1 225.298 119.957   2
   0 -22   1 80.2619 78.0105   6
   0 -22  -2 7.02143 81.9477   5
   0 -22   2 154.309 90.3192   5
   0  22   2 58.0927 84.7055   2
   0  22  -2 116.794 81.6136   2
   0 -22   2-78.0285 89.2706   6
   0 -22   3 476.031 133.376   5
   0 -22  -3 423.187 124.507   5
   0  22   3 791.409 162.991   2
   0  22  -3 397.873 115.116   2
   0 -22   3 308.184 109.760   6
   0 -22   4 2298.27 246.125   5
   0 -22  -4 2391.50 227.661   5
   0  22  -4 1914.82 211.984   2
   0  22   4 2189.21 236.171   2
   0 -22   4 2111.22 215.246   6
   0 -22   5-62.9666 114.322   5
   0  22  -5-71.8542 83.6417   2
   0  22   5 59.8345 90.5234   2
   0 -22   5 164.841 108.971   6
   0  22   6 1.43500 86.9809   2
   0 -22   6 75.0292 110.424   6
   0 -22   7-196.358 128.982   5
   0  22   7 19.2470 101.504   2
   0 -22   8 96.9118 125.753   5
   0 -23   0 5.22822 92.9366   5
   0  23   0 200.047 107.948   2
   0 -23  -1 183.706 121.274   5
   0 -23   1 322.964 133.430   5
   0  23   1 95.3692 89.7614   2
   0  23  -1 160.863 100.766   2
   0 -23   1 86.3271 100.159   6
   0 -23   2 2780.65 266.259   5
   0 -23  -2 2826.69 254.714   5
   0  23  -2 2857.34 256.114   2
   0  23   2 3328.87 292.511   2
   0 -23   2 2809.49 255.714   6
   0 -23  -3 80.1669 102.249   5
   0 -23   3 46.8415 119.335   5
   0  23   3 85.5197 102.368   2
   0  23  -3-39.5676 95.9262   2
   0 -23   3 63.4797 85.7047   6
   0 -23  -4 830.169 145.499   5
   0 -23   4 1153.55 199.200   5
   0  23   4 991.169 163.116   2
   0  23  -4 858.604 157.447   2
   0 -23   4 578.047 143.331   6
   0 -23   5 360.114 123.329   5
   0  23  -5 581.731 143.427   2
   0  23   5 397.191 135.944   2
   0 -23   5 339.067 120.380   6
   0 -23   6 7693.66 459.110   5
   0  23   6 8126.08 460.728   2
   0 -23   7 181.892 136.503   5
   0  23   7-120.837 119.330   2
   0 -24   0 2353.83 247.023   5
   0  24   0 2573.33 258.323   2
   0 -24  -1-59.7386 91.5222   5
   0 -24   1 208.347 106.631   5
   0  24   1 213.998 117.681   2
   0  24  -1 125.165 98.4934   2
   0 -24   1-60.9035 84.0830   6
   0 -24  -2-23.0471 95.5620   5
   0 -24   2 59.1197 110.037   5
   0  24  -2 98.0426 98.0469   2
   0  24   2-190.531 114.103   2
   0 -24   2 98.5104 100.441   6
   0 -24   3 129.737 95.9336   5
   0 -24  -3 168.559 100.138   5
   0  24   3 94.4736 112.882   2
   0  24  -3 59.4229 82.9027   2
   0 -24   3-55.4251 105.746   6
   0 -24   4 765.465 161.107   5
   0 -24  -4 680.054 145.686   5
   0  24   4 826.200 164.184   2
   0  24  -4 1315.74 200.619   2
   0 -24   4 863.617 162.921   6
   0 -24   5 979.168 182.522   5
   0  24   5 1217.28 197.041   2
   0  24  -5 1193.10 182.682   2
   0 -24   5 819.541 159.066   6
   0 -24   6 1052.90 187.442   5
   0  24   6 970.873 189.907   2
   0  24   7 459.334 140.849   2
   0 -25   0 282.388 117.561   5
   0  25   0-55.9621 101.472   2
   0 -25   1-81.6704 102.258   5
   0 -25  -1-44.5200 110.679   5
   0  25  -1 148.493 112.712   2
   0  25   1 179.334 121.969   2
   0 -25   1 46.4870 91.0813   6
   0 -25   2 20.3540 102.777   5
   0 -25  -2-126.578 119.002   5
   0  25  -2-23.6439 102.645   2
   0  25   2-12.4770 112.522   2
   0 -25   2-55.8073 83.0059   6
   0 -25  -3 23.8878 95.2297   5
   0 -25   3 67.8028 108.080   5
   0  25  -3-46.3354 90.5379   2
   0  25   3-7.95310 100.958   2
   0 -25   3-76.3121 99.5946   6
   0 -25  -4 78.0142 102.703   5
   0 -25   4-15.0223 117.217   5
   0  25   4 155.965 114.886   2
   0  25  -4-5.14270 91.7541   2
   0 -25   4 30.2807 97.8424   6
   0 -25   5-239.392 145.291   5
   0  25   5 4.17069 112.017   2
   0  25   6 381.450 145.182   2
   0 -26   0 797.409 171.616   5
   0  26   0 313.652 117.840   2
   0 -26  -1 170.543 125.150   5
   0 -26   1 470.101 155.467   5
   0  26  -1 437.015 130.068   2
   0  26   1 290.599 109.703   2
   0 -26   1 256.345 128.071   6
   0 -26  -2 148.844 98.3081   5
   0 -26   2-125.874 110.393   5
   0  26   2 28.9294 115.988   2
   0  26  -2 12.5538 89.2443   2
   0 -26   2 60.2316 115.430   6
   0 -26   3 64.8406 112.808   5
   0 -26  -3-2.89775 101.355   5
   0  26  -3 104.006 98.7246   2
   0  26   3 211.637 139.809   2
   0 -26   3 105.454 94.7320   6
   0 -26  -4 472.132 143.395   5
   0  26   4 646.025 175.674   2
   0  26  -4 521.991 143.731   2
   0 -26   4 501.778 149.838   6
   0 -27   0 111.254 115.503   5
   0  27   0-195.608 146.752   2
   0 -27  -1-51.8586 118.948   5
   0 -27   1-106.819 123.590   5
   0  27   1-78.4878 122.751   2
   0  27  -1 22.6664 123.970   2
   0 -27  -2 697.217 161.934   5
   0 -27   2 517.318 162.268   5
   0  27  -2 654.517 178.685   2
   0  27   2 469.364 137.972   2
   0 -27   2 664.373 160.047   6
   0 -27  -3 34.6271 116.959   5
   0  27  -3 110.747 103.848   2
   0 -27   3-5.28598 113.316   6
   0  27  -4 327.129 148.127   2
   0 -28  -1-88.9228 120.207   5
   0 -28  -2 300.927 120.098   5
   0 -28   2 359.837 129.827   6
   0 -28  -3 572.014 153.948   5
   0 -28   3 1520.22 224.569   6
   0 -29   2 729.646 174.582   6
  -1   0  11 1065.82 175.973   6
   1   0 -11 586.355 154.342   1
  -1   0  10 12.7222 79.6058   6
   1   0 -10-224.529 127.509   1
  -1   0   9 494.265 118.469   6
   1   0  -9 660.903 142.509   1
  -1   0   8-85.4717 87.1351   6
   1   0  -8 124.151 78.2773   1
  -1   0   7 247.170 75.8924   6
   1   0  -7-2.19402 74.3668   1
  -1   0   6 100.693 60.7173   6
   1   0  -6 17.9250 61.4290   1
  -1   0   5 6349.99 232.139   6
   1   0  -5 6087.12 252.110   1
   1   0  -4-3.52858 53.9178   1
  -1   0   4 82.0427 51.9428   6
   1   0  -4 54.9412 58.0129   4
   1   0  -3 11659.5 270.935   1
   1   0  -3 11631.3 259.858   4
   1   0  -2-1.91247 34.8894   1
   1   0  -2 11.6255 29.2399   4
  -1   0   2 64.1595 36.1601   4
  -1   0   1 112.607 24.5101   4
  -1   0  -1 142.685 33.0572   3
   1   0   1 268.472 40.1438   3
  -1   0  -1 226.511 39.1001   6
   1   0   1 210.987 37.4834   6
  -1   0  -2 12.1486 41.5246   1
   1   0   2-7.31926 42.5120   6
  -1   0  -3 4275.75 95.7014   2
  -1   0  -3 4466.19 172.881   1
   1   0   3 4399.93 181.373   6
  -1   0  -4-31.7802 20.0911   2
  -1   0  -4-7.23538 55.0393   1
   1   0   4-49.9825 61.1596   6
  -1   0  -5 179.633 70.7079   1
   1   0   5 164.780 72.3198   6
  -1   0  -6 38.5875 77.5049   1
   1   0   6-108.396 66.3423   6
  -1   0  -7 467.463 111.400   1
   1   0   7 446.938 107.789   6
  -1   0  -8 98.1103 93.7804   1
   1   0   8 21.8101 93.1088   6
  -1   0  -9 419.495 121.252   1
   1   0   9 499.357 130.907   6
  -1   0 -10 12.0584 91.6647   1
   1   0  10 47.9358 109.576   6
  -1   0 -11 66.6923 109.153   1
   1   0  11-75.9314 111.700   6
   1   0  12-280.453 139.000   6
   1  -1 -11-185.253 129.939   1
   1   1 -11-68.3328 102.709   1
  -1  -1  11 156.376 112.844   6
  -1   1  11 63.1299 106.590   6
   1  -1 -10 74.5619 115.821   1
   1   1 -10 78.8913 105.456   1
  -1   1  10 178.086 104.777   6
  -1  -1  10 140.833 84.6916   6
   1  -1  -9 158.375 101.628   1
   1   1  -9 144.162 90.5818   1
  -1  -1   9 131.758 81.9973   6
  -1   1   9-36.2340 83.7332   6
   1  -1  -8 5576.72 324.392   1
  -1   1   8 4858.62 275.385   6
  -1  -1   8 5718.65 292.470   6
   1   1  -8 5353.35 309.138   1
  -1  -1   7 372.316 96.6045   6
  -1   1   7 261.708 79.7813   6
   1   1  -7 269.728 93.2402   1
   1  -1  -7 242.501 90.8136   1
  -1   1   6 2181.02 155.523   6
  -1  -1   6 2319.32 155.793   6
   1  -1  -6 2113.71 167.777   1
   1   1  -6 2212.10 175.633   1
  -1   1   5 5781.84 223.368   6
  -1  -1   5 5615.39 215.669   6
   1   1  -5 6005.37 249.697   4
   1  -1  -5 5958.02 249.527   1
   1   1  -5 5829.60 251.436   1
  -1  -1   4 180647. 1012.82   6
   1   1  -4 177863. 1192.63   1
   1   1  -4 185319. 1192.45   4
   1  -1  -4 182295. 1129.55   4
   1  -1  -4 182971. 1194.39   1
  -1  -1   3 10952.8 205.751   6
   1   1  -3 10339.3 252.840   1
  -1  -1   3 10291.7 145.222   5
   1   1  -3 9871.02 248.441   4
   1  -1  -3 9919.52 233.933   4
   1  -1  -3 10675.7 255.095   1
  -1  -1   2 18998.8 179.208   5
   1   1  -2 19870.2 287.234   1
   1  -1  -2 19374.4 285.703   1
   1  -1  -2 19584.6 255.774   4
   1   1  -2 19624.2 282.611   4
  -1   1   2 20092.5 257.928   4
  -1  -1   2 20430.2 203.454   6
   1   1  -1 57.6357 20.9523   5
   1  -1  -1 25.3658 19.3643   1
  -1   1   1-8.15718 19.1043   1
  -1   1   1 6.17834 23.6960   3
  -1  -1   1 22.0325 20.4438   4
   1  -1   1 44.0498 30.6077   3
  -1  -1  -1 25.6490 25.1089   3
   1   1   1 23.2118 26.2923   3
  -1   1  -1 41.2439 30.6524   3
   1  -1   1 18.4627 29.7025   6
   1   1   1 30.2463 28.3959   6
  -1   1  -1-6.86010 31.9767   6
   1   1   2 56551.8 533.177   6
   1  -1   2 57591.9 540.779   6
  -1   1  -2 55701.0 542.517   3
  -1  -1  -2 56243.8 368.324   2
  -1   1  -2 56766.8 487.414   1
  -1  -1  -2 56798.9 523.092   1
  -1  -1  -3 2223.00 128.969   1
  -1   1  -3 2122.99 121.131   1
   1   1   3 2144.22 134.237   6
   1  -1   3 2061.90 129.220   6
  -1  -1  -3 2241.39 79.2732   2
  -1   1  -4 19489.8 396.815   1
  -1  -1  -4 19557.2 410.349   1
   1   1   4 19850.4 420.766   6
   1  -1   4 19125.3 410.780   6
  -1  -1  -4 18311.9 207.941   2
  -1   1  -4 18347.1 167.528   2
  -1   1  -5 25.4476 53.0108   1
  -1  -1  -5 35.6952 54.8037   1
   1  -1   5 29.6135 59.9026   6
   1   1   5-46.0590 58.9540   6
   1  -1   6 25563.6 577.221   6
  -1   1  -6 24766.9 559.101   1
  -1  -1  -6 25231.3 579.298   1
   1   1   6 25674.3 582.621   6
  -1   1  -7 431.164 99.6896   1
  -1  -1  -7 678.023 129.194   1
   1   1   7 634.628 125.327   6
   1  -1   7 624.528 125.215   6
  -1  -1  -8 281.583 102.211   1
  -1   1  -8 172.386 86.2106   1
   1  -1   8 182.881 84.9370   6
   1   1   8 224.636 89.9346   6
  -1   1  -9 286.953 104.954   1
  -1  -1  -9 305.296 121.730   1
   1   1   9 433.555 131.504   6
   1  -1   9 414.924 128.897   6
  -1  -1 -10 1563.04 214.417   1
  -1   1 -10 1806.05 215.410   1
   1  -1  10 1567.27 210.430   6
   1   1  10 1522.90 215.978   6
  -1  -1 -11-113.339 105.149   1
  -1   1 -11 52.4726 99.5147   1
   1   1  11-0.80639 127.661   6
   1  -1  11 154.070 126.807   6
   1  -1  12 3756.04 363.015   6
  -1   2  12 342.646 139.154   6
   1   2 -11-165.644 127.136   1
   1  -2 -11 33.6253 109.990   1
  -1  -2  11 270.570 119.356   6
  -1   2  11 37.6858 92.4263   6
   1   2 -10 36.1530 93.5087   1
   1  -2 -10 32.4852 92.5964   1
  -1  -2  10 105.650 80.4103   6
  -1   2  10 319.317 105.483   6
   1   2  -9 134.859 90.5750   1
   1  -2  -9 152.940 95.9399   1
  -1   2   9 238.547 97.5724   6
  -1  -2   9 152.404 90.2937   6
   1   2  -8 1616.29 183.164   1
   1  -2  -8 1803.85 188.967   1
  -1   2   8 1927.16 186.260   6
  -1  -2   8 1804.98 169.439   6
  -1   2   7 16.4997 14.3553   2
   1   2  -7 43.0190 64.3380   1
   1  -2  -7 25.2864 80.3509   1
  -1  -2   7 54.5181 69.1815   6
  -1   2   7 19.1659 68.3560   6
   1  -2  -6 17672.0 467.762   1
  -1   2   6 17556.0 432.275   6
  -1  -2   6 17937.8 414.246   6
   1   2  -6 18143.6 469.067   1
  -1  -2   5 2762.15 151.577   6
   1   2  -5 2797.89 176.922   4
   1   2  -5 2584.06 169.598   1
   1  -2  -5 2858.15 178.747   1
  -1  -2   4 139.773 50.2333   6
   1   2  -4 133.116 59.0682   1
   1  -2  -4 88.6200 57.3362   1
   1  -2  -4 56.1893 41.6667   4
   1   2  -4 212.059 69.2762   4
  -1  -2   4 161.107 24.7741   2
  -1  -2   3 8261.19 177.944   6
   1  -2  -3 8236.84 226.991   1
  -1  -2   3 7924.33 151.868   5
   1   2  -3 7873.66 229.090   4
   1  -2  -3 7595.32 197.798   4
  -1  -2   3 7698.04 137.001   2
   1   2  -3 7958.52 226.922   1
  -1  -2   2 15102.4 172.915   6
   1   2  -2 14353.7 170.681   6
  -1  -2   2 13544.8 188.829   5
   1   2  -2 15428.3 258.688   1
  -1  -2   2 14747.6 188.414   2
   1  -2  -2 14333.7 207.251   4
   1   2  -2 14912.5 259.602   4
  -1   2   2 14837.6 210.236   4
   1  -2  -2 14698.0 245.180   1
  -1  -2   1 9.44986 21.9566   2
  -1   2   1-1.94346 21.9630   6
   1  -2  -1 59.2777 25.8186   6
   1  -2  -1 37.4136 21.0832   1
  -1   2   1-23.0150 20.0614   1
   1   2  -1 57.9508 23.9342   5
  -1  -2   1 30.5175 22.8709   5
   1   2  -1 51.3391 27.0329   4
   1  -2  -1-2.07956 15.0576   4
   1  -2  -1 54.3929 29.6227   3
  -1   2   1 30.0168 18.4270   4
  -1  -2   1 48.8640 30.6521   4
  -1   2   1 54.8184 29.4976   3
   1  -2   0 7008.31 140.436   6
   1   2   0 8985.19 155.724   4
  -1   2  -1 1.22978 32.4602   6
   1  -2   1 1.45205 34.4367   6
   1   2   1 4.78081 29.5490   5
  -1   2  -1 21.3640 18.6959   1
  -1   2  -1-34.5354 38.9727   3
  -1  -2  -1-8.42951 26.3907   2
   1   2   1-25.5542 28.0717   3
   1  -2   2 22500.0 348.004   6
  -1   2  -2 21534.4 346.293   3
   1   2   2 21696.0 298.604   5
  -1  -2  -2 23216.8 263.842   2
  -1   2  -2 22912.8 302.332   1
  -1  -2  -3 295.239 38.9127   2
  -1  -2  -3 172.281 57.0216   1
  -1   2  -3 330.771 62.2328   1
   1  -2   3 289.820 66.1930   6
   1   2   3 248.645 62.0065   6
   1  -2   4 2183.40 148.937   6
  -1  -2  -4 2381.05 156.841   1
  -1   2  -4 2509.23 151.093   1
   1   2   4 2486.90 160.671   6
  -1   2  -5 940.493 109.122   1
  -1  -2  -5 855.641 108.339   1
   1  -2   5 765.123 108.575   6
   1   2   5 1035.40 121.650   6
   1  -2   6 9291.06 351.457   6
  -1   2  -6 9321.19 340.370   1
  -1  -2  -6 8509.32 344.437   1
   1   2   6 8937.20 349.974   6
  -1  -2  -7 84.9682 76.2014   1
  -1   2  -7 205.841 82.8665   1
   1  -2   7 160.377 96.8018   6
   1   2   7 69.5522 77.8980   6
  -1   2  -8 168.267 96.8680   1
  -1  -2  -8 217.006 96.4652   1
   1  -2   8 100.110 91.6064   6
   1   2   8 143.867 89.7358   6
  -1  -2  -9 192.798 102.165   1
  -1   2  -9 175.570 92.0381   1
   1   2   9 156.504 107.347   6
   1  -2   9 144.003 91.9842   6
   1  -2  10 3720.73 314.817   6
   1   2  10 3447.31 303.743   6
  -1   2 -10 3105.28 278.085   1
  -1  -2 -10 3250.45 306.667   1
  -1  -2 -11 32.3810 106.765   1
  -1   2 -11 109.526 115.831   1
   1  -2  11 177.898 147.561   6
   1   2  11-205.484 113.962   6
   1  -2  12 63.0331 114.430   6
  -1   3  12 724.510 177.592   6
   1   3 -11 471.447 148.662   1
   1  -3 -11 482.677 155.775   1
  -1   3  11 189.639 93.7750   6
  -1  -3  11 344.502 123.060   6
   1   3 -10 262.315 128.343   1
   1  -3 -10 438.053 144.860   1
  -1   3  10 459.557 138.495   6
  -1  -3  10 780.119 149.372   6
   1  -3  -9 69.5619 88.8533   1
   1   3  -9 35.3437 78.1316   1
  -1  -3   9 198.566 95.7197   6
  -1   3   9-7.98685 90.7257   6
   1  -3  -8 532.370 125.597   1
   1   3  -8 523.633 118.005   1
  -1   3   8 492.864 111.435   6
  -1  -3   8 401.598 94.5339   6
   1   3  -7 109.113 79.4346   1
   1  -3  -7 270.029 91.6285   1
  -1   3   7 146.539 80.7463   6
  -1  -3   7 62.3654 61.7572   6
  -1   3   7 205.140 30.9427   2
   1   3  -6-1.79527 59.4750   1
   1  -3  -6 76.4327 64.3022   1
  -1  -3   6-77.5611 58.5544   6
   1   3  -5 71.6132 65.3718   4
   1  -3  -5 89.4700 61.8775   1
   1   3  -5 103.671 63.4988   1
  -1  -3   5 44.1165 48.5740   6
  -1  -3   4 2830.59 131.440   6
   1  -3  -4 2836.58 162.844   1
   1   3  -4 2649.12 161.290   4
   1   3  -4 3013.18 161.038   1
  -1  -3   4 2774.03 82.7285   2
  -1  -3   3 3256.11 116.688   6
   1   3  -3 2975.72 109.141   6
  -1  -3   3 2981.40 111.705   5
  -1  -3   3 3173.78 96.4097   2
   1   3  -3 2924.81 141.535   1
   1  -3  -3 3023.29 122.620   4
   1   3  -3 2964.86 148.599   4
   1  -3  -3 3084.12 148.495   1
  -1  -3   2 51511.2 388.138   2
   1  -3  -2 52508.9 470.249   1
   1   3  -2 52132.1 339.884   6
  -1  -3   2 51972.2 338.711   6
  -1  -3   2 51266.8 411.211   5
   1  -3  -2 51989.6 367.705   4
  -1   3   2 51240.9 364.318   4
   1   3  -2 52661.8 498.583   4
  -1   3   2 50781.1 499.174   3
   1   3  -1 8.86136 26.0374   2
  -1  -3   1-22.1310 27.5661   2
  -1   3   1 3.08809 20.9371   1
   1  -3  -1-7.55367 21.5072   1
  -1  -3   1-0.18131 28.6897   5
   1   3  -1-3.77666 29.6745   5
   1  -3  -1-5.42655 32.1028   6
  -1   3   1 17.6830 31.4172   6
   1   3  -1 22.5017 18.2664   6
  -1  -3   1 17.9251 15.7592   6
   1   3  -1 9.68582 26.0061   4
  -1   3   1-0.33252 33.2879   3
   1  -3  -1 11.7948 13.9391   4
  -1   3   1 30.7534 17.3190   4
  -1  -3   1 20.8887 31.9011   4
  -1  -3   0 21422.4 262.841   2
   1   3   0 20498.2 259.550   2
  -1   3   0 20094.5 262.265   6
   1  -3   0 20637.0 267.176   6
  -1  -3   0 21121.5 259.163   5
   1   3   0 20767.1 255.794   5
   1   3   0 20386.0 248.067   4
   1  -3   0 20282.7 286.271   3
  -1   3   0 21648.3 289.956   3
   1  -3   1 15.8433 35.1300   6
  -1  -3  -1-15.4005 32.6686   5
   1   3   1 34.4112 34.5615   5
  -1   3  -1-12.8504 18.1177   1
  -1  -3  -1 2.34158 31.2469   2
   1   3   1-1.41442 30.0464   2
  -1   3  -1-26.7139 40.6647   3
   1  -3   2 1630.04 107.739   6
  -1   3  -2 1584.50 83.0378   1
   1  -3   2 1574.86 83.4760   1
   1   3   2 1450.14 79.7792   2
  -1  -3  -2 1391.56 76.5316   2
  -1   3  -2 1555.53 105.963   3
  -1  -3  -3 164.610 60.1621   1
  -1   3  -3 148.611 50.5868   1
   1   3   3 134.860 37.7263   2
   1  -3   3 76.0685 56.2510   6
   1   3   4 131.165 64.0482   6
  -1   3  -4 38.5930 46.3065   1
  -1  -3  -4 103.046 68.4705   1
   1  -3   4 122.668 60.7779   6
  -1  -3  -5 20.9910 59.8494   1
  -1   3  -5-22.0861 47.3770   1
   1  -3   5 10.1445 59.0227   6
   1   3   5 67.5070 68.6452   6
  -1   3  -6 1142.16 130.286   1
  -1  -3  -6 1096.18 142.116   1
   1  -3   6 1293.63 151.643   6
   1   3   6 1166.12 143.942   6
  -1  -3  -7 434.043 121.487   1
  -1   3  -7 411.570 107.113   1
   1   3   7 601.912 122.364   6
   1  -3   7 679.241 130.966   6
  -1  -3  -8-30.8749 93.3612   1
  -1   3  -8 217.894 91.6283   1
   1  -3   8 71.8326 84.9782   6
   1   3   8 92.1117 95.6795   6
  -1  -3  -9 460.704 133.392   1
  -1   3  -9 416.695 116.568   1
   1  -3   9 557.804 128.361   6
   1   3   9 275.537 118.888   6
  -1  -3 -10 1507.57 215.355   1
  -1   3 -10 1525.97 213.848   1
   1  -3  10 1326.55 196.211   6
   1   3  10 1164.31 195.376   6
  -1   3 -11-2.36569 96.4805   1
  -1  -3 -11 86.6752 116.326   1
   1   3  11-194.529 131.838   6
   1  -3  11 55.0898 107.343   6
   1  -3  12 1365.99 230.612   6
  -1   4  12 2790.86 292.847   6
   1   4 -11 33.3237 94.9012   1
   1  -4 -11-8.23218 111.459   1
  -1   4  11 11.3854 90.0965   6
   1  -4 -10 1735.92 222.267   1
   1   4 -10 1776.77 215.089   1
  -1  -4  10 2266.43 218.714   6
  -1   4  10 2134.31 227.303   6
   1  -4  -9 1181.90 182.607   1
   1   4  -9 1362.07 180.218   1
  -1   4   9 1386.87 177.846   6
  -1  -4   9 1245.37 156.399   6
   1  -4  -8 4597.61 300.912   1
  -1   4   8 4665.19 278.774   6
  -1  -4   8 4886.04 267.061   6
   1   4  -8 4987.62 300.162   1
  -1   4   7 294.233 42.3015   2
   1   4  -7 305.638 86.9317   1
   1  -4  -7 338.536 97.8480   1
  -1  -4   7 250.023 77.6071   6
   1  -4  -6 27039.6 590.192   1
  -1  -4   6 27512.8 509.015   6
   1   4  -6 26715.1 570.864   1
   1   4  -5 44.4377 52.7875   1
   1  -4  -5 75.3223 61.4807   1
  -1  -4   5 23.0207 46.6366   6
   1   4  -5 111.486 63.4053   4
   1   4  -4 684.537 89.2874   1
   1  -4  -4 483.641 80.5215   1
   1   4  -4 588.442 86.8845   4
  -1  -4   4 510.873 67.4431   6
   1  -4  -3 1982.67 122.439   1
  -1  -4   3 1867.73 96.5611   6
   1  -4  -3 1702.74 58.5778   5
  -1  -4   3 1769.18 98.4947   5
   1   4  -3 1701.86 117.832   4
   1  -4  -3 1766.68 92.0626   4
  -1  -4   3 1810.33 82.7300   2
   1   4  -3 1961.22 116.001   1
   1   4  -2 1891.22 86.9110   2
  -1  -4   2 1822.36 87.4824   2
   1   4  -2 1764.83 76.5922   6
  -1  -4   2 1882.21 78.1519   6
   1  -4  -2 1820.00 96.2771   1
  -1  -4   2 1796.89 96.1523   5
  -1   4   2 1696.70 64.9740   4
   1  -4  -2 1723.54 64.7159   4
   1   4  -2 1751.21 103.855   4
  -1   4   2 1783.55 106.807   3
   1   4  -1 635.621 60.2464   2
  -1  -4   1 750.985 45.5062   6
   1  -4  -1 668.346 63.6654   6
   1   4  -1 803.578 48.7302   6
  -1   4   1 729.303 67.1208   3
  -1  -4   1 612.209 58.8912   5
  -1  -4   1 720.750 60.8739   4
   1   4  -1 729.331 60.2623   4
  -1   4   1 675.157 46.0981   1
   1  -4  -1 746.858 48.3170   1
   1   4   0 99934.8 629.346   2
   1  -4   0 99156.8 637.315   6
  -1  -4   0 98660.5 607.833   5
   1   4   0 97616.3 566.013   4
  -1  -4   0 98329.3 568.669   4
  -1   4   0 97228.2 663.651   3
   1  -4   1 218.470 54.8319   6
  -1  -4  -1 119.591 44.2462   5
  -1   4  -1 175.650 55.0374   3
  -1   4  -1 107.726 20.6619   1
   1  -4   1 120.415 21.8692   1
   1   4   1 104.412 42.5044   2
   1  -4   2 1606.66 109.879   6
  -1   4  -2 1559.16 112.677   3
  -1  -4  -2 1517.25 92.4538   5
   1  -4   2 1542.51 80.3062   1
  -1   4  -2 1505.43 78.6438   1
   1   4   2 1521.21 87.9823   2
  -1   4  -3 228.868 47.5389   1
  -1  -4  -3 357.931 78.9045   1
   1  -4   3 265.250 65.0081   6
   1   4   3 286.832 46.8188   2
  -1   4  -3 194.524 63.9691   3
  -1  -4  -4 1247.53 121.729   1
  -1   4  -4 1258.39 103.357   1
   1   4   4 1251.09 82.7083   2
   1  -4   4 1125.52 112.797   6
   1   4   5 15.2509 64.9746   6
  -1   4  -5 40.1527 49.4050   1
  -1  -4  -5 37.3202 60.9137   1
   1  -4   5 74.3212 58.6664   6
   1  -4   6 8829.01 347.615   6
  -1  -4  -6 9021.75 364.106   1
  -1   4  -6 9207.17 337.207   1
   1   4   6 9135.14 357.892   6
  -1   4  -7 1745.23 168.893   1
  -1  -4  -7 1756.97 189.466   1
   1   4   7 1641.97 176.063   6
   1  -4   7 1759.51 185.647   6
   1  -4   8 12922.6 487.120   6
  -1   4  -8 12788.5 466.491   1
  -1  -4  -8 11555.7 482.539   1
   1   4   8 11634.5 472.661   6
  -1  -4  -9 133.371 100.866   1
  -1   4  -9 206.417 102.282   1
   1  -4   9 177.105 98.9014   6
   1   4   9 287.869 110.393   6
  -1   4 -10 1611.39 208.229   1
  -1  -4 -10 1548.52 214.267   1
   1  -4  10 1819.06 223.671   6
   1   4  10 1771.50 229.679   6
  -1   4 -11 516.683 144.309   1
  -1  -4 -11 179.419 119.823   1
   1  -4  11 208.789 125.251   6
   1   4  11 439.245 156.757   6
   1  -4  12 2583.58 297.855   6
  -1   5  12 575.607 148.643   6
   1   5 -11 24.0044 106.967   1
   1  -5 -11-54.8647 102.711   1
  -1   5  11 132.115 127.979   6
   1   5 -10 385.467 118.991   1
   1  -5 -10 576.788 154.008   1
  -1  -5  10 365.857 110.826   6
  -1   5  10 350.408 120.067   6
   1  -5  -9 839.570 159.135   1
   1   5  -9 1368.52 179.842   1
  -1  -5   9 1324.08 164.274   6
  -1   5   9 1170.06 168.225   6
   1  -5  -8 3078.87 248.945   1
  -1   5   8 3421.13 247.360   6
  -1  -5   8 3525.91 228.922   6
   1   5  -8 3503.18 256.407   1
  -1   5   7 235.050 46.0255   2
   1  -5  -7 468.156 106.558   1
   1   5  -7 276.489 93.3512   1
  -1  -5   7 364.044 88.6889   6
   1  -5  -6 2513.51 191.909   1
  -1  -5   6 2445.29 161.369   6
   1   5  -6 2742.39 189.835   1
   1  -5  -5 281.923 80.8896   1
   1   5  -5 262.018 71.5243   1
   1   5  -5 263.257 79.9643   4
  -1  -5   5 369.414 70.2325   6
  -1  -5   4 15507.5 309.284   6
   1   5  -4 16090.2 359.954   1
   1  -5  -4 15435.9 193.519   5
   1   5  -4 15383.9 381.115   4
   1  -5  -4 16258.2 376.304   1
  -1  -5   3 52.6023 40.7097   6
   1   5  -3-9.93093 33.7499   2
   1  -5  -3 20.4396 23.6505   5
   1   5  -3-7.54999 46.3351   4
  -1  -5   3-12.5754 41.2407   5
  -1   5   3 46.4634 31.0147   4
   1  -5  -3 9.05395 46.3658   1
   1  -5  -2 111.875 45.3099   1
  -1   5   2 109.516 51.3339   3
   1   5  -2 154.602 41.0251   6
  -1  -5   2 157.161 39.4589   6
  -1  -5   2 246.635 54.1517   5
   1  -5  -2 140.917 24.7114   4
  -1   5   2 147.850 24.6213   4
   1   5  -2 91.5412 44.4143   4
  -1  -5   2 148.101 37.4078   3
   1   5  -2 118.307 42.8901   2
   1  -5  -1 156.298 50.8703   6
   1   5  -1 101.187 31.7911   6
  -1  -5   1 120.634 34.9707   6
  -1   5   1 189.290 54.9535   3
  -1  -5   1 125.049 50.3311   5
   1   5  -1 129.618 45.4471   2
   1   5  -1 113.414 38.2929   4
   1  -5  -1 154.166 34.4093   1
  -1   5   1 73.9954 30.5815   1
   1   5   0 15226.2 271.467   2
   1   5   0 15922.1 240.047   6
   1  -5   0 15160.5 275.519   6
  -1  -5   0 15576.1 265.503   5
   1   5   0 14916.5 230.641   4
  -1  -5   0 15419.6 241.413   4
  -1   5   0 15283.1 281.824   3
   1  -5   1 72.0407 49.9781   6
  -1  -5  -1 46.6307 44.8147   5
  -1   5  -1 23.5885 48.4540   3
   1  -5   1 64.5642 18.6855   1
  -1   5  -1 62.1535 18.4451   1
   1   5   1 80.7485 49.0478   2
   1  -5   2 7758.08 230.825   6
  -1   5  -2 7678.47 227.531   3
  -1  -5  -2 7696.77 203.480   5
   1   5   2 7983.65 207.855   2
   1  -5   2 7518.74 164.053   1
  -1   5  -2 7804.97 163.116   1
   1   5   3 69.1657 41.4083   2
  -1   5  -3 84.8356 58.9602   3
   1  -5   3 27.1185 53.1159   6
  -1   5  -3 82.1189 42.5540   1
  -1  -5  -3 142.017 75.6939   1
  -1  -5  -4 1666.14 138.427   1
  -1   5  -4 1641.29 115.187   1
   1   5   4 1429.86 94.1926   2
   1  -5   4 1722.75 145.344   6
  -1  -5  -5 1971.69 165.262   1
  -1   5  -5 1962.75 144.430   1
   1  -5   5 2005.85 162.746   6
   1   5   5 1977.53 109.408   2
   1   5   6 1501.95 162.839   6
  -1  -5  -6 1368.51 153.517   1
  -1   5  -6 1374.01 143.802   1
   1  -5   6 1166.00 137.934   6
  -1  -5  -7 145.722 84.4721   1
  -1   5  -7 105.874 82.4386   1
   1  -5   7 218.324 100.389   6
   1   5   7-73.0853 86.5305   6
  -1   5  -8 255.137 104.235   1
  -1  -5  -8 163.220 97.0490   1
   1   5   8 299.191 106.456   6
   1  -5   8 252.267 106.447   6
  -1  -5  -9 27.5327 87.3958   1
  -1   5  -9-3.53147 88.6548   1
   1  -5   9-51.9957 95.5661   6
   1   5   9 60.4709 92.3519   6
  -1   5 -10 128.715 97.5942   1
  -1  -5 -10 263.974 135.740   1
   1  -5  10-146.194 103.146   6
   1   5  10 57.5968 119.234   6
  -1  -5 -11 93.7544 111.786   1
  -1   5 -11-89.7264 97.8039   1
   1  -5  11-161.071 109.291   6
   1   5  11-173.723 140.612   6
   1  -5  12-112.388 135.210   6
  -1   6  12 1073.08 193.247   6
   1   6 -11 174.210 107.106   1
   1  -6 -11 254.567 123.809   1
  -1   6  11 80.3366 98.8638   6
   1   6 -10 1941.82 228.322   1
   1  -6 -10 2005.33 243.158   1
  -1   6  10 2098.93 240.521   6
  -1  -6  10 1913.01 204.246   6
   1   6  -9-96.2592 104.127   1
   1  -6  -9 136.046 103.438   1
  -1  -6   9 64.4261 77.7647   6
  -1   6   9 37.2654 82.6192   6
   1  -6  -8 5099.86 314.263   1
  -1  -6   8 4615.60 206.306   5
  -1  -6   8 4984.60 274.477   6
   1   6  -8 4785.55 291.971   1
  -1   6   7 323.967 56.1407   2
   1   6  -7 294.987 91.3749   1
   1  -6  -7 437.492 100.614   1
  -1  -6   7 317.277 87.6652   6
   1  -6  -6 27468.3 604.131   1
  -1  -6   6 27412.4 519.203   6
   1   6  -6 26832.6 568.646   1
   1  -6  -5 648.981 103.286   1
   1   6  -5 443.941 83.1152   1
   1   6  -5 481.170 96.6639   4
  -1  -6   5 581.627 79.6910   6
  -1  -6   4 319.533 64.4003   6
   1  -6  -4 249.489 38.4999   5
   1   6  -4 224.370 44.0890   2
   1   6  -4 333.115 77.4192   4
   1  -6  -4 237.527 70.2046   1
   1   6  -4 315.619 66.4106   1
   1   6  -3 932.817 76.4623   2
  -1  -6   3 927.289 78.1716   6
   1  -6  -3 952.237 92.8194   1
  -1  -6   3 777.903 83.6269   5
   1  -6  -3 880.954 63.0362   5
  -1   6   3 922.423 58.7709   4
   1   6  -3 855.701 92.3494   4
  -1   6   3 911.488 95.6496   3
   1   6  -2 5091.64 166.466   2
  -1  -6   2 4914.81 142.545   6
   1   6  -2 4444.12 144.606   6
  -1  -6   2 4478.99 127.307   3
  -1  -6   2 4315.86 167.603   5
  -1   6   2 4835.58 180.991   3
   1   6  -2 4822.26 172.205   4
   1  -6  -2 4907.25 155.797   1
   1   6  -1 2515.31 125.465   2
   1  -6  -1 2843.36 89.9720   1
  -1  -6   1 2645.33 127.323   5
   1  -6  -1 2451.36 131.312   6
   1   6  -1 2558.29 107.553   6
  -1  -6   1 2764.45 106.708   6
   1   6  -1 2611.78 114.002   4
  -1   6   1 2632.73 130.937   3
  -1  -6   1 2487.50 69.6753   3
   1   6   0 57869.7 559.882   2
   1  -6   0 56440.6 565.133   6
  -1  -6   0 56774.0 544.498   5
   1   6   0 57163.3 458.476   4
  -1  -6   0 55052.6 467.070   4
  -1   6   0 55484.1 562.128   3
   1  -6   1 111.544 57.1574   6
  -1  -6  -1 162.849 58.1321   5
  -1   6  -1 153.420 57.9554   3
   1  -6   1 163.928 21.2645   1
   1   6   1 169.744 55.6611   2
   1  -6   2 11515.6 290.127   6
  -1   6  -2 11624.0 282.686   3
  -1  -6  -2 11600.8 259.003   5
  -1   6  -2 11694.6 193.274   1
   1   6   2 11785.2 267.359   2
   1  -6   2 11612.2 196.021   1
  -1  -6  -3 64.3816 48.8673   5
   1   6   3 120.272 56.2057   2
  -1   6  -3 180.320 67.6541   3
   1  -6   3 121.295 63.0684   6
  -1   6  -3 147.957 43.7081   1
  -1  -6  -3 271.089 72.2579   1
   1   6   4 1394.73 100.162   2
   1  -6   4 1190.05 123.636   6
  -1   6  -4 1229.06 101.204   1
  -1  -6  -4 1476.91 133.361   1
   1  -6   5 3499.94 207.666   6
   1   6   5 3291.35 152.609   2
  -1  -6  -5 3745.96 222.509   1
  -1   6  -5 3541.18 185.879   1
   1   6   6 631.351 75.1096   2
   1  -6   6 764.943 125.822   6
  -1  -6  -6 547.455 109.905   1
  -1   6  -6 570.553 94.6744   1
   1   6   7 667.136 130.715   6
   1  -6   7 925.440 143.263   6
  -1  -6  -7 758.120 126.524   1
  -1   6  -7 763.561 117.739   1
   1   6   8 15640.2 557.809   6
   1  -6   8 15425.2 532.292   6
  -1  -6  -8 16181.5 565.902   1
  -1   6  -8 14966.7 503.119   1
   1   6   9 465.880 133.842   6
   1  -6   9 442.796 129.535   6
  -1  -6  -9 500.899 134.478   1
  -1   6  -9 463.216 114.964   1
   1  -6  10 77.8741 93.0733   6
   1   6  10 200.612 127.300   6
  -1   6 -10-85.1041 99.0483   1
  -1  -6 -10-31.2635 113.708   1
   1  -6  11-165.002 144.203   6
   1   6  11 3.44398 105.586   6
  -1   6 -11 145.844 104.971   1
  -1  -6 -11 29.1482 115.700   1
   1  -6  12 1968.38 259.430   6
  -1   7  12 3078.34 324.771   6
  -1   7  11-60.1583 104.127   6
   1  -7 -11 241.081 129.131   1
   1   7 -11 11.6004 90.3124   1
   1  -7 -10 5071.55 363.385   1
   1   7 -10 4205.99 316.722   1
  -1   7  10 4407.30 325.811   6
  -1   7   9 286.461 121.231   6
   1  -7  -9 604.044 140.876   1
   1   7  -9 270.533 116.992   1
  -1  -7   9 301.876 94.6445   6
  -1  -7   8 1022.00 109.737   5
  -1  -7   8 1040.74 135.162   6
   1   7  -8 952.977 152.117   1
   1  -7  -8 1061.41 155.988   1
  -1   7   7 1270.01 103.610   2
  -1  -7   7 1405.07 141.088   6
   1  -7  -7 1623.46 174.274   1
   1   7  -7 1358.19 154.214   1
   1  -7  -6 8716.08 344.553   1
  -1  -7   6 8491.03 291.662   6
   1   7  -6 8562.77 328.986   1
   1  -7  -5 109.889 35.3414   5
   1   7  -5 156.918 65.4239   1
   1  -7  -5 275.368 80.2672   1
   1   7  -5 196.045 71.0239   4
  -1  -7   5 197.019 61.3929   6
  -1  -7   4 140.442 46.8104   6
   1  -7  -4 205.871 41.1575   5
   1   7  -4 188.786 46.2571   2
   1   7  -4 155.904 66.9133   4
  -1  -7   4 183.259 60.1107   5
   1  -7  -4 222.291 73.6943   1
   1   7  -3 4258.25 159.298   2
  -1  -7   3 4181.03 156.206   6
   1  -7  -3 3668.10 168.132   1
   1  -7  -3 3730.68 133.810   5
  -1  -7   3 3896.65 175.553   5
   1   7  -3 3555.45 179.892   4
  -1   7   3 3784.98 103.974   4
  -1   7   3 3823.40 182.201   3
   1   7  -2 1365.53 100.671   2
  -1  -7   2 1438.54 90.1977   6
  -1  -7   2 1459.17 78.7267   3
   1  -7  -2 1497.46 91.2038   1
  -1  -7   2 1333.83 103.269   5
   1   7  -2 1561.79 108.294   4
  -1   7   2 1432.43 113.106   3
   1   7  -1 677.556 78.4588   2
   1  -7  -1 966.203 96.7556   6
  -1  -7   1 809.177 72.5700   6
   1   7  -1 833.696 43.0140   3
  -1   7   1 893.470 91.5922   3
   1  -7  -1 901.811 57.4851   1
  -1  -7   1 861.533 88.1886   5
   1   7  -1 824.781 73.2238   4
  -1  -7   1 819.068 49.1380   3
   1   7   0 310.178 63.7689   2
   1  -7   0 265.281 60.3031   6
   1   7   0 211.082 29.5840   3
  -1   7   0 363.846 68.8593   3
  -1  -7   0 197.457 58.4796   5
   1  -7   0 260.974 35.0566   4
   1   7   0 243.085 43.8899   4
   1  -7   1-2.33139 15.9470   1
  -1   7  -1 1.30178 52.3577   3
   1  -7   1-0.40218 50.2523   6
  -1  -7  -1-25.1973 43.8245   5
   1   7   1 41.1373 51.6408   2
   1   7   1-4.29379 35.4080   4
   1  -7   2 28801.5 473.406   6
  -1   7  -2 28100.5 448.657   3
   1  -7   2 27753.4 300.412   1
  -1   7  -2 28938.8 301.012   1
   1   7   2 28627.1 439.755   2
  -1  -7  -2 28490.4 421.415   5
   1  -7   3 365.995 86.1520   6
  -1  -7  -3 188.072 57.0849   5
  -1   7  -3 316.881 55.7727   1
  -1  -7  -3 336.669 72.6357   1
  -1   7  -3 185.718 67.2440   3
   1   7   3 246.307 53.9912   2
   1  -7   4 12770.6 364.118   6
  -1  -7  -4 13429.2 380.572   1
   1   7   4 13613.4 319.989   2
  -1   7  -4 13636.1 311.296   1
  -1   7  -4 12965.6 368.270   3
  -1  -7  -5 3401.15 215.672   1
   1   7   5 3735.95 169.807   2
  -1   7  -5 3524.22 185.487   1
   1  -7   5 3558.49 214.290   6
  -1  -7  -6 4039.68 254.281   1
   1  -7   6 3722.49 237.229   6
  -1   7  -6 4074.20 223.581   1
   1   7   6 3709.10 172.511   2
   1   7   7 587.546 131.980   6
  -1  -7  -7 502.455 119.061   1
  -1   7  -7 688.928 110.648   1
   1  -7   7 643.154 125.203   6
  -1  -7  -8 931.919 163.655   1
  -1   7  -8 626.335 122.226   1
   1  -7   8 728.588 134.982   6
   1   7   8 866.887 160.361   6
  -1   7  -9-44.2859 82.8836   1
  -1  -7  -9-34.8057 92.5151   1
   1   7   9-160.576 113.648   6
   1  -7   9 168.819 106.310   6
  -1  -7 -10 1969.13 253.722   1
  -1   7 -10 1916.52 218.788   1
   1  -7  10 1951.23 233.448   6
   1   7  10 1680.06 223.789   6
  -1   7 -11 76.2495 94.7620   1
   1   7  11 15.7382 114.117   6
   1  -7  11 160.140 126.291   6
   1   8 -11 111.829 100.594   1
   1  -8 -11-10.2963 114.367   1
  -1   8  11-47.4696 109.163   6
   1   8 -10 11.5708 88.5554   1
   1  -8 -10 144.793 97.3912   1
  -1   8  10 270.383 124.247   6
   1   8  -9 130.401 94.3059   1
   1  -8  -9 59.0144 80.8111   1
  -1  -8   9 357.093 105.758   6
  -1  -8   8 42.6490 53.6615   5
   1  -8  -8-1.13978 79.1077   1
   1   8  -8 120.094 84.0477   1
  -1  -8   8 217.983 91.8097   6
   1  -8  -7 1516.48 171.144   1
  -1  -8   7 1699.29 140.594   5
  -1  -8   7 1827.06 161.377   6
   1   8  -7 1658.75 176.237   1
  -1   8   7 1796.09 126.812   2
   1   8  -6 28.4344 80.6297   1
   1  -8  -6 40.0025 66.2474   1
  -1  -8   6 75.4116 64.2067   6
  -1  -8   5-53.5425 46.6078   6
   1  -8  -5 34.8640 34.2930   5
   1   8  -5 32.6706 36.7457   2
   1   8  -5 71.0127 58.1807   4
   1  -8  -5 24.9674 55.8756   1
   1   8  -4 5669.31 192.733   2
   1  -8  -4 5852.48 235.850   1
  -1  -8   4 6287.74 213.304   6
  -1  -8   4 5949.71 229.342   5
   1  -8  -4 5792.58 167.823   5
   1   8  -4 5859.66 252.963   4
  -1   8   4 5761.39 247.153   3
   1   8  -3 42.6969 43.3060   2
   1  -8  -3-9.81410 45.5788   1
  -1  -8   3 5.12705 52.6577   6
  -1  -8   3 43.8558 61.5802   5
   1  -8  -3-16.7525 38.0617   5
  -1   8   3-15.3039 19.4302   4
   1   8  -3 93.7029 53.7366   4
  -1   8   3 40.9744 54.6713   3
   1   8  -2 4369.01 174.538   2
   1  -8  -2 4637.22 196.421   6
  -1  -8   2 4461.01 157.342   6
   1  -8  -2 4422.30 156.411   1
  -1  -8   2 4518.83 188.890   5
   1  -8  -2 4250.79 165.720   5
   1   8  -2 4198.80 173.884   4
  -1   8   2 4304.34 182.257   3
   1   8  -1 3945.26 170.158   2
  -1  -8   1 4109.79 151.475   6
   1  -8  -1 3977.30 179.769   6
   1   8  -1 3945.06 94.0381   3
  -1  -8   1 4107.84 178.032   5
  -1   8   1 3772.98 167.152   3
  -1  -8   1 3711.34 101.015   3
   1   8  -1 3858.11 145.556   4
   1  -8  -1 3968.70 118.784   1
   1   8   0 20399.5 380.731   2
   1  -8   0 20038.4 384.206   6
  -1  -8   0 20544.3 374.309   5
   1  -8   0 20272.2 245.231   4
   1   8   0 20229.3 293.790   4
   1   8   0 19382.0 220.394   3
  -1   8   0 19823.2 372.190   3
   1  -8   1 559.495 82.9285   6
  -1   8  -1 517.152 79.7398   3
  -1  -8  -1 631.042 80.4090   5
   1   8   1 555.869 52.2092   3
   1   8   1 455.200 52.1152   4
   1  -8   1 498.177 32.4785   1
   1   8   1 537.612 77.8802   2
  -1  -8  -2 687.037 87.4245   5
   1  -8   2 620.066 49.6123   1
   1  -8   2 605.514 93.6758   6
  -1   8  -2 722.179 94.1029   3
   1   8   2 830.123 94.6961   2
  -1  -8  -3 611.585 78.2250   5
  -1   8  -3 517.626 62.4957   1
   1  -8   3 488.947 89.4258   6
  -1   8  -3 488.825 83.2138   3
   1   8   3 544.390 83.0846   2
  -1  -8  -4 341.185 67.2785   5
  -1   8  -4 350.743 61.0809   1
  -1  -8  -4 524.586 97.0729   1
  -1   8  -4 531.534 96.6608   3
   1   8   4 417.417 71.5145   2
   1  -8   4 309.931 78.2625   6
  -1  -8  -5 457.816 99.1812   1
  -1   8  -5 376.262 73.3165   1
   1   8   5 525.143 79.6755   2
   1  -8   5 454.259 100.039   6
  -1  -8  -6 18.5223 72.8957   1
  -1   8  -6-93.9357 66.5730   1
   1   8   6 109.396 60.3266   2
   1  -8   6 48.3441 75.3625   6
  -1   8  -7 602.389 108.853   1
  -1  -8  -7 579.488 121.662   1
   1   8   7 515.463 75.0223   2
   1  -8   7 619.657 130.282   6
  -1  -8  -8 258.263 115.046   1
  -1   8  -8 168.324 80.0534   1
   1  -8   8 270.677 100.035   6
   1   8   8 121.258 89.2284   6
  -1  -8  -9 590.821 146.078   1
  -1   8  -9 177.691 111.511   1
   1  -8   9 411.702 119.068   6
   1   8   9 60.6593 126.007   6
  -1   8 -10 310.682 112.948   1
  -1  -8 -10 668.256 167.453   1
   1  -8  10 785.665 180.001   6
   1   8  10 812.509 174.694   6
  -1   8 -11 221.081 130.551   1
   1   8  11 183.142 124.594   6
   1  -8  11 430.740 157.232   6
   1   9 -11-8.57002 95.8832   1
   1  -9 -11 235.628 144.568   1
  -1   9  11 189.851 122.499   6
   1  -9 -10 4585.01 352.618   1
   1   9 -10 4245.75 322.762   1
  -1   9  10 4144.84 333.235   6
   1  -9  -9 516.710 137.667   1
   1   9  -9 351.112 118.637   1
  -1  -9   9 261.889 89.4373   6
  -1  -9   8 337.735 86.8501   5
  -1  -9   8 218.754 88.6675   6
   1   9  -8 283.686 95.0328   1
   1  -9  -8 238.880 110.741   1
  -1  -9   7-9.75416 63.4020   6
   1  -9  -7-20.4065 72.8365   1
  -1  -9   7 165.582 74.9766   5
  -1   9   7 18.7995 53.2013   2
  -1  -9   6 12827.5 368.920   5
   1  -9  -6 13295.7 433.251   1
  -1  -9   6 12264.3 358.554   6
  -1   9   5 113.337 69.5050   3
  -1  -9   5 128.415 61.4869   6
   1  -9  -5 129.331 67.3021   1
   1  -9  -5 95.1051 41.2330   5
   1   9  -5 150.083 81.6539   4
  -1  -9   5 212.799 73.0853   5
   1   9  -5 160.076 47.5760   2
  -1   9   4 298.642 77.2897   3
  -1  -9   4 245.384 63.0607   6
   1  -9  -4 303.661 54.2078   5
   1   9  -4 258.222 59.5419   2
  -1  -9   4 389.817 81.4527   5
  -1   9   4 297.965 41.2482   4
   1   9  -4 215.155 71.1069   4
   1  -9  -4 227.116 65.0354   1
   1   9  -3 197.250 60.1237   2
   1  -9  -3 234.588 62.4211   1
  -1  -9   3 247.045 58.1899   6
  -1  -9   3 355.503 74.6415   5
   1  -9  -3 182.932 51.5537   5
  -1   9   3 213.216 22.9037   4
   1   9  -3 227.502 66.8425   4
  -1   9   3 228.255 67.1954   3
   1   9  -2 283.441 70.9046   2
  -1  -9   2 261.670 58.2095   6
   1  -9  -2 218.635 73.0886   6
   1  -9  -2 274.669 53.8453   1
  -1  -9   2 203.116 68.2876   5
   1  -9  -2 247.315 61.3965   5
   1   9  -2 232.784 57.8978   4
  -1   9   2 276.877 66.0878   3
   1   9  -1 2328.13 142.630   2
  -1  -9   1 2077.33 117.509   6
   1  -9  -1 2195.66 146.686   6
   1   9  -1 2056.41 75.6683   3
  -1  -9   1 1898.75 136.276   5
  -1  -9   1 2157.11 80.4830   3
  -1   9   1 1832.87 130.267   3
   1   9  -1 2027.98 115.025   4
   1  -9  -1 2100.51 90.7380   1
   1   9   0 20361.3 402.986   2
   1  -9   0 20145.6 398.703   6
  -1  -9   0 20209.1 363.468   6
  -1  -9   0 21341.7 403.525   5
   1  -9   0 20428.9 254.091   4
   1   9   0 20209.9 301.063   4
   1   9   0 20194.5 248.816   3
  -1   9   0 19923.7 388.951   3
   1  -9   1 28.2908 17.5496   1
  -1   9  -1 75.2304 54.4893   3
   1  -9   1 77.5657 62.0944   6
  -1  -9  -1 24.9001 53.8214   5
   1   9   1 44.9950 50.5778   2
   1   9   1-21.8013 33.9640   4
   1   9   1 13.3837 31.4090   3
   1  -9   2 337.224 42.3928   1
   1  -9   2 328.106 76.9436   6
  -1  -9  -2 294.576 66.4094   5
  -1   9  -2 297.321 70.4123   3
   1   9   2 354.279 74.1298   2
  -1  -9  -3 129.674 59.8182   5
   1   9   3 78.8478 56.8527   2
  -1   9  -3 72.6364 53.3113   3
   1  -9   3 22.8554 60.8971   6
  -1  -9  -4 637.885 83.4653   5
  -1   9  -4 737.228 101.153   3
   1   9   4 710.430 95.2220   2
   1  -9   4 726.181 105.152   6
  -1   9  -4 726.671 81.6114   1
  -1  -9  -4 722.402 107.306   1
   1   9   5 1458.92 124.214   2
   1  -9   5 1291.37 145.236   6
  -1  -9  -5 1083.00 129.439   1
  -1   9  -5 1078.32 108.009   1
   1  -9   6 8296.82 355.005   6
  -1  -9  -6 8634.27 371.278   1
  -1   9  -6 7530.51 297.345   1
   1   9   6 7994.15 275.960   2
  -1  -9  -7 1991.38 202.204   1
   1   9   7 2169.75 151.109   2
  -1   9  -7 2123.59 185.340   1
   1  -9   7 2189.06 202.765   6
   1   9   8 654.390 140.523   6
  -1   9  -8 442.700 106.993   1
  -1  -9  -8 603.157 145.203   1
   1  -9   8 801.413 154.372   6
  -1  -9  -9-94.2128 108.224   1
  -1   9  -9 5.67554 84.7576   1
   1   9   9 131.753 112.033   6
   1  -9   9 186.764 121.174   6
  -1   9 -10 1778.50 207.059   1
  -1  -9 -10 1372.59 223.574   1
   1  -9  10 1458.85 217.434   6
   1   9  10 1880.99 252.743   6
  -1   9 -11-12.0574 92.2412   1
   1  -9  11 74.4597 113.197   6
   1 -10 -11 1.75934 107.537   1
  -1  10  11 280.670 157.998   6
   1 -10 -10 3753.61 322.294   1
  -1  10  10 4119.91 332.395   6
   1 -10  -9 452.949 126.106   1
  -1 -10   9 392.812 110.623   6
  -1 -10   8 9049.47 339.918   5
  -1 -10   8 9139.94 365.390   6
   1 -10  -8 8477.74 414.146   1
  -1 -10   7 744.184 107.552   5
   1 -10  -7 965.546 144.050   1
  -1 -10   7 1023.80 125.271   6
  -1  10   7 800.854 101.695   2
  -1  10   6 964.901 133.898   3
  -1 -10   6 852.200 107.677   6
   1 -10  -6 953.155 131.938   1
  -1 -10   6 1015.46 120.672   5
   1  10  -6 934.305 89.5676   2
  -1  10   5 596.252 104.460   3
  -1 -10   5 708.965 98.7104   6
   1 -10  -5 638.484 77.4683   5
   1  10  -5 743.586 89.7708   2
   1  10  -5 515.325 105.291   4
  -1 -10   5 721.533 105.451   5
   1 -10  -5 878.324 114.221   1
   1  10  -4 1897.24 134.322   2
   1 -10  -4 1906.88 142.752   1
  -1 -10   4 1864.12 131.073   6
  -1 -10   4 1935.32 153.499   5
   1 -10  -4 1953.93 118.298   5
   1  10  -4 2110.30 162.949   4
  -1  10   4 1775.55 78.3175   4
  -1  10   4 2068.13 159.695   3
   1  10  -3 197.616 59.0126   2
  -1 -10   3 120.262 51.1699   6
   1 -10  -3 184.447 54.9334   1
  -1 -10   3 106.963 66.0701   5
   1 -10  -3 158.007 53.8933   5
   1  10  -3 178.879 59.8942   4
  -1  10   3 211.962 70.4940   3
  -1 -10   2 535.245 73.9834   6
   1 -10  -2 393.594 80.5758   6
  -1  10   2 587.462 83.4242   3
   1 -10  -2 643.747 70.8495   1
  -1 -10   2 588.385 95.1599   5
   1 -10  -2 446.679 73.9228   5
   1  10  -2 481.195 72.3150   4
   1  10  -2 568.507 81.3100   2
   1  10  -2 531.833 54.4836   3
  -1 -10   1 121.271 49.5985   6
   1 -10  -1 115.760 66.7594   6
  -1 -10   1 172.415 36.9823   3
   1  10  -1 145.215 33.8048   3
  -1  10   1 186.957 66.8211   3
  -1 -10   1 276.272 74.3946   5
   1  10  -1 133.864 60.5330   2
   1  10  -1 130.021 45.7045   4
   1 -10  -1 128.616 35.3392   1
   1  10   0 14884.3 365.736   2
  -1 -10   0 15451.3 364.457   5
  -1 -10   0 15606.5 340.216   6
   1 -10   0 15125.3 365.067   6
   1  10   0 15132.2 270.875   4
   1 -10   0 15051.0 225.952   4
   1  10   0 14972.8 229.480   3
  -1  10   0 14815.5 354.694   3
   1  10   1 3315.43 181.812   2
   1 -10   1 3117.77 82.8441   1
   1 -10   1 3347.39 185.724   6
  -1 -10  -1 3220.26 168.209   5
   1  10   1 3124.92 121.257   4
  -1  10  -1 3116.07 170.768   3
   1  10   1 3266.04 124.630   3
   1  10   2 5053.43 222.088   2
   1 -10   2 4822.11 126.534   1
   1 -10   2 4925.80 224.871   6
  -1  10  -2 4368.97 196.166   3
  -1 -10  -2 5015.61 209.335   5
   1  10   2 4530.34 155.502   4
   1  10   2 5136.36 178.416   3
  -1 -10  -3 76.2707 59.4534   5
   1  10   3 34.5613 52.6634   2
  -1  10  -3 116.740 62.4061   3
   1 -10   3-40.1572 64.3674   6
   1 -10   4 1863.91 158.989   6
  -1  10  -4 1930.08 157.407   3
  -1 -10  -4 1895.67 137.894   5
  -1  10  -4 2228.91 130.454   1
   1  10   4 1931.33 144.951   2
  -1 -10  -4 1824.97 159.328   1
  -1 -10  -5-1.63894 51.2402   5
  -1  10  -5 27.3805 45.3963   1
  -1 -10  -5-20.2649 75.6480   1
   1 -10   5-8.99266 68.3782   6
   1  10   5-47.5596 57.7045   2
  -1 -10  -6 275.163 96.0662   1
  -1  10  -6 260.604 72.8809   1
   1 -10   6 210.260 93.6117   6
   1  10   6 169.251 61.9704   2
  -1  10  -7 95.2690 67.0359   1
  -1 -10  -7 170.678 79.7496   1
   1  10   7 148.000 69.7044   2
   1 -10   7 219.654 100.560   6
  -1 -10  -8 5162.67 345.454   1
   1  10   8 4478.58 318.837   6
  -1  10  -8 4578.92 277.963   1
   1 -10   8 4515.95 305.823   6
  -1  10  -9 1195.93 179.194   1
  -1 -10  -9 1327.59 198.289   1
   1  10   9 1146.87 192.748   6
   1 -10   9 1263.18 186.432   6
  -1  10 -10 283.580 100.048   1
  -1 -10 -10 127.587 113.763   1
   1  10  10-19.7898 110.103   6
   1 -10  10 194.489 124.437   6
   1 -10  11 339.337 140.893   6
  -1  11  11-61.5272 115.173   6
   1 -11 -10 240.344 125.132   1
   1 -11  -9 21.4384 87.6323   1
  -1 -11   8 60.6450 72.8338   5
   1 -11  -8-80.0278 74.6738   1
  -1 -11   8 85.7878 65.7021   6
  -1 -11   7 1227.21 136.632   6
  -1 -11   7 1018.08 131.479   5
   1 -11  -7 933.227 143.340   1
  -1  11   7 1092.18 117.698   2
  -1  11   7 967.583 149.907   3
  -1 -11   6 4225.31 224.648   6
   1 -11  -6 4129.38 258.550   1
  -1 -11   6 3950.98 223.950   5
  -1  11   6 4181.86 260.570   3
   1  11  -6 4211.22 187.211   2
  -1  11   5-45.1383 69.7051   3
  -1 -11   5 34.6453 61.1796   6
   1 -11  -5 49.3895 42.7341   5
  -1 -11   5 73.6555 76.1986   5
   1  11  -5 37.7932 45.8324   2
   1  11  -5-2.47730 62.7184   4
   1 -11  -5 107.103 84.2822   1
   1  11  -4 4138.37 206.890   2
   1 -11  -4 4320.47 212.084   1
  -1 -11   4 4448.35 203.950   6
  -1 -11   4 4599.76 228.977   5
   1 -11  -4 4253.09 178.908   5
  -1  11   4 3770.91 100.555   4
   1  11  -4 4252.51 232.427   4
  -1  11   4 4580.43 237.135   3
   1  11  -3 63.6976 53.3507   2
  -1 -11   3-10.9232 43.1362   6
   1 -11  -3-37.1450 44.8652   1
  -1 -11   3 83.2914 65.9166   5
   1 -11  -3-0.91847 48.2671   5
   1  11  -3-4.91660 47.6811   4
  -1  11   3-6.57700 55.6037   3
   1  11  -2 28025.1 505.163   2
  -1 -11   2 26285.2 442.533   6
   1 -11  -2 26657.5 530.309   6
   1  11  -2 28488.0 341.951   3
   1 -11  -2 27259.7 411.404   1
   1 -11  -2 27824.6 475.779   5
  -1 -11   2 27922.0 525.786   5
   1  11  -2 27124.0 461.521   4
  -1  11   2 26854.6 494.833   3
  -1 -11   1 565.649 83.0046   6
   1 -11  -1 554.287 92.9563   6
   1  11  -1 521.222 49.5524   3
  -1  11   1 574.002 91.9888   3
  -1 -11   1 529.325 51.5061   3
   1 -11  -1 573.454 58.6736   1
  -1 -11   1 510.374 95.8705   5
   1  11  -1 462.923 63.7246   4
   1  11  -1 672.290 101.031   2
  -1  11   0 127.390 71.1193   3
   1  11   0 4.79181 35.9943   3
   1 -11   0 93.2532 70.8848   6
  -1 -11   0 85.1957 57.3434   6
  -1 -11   0 133.437 69.5722   5
   1 -11   0 31.4715 23.4183   4
   1  11   0 45.4259 32.9303   4
   1  11   0 135.608 63.2910   2
   1 -11   1 816.309 48.1633   1
   1  11   1 932.989 108.434   2
   1 -11   1 952.796 109.582   6
  -1  11  -1 814.129 96.8016   3
  -1 -11  -1 764.100 97.4564   5
   1  11   1 988.578 73.2078   4
   1  11   1 862.386 72.1414   3
   1  11   2 8383.44 294.665   2
   1 -11   2 8317.08 295.240   6
  -1  11  -2 8461.93 279.382   3
   1 -11   2 8030.06 164.913   1
  -1 -11  -2 8172.47 273.286   5
   1  11   2 7438.72 193.835   4
   1  11   2 8443.05 234.772   3
  -1  11  -3 1717.14 144.103   3
  -1 -11  -3 1628.25 131.056   5
   1  11   3 1890.94 151.507   2
   1 -11   3 1938.05 161.007   6
  -1 -11  -4 114.866 58.2468   5
  -1 -11  -4 125.964 67.8287   1
   1  11   4 148.003 67.7125   2
  -1  11  -4 200.551 75.4276   3
   1 -11   4 113.662 74.1609   6
  -1 -11  -5 366.118 78.0815   5
   1  11   5 690.700 100.980   2
   1 -11   5 602.179 115.867   6
  -1 -11  -5 404.242 98.8287   1
   1  11   6 3232.18 198.907   2
  -1  11  -6 2773.05 186.688   1
   1 -11   6 2603.94 218.080   6
  -1 -11  -6 2694.27 215.334   1
  -1  11  -7 189.630 77.9507   1
  -1 -11  -7 441.770 112.668   1
   1 -11   7 287.957 102.522   6
   1  11   7 210.286 72.6839   2
  -1  11  -8-106.198 75.8809   1
  -1 -11  -8 49.1876 85.4707   1
   1 -11   8 68.6690 97.8691   6
   1  11   9-50.4463 117.902   6
   1 -11   9-108.170 103.797   6
  -1 -11  -9 101.248 100.989   1
  -1  11  -9 62.5105 75.6342   1
  -1 -11 -10 2494.00 283.957   1
  -1  11 -10 2653.31 251.204   1
   1  11  10 2410.81 285.341   6
   1 -11  10 2173.46 243.760   6
  -1  12  11 150.788 124.240   3
  -1  12  11 223.237 139.866   6
  -1  12  10 4084.72 336.112   3
   1 -12 -10 3814.15 332.437   1
  -1  12   9 68.6966 86.0079   3
   1 -12  -9 170.251 89.7649   1
   1 -12  -8 16861.4 586.824   1
  -1 -12   8 17903.0 510.317   5
  -1 -12   8 17418.0 515.897   6
  -1  12   8 17543.0 609.032   3
  -1 -12   7 884.603 124.638   6
  -1 -12   7 1103.36 142.914   5
  -1  12   7 975.323 153.502   3
  -1  12   7 957.740 116.522   2
   1 -12  -7 1112.94 155.236   1
   1 -12  -6 8990.40 369.326   1
  -1 -12   6 9017.10 330.843   6
  -1 -12   6 9329.94 351.440   5
  -1  12   6 9100.88 383.332   3
   1  12  -6 8883.35 285.325   2
   1  12  -5 942.145 108.502   2
   1 -12  -5 1143.47 131.713   1
  -1 -12   5 1064.60 118.189   6
   1 -12  -5 928.534 93.6011   5
  -1 -12   5 1302.15 144.075   5
   1  12  -5 1280.61 154.052   4
  -1  12   5 1037.93 140.394   3
   1  12  -4 3887.06 206.455   2
   1 -12  -4 3929.25 206.526   1
  -1 -12   4 3977.74 199.420   6
  -1 -12   4 3957.89 222.048   5
   1 -12  -4 3780.87 180.113   5
   1  12  -4 3638.63 219.036   4
  -1  12   4 3956.09 226.265   3
   1  12  -3 199.486 68.0136   2
  -1 -12   3-21.9970 49.5202   6
   1 -12  -3 60.5906 44.1610   1
   1 -12  -3 88.4795 53.9328   5
  -1 -12   3 96.5493 65.4898   5
   1  12  -3 95.1401 50.7524   4
  -1  12   3 102.765 63.9417   3
  -1 -12   2 650.563 86.4320   6
   1 -12  -2 756.916 111.217   6
  -1  12   2 663.838 94.1130   3
   1 -12  -2 706.820 80.1223   1
  -1 -12   2 620.437 109.859   5
   1 -12  -2 677.839 95.5402   5
   1  12  -2 681.399 88.0746   4
   1  12  -2 550.456 91.5818   2
   1  12  -2 652.014 61.4519   3
   1 -12  -1 427.177 85.6596   6
  -1 -12   1 416.567 76.1536   6
   1  12  -1 416.747 47.3532   3
  -1  12   1 476.093 84.3282   3
  -1 -12   1 436.345 87.1191   5
   1  12  -1 510.121 90.5332   2
   1  12  -1 454.836 68.8406   4
   1 -12  -1 459.539 57.6237   1
   1  12   0 8946.00 309.229   2
  -1 -12   0 8982.54 305.708   5
  -1 -12   0 9066.73 288.401   6
   1 -12   0 8759.19 304.710   6
   1  12   0 8925.31 218.725   4
   1  12   0 8529.61 197.231   3
  -1  12   0 8914.63 283.657   3
   1  12   1 1783.90 148.959   2
   1 -12   1 1509.39 138.917   6
  -1 -12  -1 1732.55 141.786   5
   1  12   1 1564.81 90.8766   4
   1  12   1 1534.55 96.9837   3
  -1  12  -1 1808.57 136.836   3
   1  12   2 4303.87 225.256   2
   1 -12   2 4246.31 222.097   6
  -1  12  -2 4373.46 205.987   3
  -1 -12  -2 4196.88 208.325   5
   1  12   2 4591.48 179.882   3
   1  12   2 4138.40 142.375   4
   1 -12   2 3998.77 119.408   1
   1 -12   3 45.1332 61.6602   6
  -1 -12  -3 62.5018 65.3300   5
  -1  12  -3 86.2949 56.5836   3
   1  12   3 115.573 64.5388   2
   1  12   3 89.5197 48.4503   3
   1 -12   4 3387.65 222.155   6
  -1  12  -4 3192.82 201.071   3
  -1 -12  -4 3277.00 189.080   5
   1  12   4 3547.31 211.081   2
  -1 -12  -4 3413.58 214.079   1
  -1 -12  -5 609.160 93.3320   5
   1  12   5 690.475 106.587   2
   1 -12   5 765.376 119.170   6
  -1 -12  -5 651.767 121.291   1
   1  12   6 1200.39 139.024   2
   1 -12   6 1353.42 167.288   6
  -1 -12  -6 1199.08 161.420   1
  -1  12  -7 1662.27 161.200   1
   1  12   7 1817.51 157.929   2
   1 -12   7 1844.89 191.900   6
  -1 -12  -7 1437.10 189.327   1
  -1 -12  -8 3235.57 288.142   1
  -1  12  -8 3858.75 260.717   1
   1 -12   8 3539.93 280.292   6
   1 -12   9 36.2174 102.994   6
  -1  12  -9 222.566 98.8779   1
  -1 -12  -9-107.276 107.074   1
   1  12   9-46.5458 105.432   6
  -1 -12 -10 1115.42 208.556   1
   1 -12  10 816.404 170.759   6
   1  12  10 1469.06 229.008   6
   1 -13 -10 211.932 121.202   1
  -1  13  10 61.8375 99.8407   3
   1 -13  -9 731.010 148.924   1
  -1  13   9 757.529 160.474   3
  -1 -13   8 86.5386 79.2184   5
   1 -13  -8 74.3616 103.006   1
  -1 -13   8 137.009 76.9021   6
  -1  13   8-9.55794 85.8974   3
  -1 -13   7 632.371 113.754   6
  -1 -13   7 925.774 132.535   5
  -1  13   7 636.664 130.718   3
  -1  13   7 859.023 125.795   2
   1 -13  -7 741.236 141.473   1
   1 -13  -6 1404.40 164.314   1
  -1 -13   6 1292.15 141.295   6
  -1 -13   6 1351.46 150.115   5
  -1  13   6 1495.67 168.961   3
   1  13  -6 1185.38 116.337   2
   1  13  -5 176.524 78.2838   2
   1 -13  -5 274.490 84.0163   1
  -1 -13   5 277.203 77.4180   6
   1 -13  -5 86.7431 47.8490   5
  -1 -13   5 224.088 80.2408   5
   1  13  -5 86.4519 65.1089   4
  -1  13   5 132.035 77.7172   3
   1  13  -4 2588.48 178.190   2
  -1 -13   4 2469.86 164.831   6
   1 -13  -4 2330.52 167.597   1
  -1 -13   4 2576.68 189.640   5
   1 -13  -4 2622.51 160.745   5
   1  13  -4 2698.26 192.675   4
  -1  13   4 2468.86 187.503   3
  -1 -13   3 144.713 62.0872   6
  -1  13   3 29.3041 62.7299   3
   1 -13  -3 16.1084 45.2098   1
   1 -13  -3 13.0618 49.2850   5
   1  13  -3 67.7239 52.8155   4
   1  13  -3 96.8267 64.1713   2
   1  13  -2 12142.7 370.451   2
   1 -13  -2 12576.7 390.154   6
  -1 -13   2 12376.6 340.011   6
   1  13  -2 12318.5 241.967   3
   1 -13  -2 12403.2 292.965   1
   1 -13  -2 12744.7 357.360   5
  -1 -13   2 12591.0 388.467   5
   1  13  -2 12261.3 327.611   4
  -1  13   2 11848.0 352.573   3
  -1 -13   1-58.4002 52.2180   6
   1 -13  -1-51.4509 64.9472   6
  -1  13   1 45.9888 59.7925   3
   1  13  -1 13.6904 30.4782   3
  -1 -13   1 17.4092 66.4551   5
   1  13  -1 39.9956 58.5378   2
   1 -13  -1 19.0188 62.9983   5
   1  13  -1 16.0035 36.5345   4
   1 -13  -1 50.4613 36.0193   1
   1  13   0 2582.03 180.437   2
  -1 -13   0 2791.91 185.599   5
   1 -13   0 2792.16 189.383   6
  -1 -13   0 2751.34 171.159   6
   1  13   0 2568.57 123.482   4
   1  13   0 2711.02 117.722   3
  -1  13   0 2628.03 168.774   3
   1  13   1 1613.07 146.517   2
   1 -13   1 2032.88 163.253   6
  -1 -13  -1 1595.86 141.697   5
   1  13   1 1732.58 93.6444   4
   1  13   1 1674.07 106.496   3
  -1  13  -1 1730.32 141.743   3
   1  13   2 5290.43 258.138   2
   1 -13   2 4978.22 250.989   6
  -1  13  -2 5079.94 225.155   3
  -1 -13  -2 5444.11 243.816   5
   1  13   2 5316.03 196.074   3
   1  13   2 5106.75 157.063   4
   1 -13   2 4910.27 134.624   1
   1 -13   3 783.174 115.311   6
  -1 -13  -3 789.625 104.601   5
  -1  13  -3 680.587 99.6529   3
   1  13   3 685.810 104.695   2
   1  13   3 742.709 74.3236   4
   1  13   3 774.795 92.4489   3
   1 -13   4 342.732 103.433   6
  -1 -13  -4 455.772 100.938   1
  -1 -13  -4 280.928 76.1756   5
  -1  13  -4 484.039 103.781   3
   1  13   4 128.823 71.9357   2
   1  13   4 120.362 64.7532   3
  -1 -13  -5 981.771 121.628   5
  -1 -13  -5 819.997 126.089   1
   1 -13   5 827.844 122.320   6
   1  13   5 928.232 126.038   2
  -1 -13  -6 290.367 119.138   1
   1 -13   6 110.938 94.6825   6
   1  13   6 264.841 88.6160   2
  -1 -13  -7 42.1181 87.4578   1
   1 -13   7 116.475 89.2949   6
   1  13   7 124.556 72.1168   2
   1 -13   8 774.961 158.247   6
  -1 -13  -8 984.874 169.230   1
   1 -13   9 365.631 143.490   6
  -1 -13  -9 81.2907 95.5191   1
   1  13   9 76.7877 109.533   6
  -1 -13 -10 249.930 133.206   1
   1  13  10 329.135 139.643   6
   1 -13  10 443.221 161.753   6
  -1  14  10-33.3612 129.136   3
   1 -14 -10 104.000 107.091   1
  -1  14   9 258.238 121.931   3
   1 -14  -9 228.823 112.800   1
  -1 -14   8 3192.60 241.277   5
  -1  14   8 3315.43 279.638   3
   1 -14  -8 3300.04 269.518   1
   1 -14  -7 626.691 132.564   1
  -1 -14   7 933.940 136.210   6
  -1 -14   7 913.695 142.480   5
  -1  14   7 891.305 125.257   2
  -1  14   7 766.543 138.049   3
   1 -14  -6 622.963 114.851   1
  -1 -14   6 727.030 119.379   6
  -1 -14   6 697.873 122.143   5
  -1  14   6 796.357 132.925   3
   1  14  -6 684.839 104.123   2
   1  14  -5 2555.05 181.846   2
   1 -14  -5 2243.85 180.015   1
  -1 -14   5 2002.91 161.404   6
   1 -14  -5 2065.21 151.226   5
  -1 -14   5 2169.11 185.426   5
   1  14  -5 2116.94 189.627   4
  -1  14   5 2192.61 198.708   3
   1  14  -4 3811.16 220.250   2
  -1 -14   4 3817.72 209.560   6
   1 -14  -4 3516.77 205.672   1
   1 -14  -4 3596.74 193.899   5
  -1 -14   4 3642.36 229.761   5
   1  14  -4 3752.14 229.848   4
  -1  14   4 3643.66 227.127   3
  -1 -14   3 675.973 96.5201   6
  -1  14   3 819.492 118.250   3
   1 -14  -3 809.983 96.1584   1
   1 -14  -3 824.832 106.211   5
  -1 -14   3 791.203 121.004   5
   1  14  -3 652.404 96.4525   4
   1  14  -3 680.775 107.272   2
   1  14  -2 2270.75 173.148   2
   1 -14  -2 2272.27 189.635   6
  -1 -14   2 2393.66 164.397   6
   1  14  -2 2246.97 110.781   3
   1 -14  -2 2438.16 137.892   1
   1 -14  -2 2153.86 162.980   5
  -1 -14   2 2507.59 191.184   5
   1  14  -2 2330.98 152.271   4
  -1  14   2 2260.54 171.967   3
  -1 -14   1 4.28250 54.8697   6
   1 -14  -1 20.6525 71.5643   6
  -1  14   1-102.301 76.5483   3
   1  14  -1-20.0710 35.0655   3
  -1 -14   1-53.7594 70.6027   5
   1  14  -1 11.8818 58.9457   2
   1  14  -1-45.0118 45.4214   4
   1 -14  -1 79.6610 67.5027   5
   1 -14  -1 2.87167 34.3591   1
   1  14   0 17986.8 470.688   2
  -1 -14   0 17933.4 464.776   5
  -1 -14   0 17818.8 436.849   6
   1 -14   0 18250.1 475.697   6
   1  14   0 17836.8 324.125   4
   1  14   0 16896.8 296.251   3
  -1  14   0 17513.5 416.240   3
   1  14   1 2919.48 204.054   2
   1 -14   1 2659.82 187.085   6
  -1 -14  -1 3215.16 203.628   5
   1  14   1 2867.13 118.917   4
  -1  14  -1 3082.79 181.391   3
   1  14   1 2896.54 142.350   3
   1  14   2 852.151 124.077   2
  -1  14  -2 689.735 96.0015   3
  -1 -14  -2 710.025 105.241   5
   1 -14   2 615.621 111.228   6
   1  14   2 762.157 65.8397   4
   1  14   2 705.081 81.7222   3
   1 -14   3 149.806 70.4991   6
  -1 -14  -3 281.503 80.8083   5
   1  14   3 245.088 72.1306   2
  -1  14  -3 429.601 90.4949   3
   1  14   3 282.398 72.4110   3
   1  14   3 154.117 39.5254   4
   1 -14   4 648.310 124.754   6
  -1 -14  -4 582.601 106.535   1
  -1 -14  -4 547.586 99.7451   5
  -1  14  -4 571.390 99.2087   3
   1  14   4 576.488 108.701   2
   1  14   4 439.423 86.8408   3
   1 -14   5 531.858 119.038   6
  -1 -14  -5 279.157 78.4634   5
  -1 -14  -5 171.081 80.3502   1
   1  14   5 461.283 111.140   2
  -1  14  -5 430.995 85.0749   2
   1  14   5 352.606 85.8227   3
  -1 -14  -6 5228.49 320.244   1
  -1 -14  -6 5462.01 260.789   5
   1  14   6 5066.25 282.428   2
   1 -14   6 5208.69 308.217   6
   1  14   7 93.0105 65.0958   2
   1 -14   7 95.7927 89.8298   6
  -1 -14  -7 142.234 103.406   1
   1 -14   8 4109.62 301.571   6
  -1 -14  -8 4304.14 328.877   1
  -1 -14  -9 37.9073 98.2730   1
   1 -14   9 62.7919 97.2972   6
  -1  15  10 1279.14 217.024   3
   1 -15 -10 1225.11 210.632   1
  -1  15   9 325.478 127.549   3
   1 -15  -9 207.680 115.752   1
  -1 -15   8 2448.62 222.087   5
  -1  15   8 2660.67 258.485   3
   1 -15  -8 2729.90 253.864   1
   1 -15  -7 1218.70 159.929   1
  -1 -15   7 1265.83 154.408   6
  -1 -15   7 1520.45 176.493   5
  -1  15   7 1275.67 153.550   2
  -1  15   7 1150.43 168.060   3
   1 -15  -6 7168.81 343.111   1
  -1 -15   6 8142.29 335.399   6
  -1 -15   6 7503.23 353.272   5
   1  15  -6 7825.64 309.587   2
  -1  15   6 7491.37 342.163   2
  -1  15   6 7218.56 364.612   3
   1 -15  -5 770.613 116.611   1
  -1 -15   5 548.896 102.001   6
   1 -15  -5 890.420 106.734   5
  -1 -15   5 568.372 120.953   5
  -1  15   5 607.417 125.893   3
   1  15  -5 534.744 103.900   2
   1  15  -4 4279.88 240.436   2
  -1 -15   4 4577.84 234.161   6
   1 -15  -4 4320.24 226.334   1
  -1 -15   4 4474.47 267.760   5
   1 -15  -4 4030.51 215.126   5
   1  15  -4 4376.01 249.606   4
  -1  15   4 4268.28 250.898   3
  -1 -15   3 1073.97 125.199   6
  -1  15   3 1072.18 130.121   3
   1 -15  -3 943.543 100.041   1
   1 -15  -3 1297.50 131.473   5
  -1 -15   3 1332.16 154.936   5
   1  15  -3 1118.14 124.093   4
   1  15  -3 1010.03 124.803   2
   1 -15  -2-104.557 75.6775   6
  -1 -15   2 47.9859 70.2194   6
  -1  15   2 77.3017 81.7726   3
   1 -15  -2-0.44816 43.1210   1
   1 -15  -2 48.2922 87.5974   5
  -1 -15   2-74.7570 77.3896   5
   1  15  -2 43.9864 48.4820   4
   1  15  -2-0.38427 68.3549   2
   1  15  -2 12.8319 33.7190   3
  -1 -15   1 849.855 113.130   6
   1 -15  -1 769.960 115.514   6
   1  15  -1 683.375 66.3905   3
  -1  15   1 814.106 113.207   3
   1 -15  -1 758.513 77.6370   1
  -1 -15   1 958.050 137.182   5
   1 -15  -1 664.719 107.872   5
   1  15  -1 733.451 83.1602   4
   1  15  -1 831.177 124.841   2
  -1  15   0 135.024 77.2647   3
   1  15   0 166.965 53.7499   3
   1 -15   0-13.0890 69.5924   6
  -1 -15   0 139.849 81.1359   5
   1  15   0 44.5920 43.8206   4
   1  15   0 106.786 90.7547   2
  -1  15  -1 1306.00 132.515   3
   1  15   1 1090.73 97.1455   3
   1 -15   1 1201.81 143.700   6
  -1 -15  -1 1084.22 133.283   5
   1  15   1 1251.41 82.3707   4
   1  15   1 1223.32 148.842   2
   1  15   2 3268.45 223.423   2
  -1  15  -2 3242.17 193.103   3
  -1 -15  -2 3464.33 214.145   5
   1 -15   2 3143.50 212.052   6
   1  15   2 3140.66 118.791   4
   1  15   2 3295.97 168.354   3
  -1 -15  -3 102.291 70.7758   5
   1 -15   3 76.3176 74.1370   6
  -1  15  -3 155.291 71.0403   3
   1  15   3 2.13198 73.6320   2
   1  15   3 150.639 64.0358   3
  -1 -15  -4 112.725 74.2126   1
  -1 -15  -4 196.937 76.5437   5
   1 -15   4 134.278 94.5796   6
  -1  15  -4 88.2523 67.3557   3
   1  15   4 187.142 88.1848   2
   1  15   4 175.074 66.6512   3
  -1 -15  -5 226.368 90.0756   1
  -1 -15  -5 406.954 99.9330   5
  -1  15  -5 411.280 90.1919   2
   1  15   5 346.883 113.487   2
   1  15   5 407.372 97.9378   3
   1 -15   5 242.398 95.8214   6
  -1 -15  -6 4392.91 300.921   1
   1 -15   6 4850.77 303.843   6
   1  15   6 4837.23 284.501   2
   1  15   6 4297.83 270.873   3
   1  15   7 178.928 94.5749   2
  -1 -15  -7-28.3023 77.0830   1
   1 -15   7 19.5151 87.0543   6
  -1 -15  -8 178.895 122.982   1
   1 -15   8 186.861 107.662   6
  -1 -15  -9 139.309 119.519   1
   1 -15   9-45.2478 114.573   6
   1 -16 -10-195.352 130.023   1
  -1  16  10-151.326 143.802   3
   1 -16  -9-33.3509 95.2074   1
  -1  16   9 39.2226 94.2582   3
  -1 -16   8 273.605 114.600   5
   1 -16  -8 161.732 102.759   1
  -1  16   8 224.010 112.942   3
  -1 -16   7 179.489 81.0616   6
  -1 -16   7 287.111 119.337   5
   1 -16  -7 269.041 100.004   1
  -1  16   7 264.749 88.3222   2
  -1  16   7 261.066 106.961   3
  -1 -16   6 159.265 88.1328   6
  -1 -16   6 92.5140 81.5496   5
   1 -16  -6 94.4044 78.0277   1
  -1  16   6 7.76289 70.7932   2
   1  16  -6 27.0777 57.3880   2
  -1  16   6-28.3919 79.4921   3
  -1 -16   5-45.9846 68.3016   6
   1 -16  -5 0.84694 64.4930   1
  -1 -16   5-122.462 75.4110   5
   1 -16  -5 17.8517 57.6350   5
  -1  16   5-133.063 94.9508   3
   1  16  -5 75.7819 72.2458   2
  -1 -16   4 666.107 107.478   6
  -1  16   4 629.368 119.193   3
   1 -16  -4 567.880 99.7806   1
   1 -16  -4 691.012 108.600   5
  -1 -16   4 710.731 133.235   5
   1  16  -4 589.434 108.811   4
   1  16  -4 594.608 109.850   2
  -1 -16   3 306.090 82.9592   6
  -1  16   3 190.616 84.6667   3
   1 -16  -3 220.296 63.8547   1
  -1 -16   3 181.092 82.8664   5
   1 -16  -3 130.214 71.0089   5
   1  16  -3 181.459 73.6209   4
   1  16  -3 307.374 84.1382   2
   1  16  -2 5836.50 293.239   2
  -1 -16   2 6328.64 277.575   6
   1  16  -2 5777.70 182.130   3
   1 -16  -2 5321.52 210.710   1
  -1 -16   2 5780.80 303.598   5
   1 -16  -2 6022.85 286.056   5
   1  16  -2 5631.68 243.003   4
  -1  16   2 5772.80 279.094   3
  -1 -16   1 1452.65 144.212   6
   1 -16  -1 1266.99 148.560   6
   1  16  -1 1481.90 94.0347   3
  -1  16   1 1467.19 147.093   3
   1 -16  -1 1659.63 163.972   5
  -1 -16   1 1332.02 156.426   5
   1  16  -1 1482.79 163.039   2
   1  16  -1 1432.08 116.343   4
   1 -16  -1 1331.83 97.6010   1
   1  16   0 22381.8 568.723   2
   1 -16   0 22345.3 560.791   6
   1 -16   0 23066.0 568.050   5
  -1 -16   0 22287.0 558.402   5
   1  16   0 21870.4 376.732   4
   1  16   0 21536.4 359.523   3
  -1  16   0 22651.5 502.093   3
  -1  16  -1 993.389 126.746   3
   1  16   1 1148.36 101.413   3
   1 -16   1 1175.02 149.705   6
  -1 -16  -1 1274.60 153.836   5
   1  16   1 1009.56 75.6914   4
   1  16   1 1137.77 151.051   2
  -1 -16  -2 46.5374 67.3284   5
   1 -16   2 41.2090 94.3472   6
   1  16   2 26.3656 71.3847   2
   1  16   2 28.1056 50.2598   3
  -1  16  -2-41.1613 62.1970   3
   1 -16   3 170.342 96.6481   6
  -1 -16  -3 55.9637 68.7586   5
  -1  16  -3 117.297 69.4645   3
   1  16   3 84.6450 82.1207   2
   1  16   3 105.024 56.7368   3
   1 -16   4 166.599 86.4181   6
  -1 -16  -4 79.5554 69.3378   5
  -1 -16  -4 8.02842 71.6494   1
   1  16   4 160.869 82.0914   2
  -1  16  -4 135.728 76.4354   3
   1  16   4 162.889 73.0859   3
   1 -16   5 523.594 122.614   6
  -1 -16  -5 660.861 106.116   5
   1  16   5 755.405 124.049   2
  -1  16  -5 526.809 98.6340   2
   1  16   5 634.244 111.271   3
  -1 -16  -5 619.262 130.078   1
   1 -16   6 158.503 94.6765   6
   1  16   6 312.236 104.726   2
   1  16   6 250.239 93.4925   3
  -1 -16  -6 232.604 109.589   1
   1 -16   7 67.3526 108.452   6
   1  16   7 70.9047 91.2769   2
   1  16   7 235.511 113.547   3
  -1 -16  -7 60.0883 84.2969   1
  -1 -16  -8 545.911 145.068   1
   1  16   8 359.723 113.029   3
   1 -16   8 674.695 143.177   6
  -1 -16  -9-112.891 126.310   1
   1  16   9 109.200 103.554   3
   1 -16   9-58.6746 138.920   6
   1  16  10 87.4784 112.488   3
  -1  17  10 329.060 149.807   3
   1 -17 -10 470.857 150.100   1
  -1  17   9 660.611 147.869   3
   1 -17  -9 317.198 116.398   1
  -1 -17   8 4171.63 302.663   5
  -1  17   8 4224.34 325.463   3
   1 -17  -8 3642.71 294.838   1
  -1 -17   7 1227.70 171.583   5
  -1  17   7 1078.24 171.809   3
  -1  17   7 1185.27 161.536   2
   1 -17  -7 1100.38 156.157   1
   1 -17  -6 4040.52 265.400   1
  -1 -17   6 4327.40 266.747   6
  -1 -17   6 4571.42 297.687   5
  -1  17   6 4423.75 284.466   2
  -1  17   6 4269.56 292.932   3
   1 -17  -5 328.004 95.7319   1
  -1 -17   5 406.690 98.1446   6
   1 -17  -5 381.761 88.3232   5
  -1 -17   5 467.512 122.937   5
  -1  17   5 430.253 106.448   3
   1  17  -5 435.439 102.757   2
   1  17  -4 4441.77 266.050   2
  -1 -17   4 4742.42 253.878   6
   1 -17  -4 4457.05 237.312   1
  -1 -17   4 4735.78 289.958   5
   1 -17  -4 4468.14 243.794   5
   1  17  -4 4472.67 262.501   4
  -1  17   4 4420.73 268.458   3
  -1 -17   3 146.879 82.2114   6
  -1  17   3-111.806 75.0989   3
  -1 -17   3 115.569 82.3213   5
   1 -17  -3-15.9419 68.2896   5
   1  17  -3 114.613 81.3241   2
   1  17  -3 41.9898 62.1169   4
   1 -17  -3-47.4248 49.5167   1
   1  17  -2 27499.0 641.716   2
  -1 -17   2 27333.7 591.213   6
   1 -17  -2 27671.5 472.035   1
   1 -17  -2 27996.1 618.932   5
  -1 -17   2 28019.1 667.105   5
   1  17  -2 26969.7 528.128   4
  -1  17   2 28237.2 614.537   3
  -1 -17   1 969.855 128.099   6
   1 -17  -1 924.475 137.922   6
  -1  17   1 999.360 128.993   3
  -1 -17   1 786.926 131.530   5
   1 -17  -1 1046.74 134.104   5
   1  17  -1 1083.63 149.610   2
   1  17  -1 825.898 93.8806   4
   1 -17  -1 970.463 84.9024   1
   1  17   0 16010.5 503.919   2
   1 -17   0 17057.1 510.389   6
  -1 -17   0 16857.1 506.468   5
   1 -17   0 16904.2 502.109   5
   1  17   0 16047.3 328.377   4
  -1  17   0 16657.5 439.804   3
  -1 -17  -1 108.409 76.4309   5
   1  17   1 22.6818 54.3490   3
  -1  17  -1 82.5648 65.1870   3
   1  17   1 105.216 96.4519   2
   1 -17   1 73.8009 81.0105   6
   1 -17   2 7319.63 338.614   6
  -1 -17  -2 7056.35 321.951   5
  -1  17  -2 7703.30 298.778   3
   1  17   2 7855.53 358.994   2
   1  17   2 7338.14 260.576   3
   1  17   3-0.64905 59.4846   3
  -1 -17  -3 182.755 87.0463   5
  -1  17  -3 44.1253 66.6556   3
   1  17   3 162.314 87.3416   2
   1 -17   3 22.8915 80.4032   6
   1 -17   4 126.346 85.8128   6
  -1 -17  -4 309.877 100.151   5
  -1 -17  -4 141.843 67.1185   1
  -1  17  -4 189.861 77.4940   3
  -1  17  -4 119.572 73.8642   2
   1  17   4 17.3181 78.5453   2
   1  17   4 215.229 77.4402   3
   1 -17   5 1562.81 181.112   6
  -1 -17  -5 1407.72 154.119   5
  -1  17  -5 1439.29 149.230   2
   1  17   5 1514.46 180.596   2
   1  17   5 1602.07 165.315   3
  -1 -17  -5 1455.16 169.867   1
   1 -17   6 9157.13 425.568   6
   1  17   6 9294.31 420.362   2
   1  17   6 8677.90 391.174   3
  -1 -17  -6 8463.29 420.510   1
   1 -17   7 149.408 101.208   6
   1  17   7 68.2254 89.4169   2
  -1 -17  -7 80.6514 93.7930   1
   1  17   7 17.9221 77.7836   3
  -1 -17  -8 861.534 176.031   1
   1  17   8 371.843 106.298   3
   1 -17   8 651.657 154.768   6
  -1 -17  -9 63.7080 108.384   1
   1  17   9-88.8025 117.365   3
   1  17  10 1800.27 250.704   3
  -1  18  10 224.343 131.067   3
   1 -18  -9-101.349 118.505   1
  -1  18   9 147.389 112.146   3
  -1 -18   8 290.595 117.989   5
   1 -18  -8-6.20506 95.5960   1
  -1  18   8 111.401 122.708   3
  -1 -18   7 110.671 90.6867   5
   1 -18  -7-118.417 95.8287   1
  -1  18   7 39.5346 81.4067   2
  -1  18   7 228.550 91.3495   3
  -1 -18   6 2076.03 192.974   6
   1 -18  -6 1959.88 194.116   1
  -1 -18   6 2271.63 222.198   5
  -1  18   6 2413.79 218.151   2
  -1  18   6 2265.83 221.398   3
  -1  18   5 412.562 112.205   3
   1 -18  -5 478.460 99.6826   1
  -1 -18   5 444.653 123.780   5
   1 -18  -5 539.268 101.856   5
  -1 -18   5 747.264 117.991   6
   1  18  -5 550.607 112.571   2
  -1  18   5 650.027 128.261   2
  -1  18   4 1773.70 182.463   3
   1 -18  -4 1347.13 134.646   1
  -1 -18   4 1684.01 192.593   5
   1 -18  -4 1585.71 165.575   5
  -1 -18   4 1805.03 168.589   6
   1  18  -4 1758.58 184.356   2
  -1 -18   3 702.340 121.783   6
  -1  18   3 498.385 113.300   3
   1 -18  -3 474.272 85.2925   1
   1 -18  -3 633.944 114.505   5
  -1 -18   3 596.465 124.481   5
   1  18  -3 682.187 110.072   4
   1  18  -3 647.552 122.291   2
  -1 -18   2 536.352 112.808   6
   1 -18  -2 662.488 122.233   5
  -1 -18   2 765.789 143.126   5
  -1  18   2 509.810 107.406   3
   1  18  -2 401.418 86.3304   4
   1  18  -2 654.274 138.986   2
  -1 -18   1 80.9171 72.4265   6
   1 -18  -1-108.065 90.9324   6
   1 -18  -1 64.8352 89.5985   5
  -1 -18   1 111.138 89.9792   5
  -1  18   1 59.7445 79.5577   3
   1  18  -1 22.3531 47.9478   4
   1  18  -1 125.252 87.7578   2
  -1 -18   0 442.032 117.719   5
   1 -18   0 201.937 88.4795   5
  -1  18   0 601.121 117.202   3
   1 -18   0 302.731 96.7432   6
   1  18   0 369.646 117.428   2
   1 -18   1 175.503 91.9176   6
  -1 -18  -1 132.727 87.9337   5
  -1  18  -1 172.617 70.6807   3
   1 -18   1 60.5267 82.6316   5
   1  18   1 260.209 101.268   2
  -1  18  -2 2114.84 173.459   3
  -1 -18  -2 2371.42 204.127   5
   1  18   2 2382.17 219.160   2
   1 -18   2 2514.48 219.719   6
  -1  18  -3 1854.30 165.431   3
  -1 -18  -3 2112.45 194.272   5
   1 -18   3 2025.62 204.665   6
   1  18   3 2232.81 208.054   2
  -1 -18  -3 2032.51 185.138   1
  -1 -18  -4 1629.53 175.936   1
   1 -18   4 1551.85 177.650   6
  -1 -18  -4 1710.81 178.834   5
  -1  18  -4 1372.96 154.571   2
   1  18   4 1551.01 182.293   2
  -1  18  -4 1498.62 157.257   3
   1  18   4 1307.12 144.406   3
  -1 -18  -5 489.228 107.933   1
   1 -18   5 378.254 113.637   6
  -1 -18  -5 686.270 121.686   5
   1  18   5 716.424 141.441   2
  -1  18  -5 513.866 106.486   2
   1  18   5 427.901 101.943   3
   1 -18   6 4871.98 319.835   6
   1  18   6 4842.93 320.313   2
   1  18   6 4592.86 294.137   3
  -1 -18  -6 4651.32 316.389   1
   1 -18   7 421.032 130.367   6
   1  18   7 222.732 93.9729   2
  -1 -18  -7 225.350 101.275   1
   1  18   7 85.9685 72.9981   3
  -1 -18  -8-144.264 127.530   1
   1  18   8 55.8614 97.2216   3
   1 -18   8 64.0237 95.3046   6
   1  18   9 137.237 120.375   3
  -1 -18  -9-38.7005 110.471   1
   1 -18   9 114.431 113.779   5
   1 -19  -9 49.5684 85.9229   1
  -1  19   9 198.471 130.209   3
  -1 -19   8 39.1595 98.3340   5
  -1  19   8 287.806 133.454   3
  -1 -19   7 768.614 158.648   5
   1 -19  -7 927.015 166.573   1
  -1  19   7 705.027 136.063   2
  -1  19   7 504.215 124.781   3
  -1 -19   6 2817.12 221.221   6
   1 -19  -6 2776.44 231.207   1
  -1 -19   6 2601.84 248.421   5
  -1  19   6 2850.17 245.861   2
  -1  19   6 2680.69 246.763   3
  -1  19   5 2021.16 210.727   3
   1 -19  -5 1994.25 183.938   1
   1 -19  -5 1842.38 173.102   5
  -1 -19   5 2365.52 234.302   5
  -1 -19   5 2012.56 190.595   6
   1  19  -5 2084.51 197.827   2
  -1  19   5 2493.76 235.397   2
  -1  19   4 20.3898 74.7987   3
   1 -19  -4-31.3885 67.0464   1
  -1 -19   4-3.50444 87.8732   5
   1 -19  -4 85.6234 79.9386   5
  -1 -19   4-28.7905 75.8066   6
   1  19  -4 134.903 93.1291   2
  -1  19   3 167.407 98.9402   3
  -1 -19   3-28.1983 81.0308   5
   1 -19  -3 85.8080 83.0931   5
  -1 -19   3 40.2592 78.3632   6
   1  19  -3 67.5798 64.5581   4
   1  19  -3 41.9111 71.4589   2
   1  19  -2 8190.68 380.272   2
  -1 -19   2 8523.39 400.947   5
   1 -19  -2 8203.64 364.501   5
  -1 -19   2 8069.14 350.160   6
   1  19  -2 7832.27 298.577   4
  -1  19   2 7799.76 349.366   3
  -1 -19   1 2315.46 194.450   6
   1 -19  -1 2215.10 205.755   6
  -1 -19   1 2252.50 211.981   5
   1 -19  -1 1889.18 187.914   5
   1  19  -1 2366.02 214.332   2
  -1  19   1 2180.99 182.428   3
  -1  19   0 613.370 110.843   3
   1 -19   0 654.353 124.021   6
   1  19   0 1086.03 164.960   2
  -1 -19   0 836.171 136.460   5
   1 -19   0 898.815 152.767   5
  -1  19  -1 6.63790 69.2377   3
   1 -19   1 177.937 89.8443   6
   1  19   1 90.6288 95.0429   2
  -1 -19  -1 109.266 79.4035   5
   1 -19   1 196.432 109.227   5
  -1  19  -2 11980.7 384.946   3
   1 -19   2 12656.5 486.192   5
  -1 -19  -2 11000.7 428.335   5
   1 -19   2 10955.3 438.155   6
   1  19   2 12528.5 483.163   2
  -1 -19  -3 1258.72 157.473   5
   1 -19   3 1224.38 175.596   6
  -1 -19  -3 1411.17 160.845   1
  -1  19  -3 1167.84 131.762   3
   1  19   3 1543.77 185.475   2
  -1 -19  -4-100.768 85.6520   5
   1 -19   4 50.6204 88.1116   6
  -1 -19  -4 19.2769 71.8706   1
   1  19   4 51.7157 84.3453   2
  -1  19  -4 163.500 82.5672   3
  -1  19  -4-7.40765 74.6553   2
  -1 -19  -5 177.640 87.0005   5
   1 -19   5 69.3556 80.0064   6
  -1  19  -5 142.006 83.4675   2
   1  19   5 235.237 101.337   2
  -1 -19  -5 202.878 92.3950   1
   1 -19   6 6396.44 375.599   6
   1  19   6 6780.71 382.599   2
  -1 -19  -6 6619.40 379.446   1
   1 -19   7 19.3447 89.2817   6
   1  19   7-30.6879 77.5109   2
  -1 -19  -7 24.2562 88.2286   1
  -1 -19  -8-13.6469 97.6096   1
   1 -19   8 156.505 117.038   6
   1 -19   9 396.245 135.060   5
   1 -20  -9-163.760 92.1478   1
  -1  20   9 118.428 100.271   3
   1 -20  -8 588.702 144.404   1
  -1  20   8 422.378 126.920   3
  -1 -20   8 406.474 141.895   5
  -1 -20   7 655.208 159.339   5
  -1  20   7 716.847 145.049   2
  -1  20   7 696.105 160.478   3
  -1  20   6 1173.66 179.977   2
  -1 -20   6 1490.15 204.647   5
  -1  20   6 893.762 164.571   3
  -1 -20   5 600.489 149.722   5
  -1  20   5 267.402 105.147   3
   1  20  -5 176.882 92.7922   2
  -1  20   5 470.025 120.559   2
  -1 -20   5 363.977 94.8436   6
  -1 -20   4 6586.90 334.045   6
  -1 -20   4 5703.80 352.757   5
   1 -20  -4 6049.68 318.975   5
  -1  20   4 6478.34 366.075   2
   1  20  -4 6233.01 342.157   2
  -1  20   4 6453.49 344.638   3
   1 -20  -3 561.702 116.752   5
  -1 -20   3 718.487 141.522   5
  -1  20   3 688.111 134.672   3
   1  20  -3 564.964 125.426   2
  -1 -20   3 495.827 110.727   6
  -1 -20   2 2607.42 209.683   6
  -1 -20   2 2881.93 247.254   5
   1 -20  -2 2458.46 211.217   5
   1  20  -2 2618.88 230.328   2
  -1  20   2 2742.27 216.868   3
  -1 -20   1-65.0524 90.0742   5
   1 -20  -1 112.663 86.2513   5
  -1  20   1 33.8925 75.3430   3
   1  20  -1 69.8984 82.8820   2
  -1 -20   1 124.162 79.5988   6
   1 -20  -1-52.6774 92.5722   6
   1 -20   0 19121.7 597.087   6
   1  20   0 19902.6 615.858   2
  -1  20   0 18766.7 494.755   3
  -1 -20   0 19806.4 603.093   5
   1 -20   0 19442.0 596.105   5
   1 -20   1-67.1779 78.1087   5
  -1 -20  -1-75.4696 81.2426   5
   1 -20   1 35.0462 89.7165   6
   1  20   1-19.0578 81.8619   2
   1 -20   2 5385.19 335.122   5
  -1 -20  -2 5203.39 308.369   5
   1 -20   2 5575.19 331.407   6
   1  20   2 5679.53 343.895   2
  -1 -20  -3 80.5622 70.3465   1
  -1 -20  -3 96.6714 88.4271   5
   1 -20   3 118.530 85.1828   6
   1 -20   3 61.8620 115.222   5
  -1  20  -3 38.6334 72.2116   2
   1  20   3 162.828 107.481   2
  -1 -20  -4 1233.40 167.539   5
   1 -20   4 1267.65 173.650   6
  -1 -20  -4 1004.60 144.190   1
   1  20   4 1314.36 184.071   2
  -1  20  -4 1446.96 179.559   2
  -1 -20  -5 678.306 130.055   5
  -1 -20  -5 578.278 129.238   1
  -1  20  -5 400.890 108.203   2
   1  20   5 682.560 149.741   2
   1 -20   5 446.065 117.286   6
  -1 -20  -6 4238.19 310.958   1
   1  20   6 5022.73 343.835   2
   1 -20   6 4407.03 320.563   6
  -1 -20  -7 21.2101 93.1143   1
   1 -20   7-20.9931 97.1448   5
   1  20   7-92.5807 98.5914   2
   1 -20   7 60.9571 101.217   6
  -1 -20  -8 2038.96 257.241   1
   1 -20   8 1993.58 240.812   5
  -1 -21   8 3229.13 297.181   5
  -1  21   7 408.279 125.537   3
  -1  21   7 383.396 111.087   2
  -1 -21   7 537.274 148.987   5
  -1  21   6 1849.24 227.274   3
  -1  21   6 2243.32 231.150   2
  -1 -21   6 2394.80 256.848   5
  -1 -21   5 54.8197 95.5335   5
  -1 -21   5-58.2136 81.8337   6
  -1  21   5 136.489 84.3359   3
  -1  21   5 65.3001 107.684   2
   1  21  -5 201.804 107.060   2
  -1 -21   4 1936.93 222.695   5
   1 -21  -4 1543.60 173.832   5
  -1  21   4 1707.00 212.389   2
   1  21  -4 1847.87 208.427   2
  -1 -21   4 1742.97 190.173   6
   1 -21  -3 1.06115 80.3897   5
  -1 -21   3-124.653 108.393   5
  -1  21   3-29.5253 86.0172   2
   1  21  -3-33.3333 88.3422   2
  -1 -21   3-86.2200 75.8928   6
   1 -21  -2-39.4595 78.4921   5
  -1 -21   2-3.08219 91.6059   5
   1  21  -2 61.1346 87.7480   2
  -1 -21   2 70.6001 82.5586   6
  -1 -21   1 284.341 118.287   5
   1 -21  -1 415.639 123.857   5
   1  21  -1 338.255 111.476   2
  -1 -21   1 269.135 95.8802   6
   1 -21  -1 224.284 101.101   6
  -1 -21   0 1197.47 182.469   5
   1 -21   0 999.398 168.008   5
   1  21   0 1079.43 180.593   2
   1 -21   0 854.901 157.634   6
   1 -21   1 461.918 121.872   5
  -1 -21  -1 619.162 130.980   5
   1  21   1 675.412 136.588   2
   1 -21   1 694.655 141.226   6
   1 -21   2 470.745 139.537   5
  -1 -21  -2 234.628 102.873   5
   1 -21   2 126.009 97.1024   6
   1  21   2 455.431 134.785   2
  -1  21  -2 439.001 128.073   2
   1 -21   3 125.488 81.6292   6
  -1 -21  -3-35.6388 88.9388   5
  -1 -21  -3 251.597 86.8463   1
   1 -21   3 84.3476 88.3844   5
   1  21   3 280.357 115.069   2
  -1  21  -3 122.393 76.3197   2
   1 -21   4 403.711 127.555   6
  -1 -21  -4 263.686 112.001   5
  -1 -21  -4 198.087 100.910   1
   1 -21   4 338.428 132.557   5
  -1  21  -4 21.4245 88.8321   2
   1  21   4 220.649 119.031   2
   1 -21   5 650.130 146.253   6
  -1 -21  -5 670.796 127.845   5
   1 -21   5 905.440 173.530   5
  -1  21  -5 662.717 130.827   2
   1  21   5 718.389 152.220   2
  -1 -21  -5 749.037 140.190   1
   1 -21   6-10.8718 91.7096   6
   1 -21   6-66.8184 107.338   5
   1  21   6 149.822 116.700   2
  -1 -21  -6 20.0525 83.4798   1
   1 -21   7 207.730 131.529   6
  -1 -21  -7 62.1780 87.8086   1
   1 -21   7 360.559 121.760   5
   1  21   7 444.704 127.041   2
   1 -21   8 131.555 109.748   5
  -1 -21  -8 65.4765 108.179   1
  -1 -22   8 4178.98 344.611   5
  -1 -22   7 840.479 184.959   5
  -1  22   7 829.956 176.038   2
  -1 -22   6 2985.87 289.320   5
  -1  22   6 2955.40 277.293   2
  -1 -22   5-33.4239 99.2622   5
   1  22  -5 46.6297 91.3381   2
  -1  22   5 51.9767 98.8901   2
   1 -22  -4 1913.30 198.739   5
  -1 -22   4 2083.05 242.156   5
  -1  22   4 2069.39 235.037   2
   1  22  -4 2021.15 222.371   2
  -1 -22   4 1839.23 194.551   6
   1 -22  -3 222.502 109.212   5
  -1 -22   3 33.1588 99.2944   5
  -1  22   3 288.761 126.331   2
   1  22  -3 194.010 116.581   2
  -1 -22   3 133.425 80.7552   6
  -1 -22   2 78.4341 109.746   5
   1 -22  -2-58.8712 83.2153   5
  -1  22   2 31.4284 96.2986   2
   1  22  -2-104.911 101.961   2
  -1 -22   2 131.888 91.9389   6
   1 -22  -1 229.528 102.161   5
  -1 -22   1 108.014 98.5323   5
  -1  22   1 107.512 95.8511   2
   1  22  -1 386.163 121.097   2
   1 -22  -1-5.67692 89.7985   6
   1 -22   0 9565.36 447.149   5
  -1 -22   0 8958.00 438.435   5
   1  22   0 9175.06 450.243   2
  -1  22   0 9545.36 452.917   2
   1 -22   0 9560.46 452.284   6
   1 -22   1 1375.89 193.670   5
  -1 -22  -1 1512.52 194.680   5
  -1  22  -1 1210.23 188.643   2
   1  22   1 1730.79 217.594   2
   1 -22   1 1395.97 184.295   6
  -1 -22  -2 617.862 140.812   5
   1 -22   2 362.952 111.240   5
   1  22   2 548.245 141.741   2
  -1  22  -2 430.076 127.092   2
   1 -22   2 395.526 127.255   6
  -1 -22  -3 67.9737 87.4021   5
   1 -22   3 177.792 102.400   5
   1  22   3 150.614 103.168   2
  -1  22  -3 71.1861 89.6112   2
   1 -22   3 85.0152 85.8357   6
  -1 -22  -4 8068.96 409.684   5
   1 -22   4 8522.19 454.316   5
   1 -22   4 7797.54 411.947   6
   1  22   4 8244.64 444.860   2
  -1  22  -4 7902.06 403.322   2
   1 -22   5 402.187 157.161   6
   1 -22   5-204.427 115.934   5
  -1  22  -5 257.513 98.3560   2
   1  22   5 147.783 110.055   2
  -1 -22  -5 4.30394 75.8027   1
   1 -22   6 110.080 112.497   6
  -1 -22  -6-93.2522 101.883   1
   1 -22   6-4.71903 105.974   5
   1  22   6-15.7347 104.501   2
  -1 -22  -7 432.489 143.959   1
   1 -22   7 331.548 122.551   6
   1  22   7 615.806 136.416   2
   1 -22   7 708.564 177.052   5
  -1 -22  -8 3275.50 331.072   1
  -1  23   7 250.768 146.908   2
  -1 -23   7 204.151 128.709   5
  -1  23   6 501.895 137.639   2
  -1 -23   6 654.699 152.965   5
  -1  23   5 83.7593 97.8027   2
   1  23  -5 348.720 141.131   2
  -1 -23   5 261.347 122.816   5
  -1 -23   4 905.494 146.351   6
   1  23  -4 1081.45 178.411   2
  -1  23   4 895.672 181.596   2
  -1 -23   4 828.826 178.824   5
   1 -23  -4 963.439 157.637   5
  -1 -23   3-31.1652 92.4887   6
   1  23  -3 178.734 103.243   2
  -1  23   3 146.243 112.381   2
   1 -23  -3 0.60320 81.4181   5
  -1 -23   2 485.048 130.480   6
  -1  23   2 711.150 158.830   2
   1  23  -2 704.311 152.859   2
   1 -23  -2 634.607 142.706   5
  -1 -23   2 586.010 147.260   5
  -1  23   1 219.304 106.357   2
   1  23  -1 50.3398 102.877   2
   1 -23  -1 386.754 128.208   5
  -1 -23   1 219.051 105.943   5
   1 -23   0 1027.42 175.176   6
  -1  23   0 915.985 178.312   2
   1  23   0 1100.24 189.182   2
  -1 -23   0 1047.06 181.663   5
   1 -23   0 721.324 160.387   5
   1 -23   1 141.018 94.0310   6
  -1  23  -1 209.113 115.553   2
   1  23   1 126.817 106.622   2
   1 -23   1 90.9351 97.3830   5
  -1 -23  -1 19.8192 101.631   5
   1 -23   2 784.658 167.656   6
   1  23   2 843.968 166.986   2
  -1  23  -2 704.137 139.368   2
   1 -23   2 1003.13 180.393   5
  -1 -23  -2 1369.53 194.177   5
   1 -23   3 144.178 107.442   6
  -1  23  -3 13.5879 92.2836   2
   1  23   3-77.5181 94.8265   2
  -1 -23  -3 1.27742 86.8447   5
   1 -23   3 5.10360 110.946   5
   1 -23   4 793.490 155.180   6
  -1  23  -4 616.310 144.024   2
   1  23   4 691.483 166.240   2
  -1 -23  -4 602.609 130.845   5
   1 -23   4 639.857 164.120   5
   1 -23   5 313.268 114.339   6
   1  23   5 476.664 156.559   2
   1 -23   5 215.328 128.092   5
   1 -23   6 955.820 168.819   6
   1  23   6 868.968 176.466   2
   1 -23   6 678.336 159.933   5
   1  23   7 159.293 99.9245   2
  -1  24   7 244.620 144.530   2
  -1  24   6-68.1360 99.1576   2
  -1 -24   6-106.427 128.633   5
   1  24  -5 408.052 118.407   2
  -1  24   5 462.541 148.100   2
  -1 -24   5 529.741 158.384   5
  -1 -24   4 4090.72 300.161   6
   1  24  -4 4183.45 327.449   2
  -1  24   4 4335.07 343.813   2
   1 -24  -4 3925.32 291.854   5
  -1 -24   4 4416.16 345.971   5
  -1 -24   3 132.725 92.4835   6
   1  24  -3 262.602 116.473   2
  -1  24   3 88.2125 90.2458   2
   1 -24  -3 365.746 124.389   5
  -1 -24   3 99.0294 105.259   5
  -1 -24   2 9.64070 80.1206   6
   1  24  -2 225.842 117.967   2
  -1  24   2 57.3412 110.833   2
  -1 -24   2 86.5359 86.9303   5
   1 -24  -2-49.2241 96.5433   5
  -1  24   1 562.885 141.588   2
   1  24  -1 547.404 144.224   2
   1 -24  -1 592.823 161.306   5
  -1 -24   1 540.280 142.559   5
   1 -24   0 6206.23 390.977   6
   1  24   0 7016.89 421.775   2
  -1  24   0 6428.35 403.356   2
   1 -24   0 6421.63 393.448   5
  -1 -24   0 6607.31 401.167   5
   1 -24   1 86.5491 102.237   6
  -1  24  -1 73.1620 93.2064   2
   1  24   1 8.91558 104.952   2
  -1 -24  -1 108.496 95.8792   5
   1 -24   1-74.3347 105.482   5
   1 -24   2 2484.46 255.893   6
  -1  24  -2 2620.28 261.434   2
   1  24   2 2574.66 265.741   2
   1 -24   2 3092.57 290.637   5
  -1 -24  -2 2547.17 253.768   5
   1 -24   3 229.177 119.569   6
  -1  24  -3 227.481 109.941   2
   1  24   3 63.2491 102.869   2
  -1 -24  -3-52.8742 87.8364   5
   1 -24   3-38.5396 105.995   5
   1 -24   4 2585.81 261.416   6
  -1  24  -4 2224.48 234.417   2
   1  24   4 3176.29 311.351   2
   1 -24   4 2820.64 286.071   5
  -1 -24  -4 2458.44 248.041   5
   1 -24   5-13.6935 91.3834   6
   1  24   5-96.5947 107.016   2
   1 -24   5-123.455 135.672   5
   1 -24   6 582.298 150.626   6
   1  24   6 594.925 134.337   2
   1  24   7-192.046 112.923   2
  -1  25   6 3305.13 318.496   2
   1  25  -5-287.819 134.666   2
  -1  25   5-29.5750 96.9959   2
  -1 -25   5-188.770 118.505   5
  -1  25   4 69.3268 103.638   2
  -1 -25   4-150.737 126.497   5
   1 -25  -4-250.179 125.323   5
  -1 -25   3 204.870 93.2664   6
   1  25  -3 474.858 150.771   2
  -1  25   3 174.053 127.805   2
  -1 -25   3 454.569 149.590   5
   1 -25  -3 406.059 138.700   5
  -1 -25   2 2787.09 259.510   6
   1  25  -2 2511.94 268.310   2
  -1  25   2 2682.52 284.458   2
  -1 -25   2 2300.74 255.637   5
   1 -25  -2 2285.94 246.023   5
  -1  25   1-17.6024 102.081   2
   1  25  -1 176.268 104.584   2
   1 -25  -1 369.052 140.774   5
  -1 -25   1 325.600 114.519   5
   1 -25   0 121.290 97.6763   6
  -1  25   0 348.555 115.745   2
   1  25   0 416.898 143.791   2
  -1 -25   0 259.675 119.343   5
   1 -25   0 235.183 128.578   5
   1 -25   1 416.350 154.879   6
  -1  25  -1 329.416 124.825   2
   1  25   1 335.171 134.722   2
  -1 -25  -1 393.471 138.739   5
   1 -25   1 372.854 134.647   5
   1 -25   2 4141.04 332.668   6
   1  25   2 4359.35 353.994   2
  -1  25  -2 3832.56 320.380   2
  -1 -25  -2 3649.89 309.922   5
   1 -25   2 4433.39 350.848   5
   1 -25   3 275.961 135.717   6
  -1  25  -3 359.082 123.002   2
   1  25   3 396.520 144.858   2
  -1 -25  -3 341.652 136.701   5
   1 -25   3 335.902 119.834   5
   1 -25   4 144.927 99.4489   6
  -1  25  -4-96.4342 103.692   2
  -1 -25  -4-112.542 127.323   5
   1 -25   4-104.863 134.306   5
   1 -25   5 12.2024 97.3344   6
   1  25   5 243.673 140.597   2
  -1  26   4 515.901 159.559   2
   1  26  -4 131.670 111.537   2
  -1 -26   4 526.317 170.929   5
  -1 -26   3-60.7654 104.647   6
   1  26  -3 96.4737 102.015   2
  -1  26   3 148.911 130.810   2
  -1 -26   3 369.888 141.563   5
   1 -26  -3 230.592 119.207   5
  -1  26   2 914.531 189.827   2
   1  26  -2 1025.61 191.862   2
   1 -26  -2 1093.55 191.208   5
  -1 -26   2 1123.91 211.413   5
  -1  26   1 98.7828 111.151   2
   1  26  -1 95.3236 110.532   2
   1 -26  -1 22.7554 99.7872   5
  -1 -26   1 120.835 103.790   5
   1 -26   0 398.414 141.821   6
  -1  26   0 562.091 147.558   2
   1  26   0 486.249 148.807   2
   1 -26   0 272.665 130.579   5
  -1 -26   0 504.407 153.729   5
   1 -26   1-10.7049 105.705   6
  -1  26  -1-44.9823 116.029   2
   1  26   1 109.820 120.287   2
   1 -26   1-216.587 139.445   5
  -1 -26  -1-173.159 124.536   5
   1 -26   2-78.6254 111.849   6
  -1  26  -2 109.195 109.297   2
   1  26   2 456.577 164.192   2
  -1 -26  -2 82.9090 116.844   5
   1 -26   2 422.042 159.038   5
   1 -26   3 2.29380 99.4808   6
  -1  26  -3 211.221 122.491   2
   1  26   3 293.882 136.630   2
  -1 -26  -3-19.7327 106.349   5
   1 -26   3 221.203 156.202   5
   1 -26   4 143.500 116.789   6
  -1  26  -4 239.891 119.450   2
   1  26   4 121.853 129.975   2
  -1 -26  -4 360.448 133.049   5
   1 -26   5 196.129 133.580   6
   1  27  -4-25.2937 101.699   2
   1  27  -3 173.282 123.887   2
   1 -27  -3-265.568 129.922   5
   1  27  -2 10282.5 553.678   2
  -1  27   2 9337.32 523.602   2
  -1 -27   2 9107.60 521.947   5
   1 -27  -2 8182.39 466.777   5
  -1  27   1 427.963 161.054   2
   1  27  -1 552.451 166.760   2
   1 -27  -1 255.992 126.443   5
  -1 -27   1 69.8415 113.122   5
  -1  27   0 1583.98 231.276   2
   1  27   0 1944.16 267.714   2
   1 -27   0 1683.32 227.117   5
  -1 -27   0 1180.47 194.237   5
   1 -27   1 212.857 147.354   6
  -1  27  -1 190.150 123.196   2
   1  27   1 280.673 127.695   2
   1 -27   1 164.957 132.541   5
  -1 -27  -1 358.795 128.815   5
   1 -27   2 2241.38 263.535   6
  -1  27  -2 2648.73 285.861   2
  -1 -27  -2 2627.22 289.253   5
   1 -27   3 113.035 115.630   6
  -1  27  -3 293.733 115.417   2
  -1 -27  -3 13.6388 111.858   5
   1 -27   4-126.574 122.956   6
  -1  27  -4 159.429 121.895   2
  -1 -27  -4 369.048 157.081   5
   1 -28  -3-188.008 125.770   5
   1 -28  -2 146.502 124.253   5
   1 -28  -1-12.6972 109.713   5
   1 -28   1 58.2093 117.892   6
  -1 -28  -1 64.8138 103.881   5
   1 -28   2 797.320 181.282   6
  -1 -28  -2 783.000 177.281   5
   1 -28   3-10.1629 104.717   6
  -1 -28  -3-101.682 125.244   5
   2   0 -11-213.337 114.724   1
  -2   0  10 76.3424 73.6884   6
   2   0 -10 19.4237 97.0742   1
  -2   0   9 147.990 86.9692   6
   2   0  -9-75.3178 93.3324   1
  -2   0   8 379.395 92.7394   6
   2   0  -8 371.600 101.774   1
  -2   0   7-75.1853 54.6168   6
   2   0  -7-34.9541 78.1401   1
  -2   0   6 27641.8 481.734   6
   2   0  -6 26631.7 560.188   4
   2   0  -6 27622.1 582.106   1
  -2   0   5 69.5125 50.3338   6
   2   0  -5 3.06992 60.1035   1
   2   0  -5 60.6664 53.7684   4
   2   0  -4 2249.74 138.600   4
   2   0  -4 2048.29 140.005   1
   2   0  -3-40.7737 41.2557   4
   2   0  -3 0.30497 21.7305   5
   2   0  -3 9.86317 52.1649   1
  -2   0   2 126048. 493.420   6
   2   0  -2 123254. 593.089   5
   2   0  -2 121126. 766.849   4
  -2   0   2 121920. 764.222   3
   2   0  -1-0.68213 22.7823   6
  -2   0   1 3.76347 24.1318   6
  -2   0   1 27.5416 42.2908   3
   2   0  -1 14.9412 35.1084   4
  -2   0   0 28109.9 354.085   3
  -2   0   0 29339.1 306.649   6
   2   0   0 28614.0 309.797   6
  -2   0  -1-11.5352 46.1579   3
   2   0   1 26.7184 41.7825   6
  -2   0  -2 68817.6 664.837   3
   2   0   2 68485.3 669.082   6
   2   0   3 42.9281 66.3796   6
  -2   0  -3-27.6740 49.1409   1
   2   0   4 509.009 92.4513   6
  -2   0  -4 529.863 85.6521   1
  -2   0  -5 22.2203 26.8697   2
  -2   0  -5 35.0492 59.2202   1
   2   0   5 13.3356 63.6384   6
  -2   0  -6 742.903 120.148   1
   2   0   6 816.854 133.684   6
  -2   0  -7-14.3420 69.6579   1
   2   0   7 95.5469 86.7379   6
   2   0   8 22566.3 672.763   6
  -2   0  -8 22755.8 651.552   1
  -2   0  -9 14.8266 82.0705   1
   2   0   9 53.7520 108.234   6
  -2   0 -10 44.8805 103.319   1
   2   0  10 149.380 121.879   6
  -2   0 -11-51.6960 111.030   1
   2   0  11 24.0022 114.564   6
   2   1 -11-102.693 93.9857   1
   2  -1 -11 324.407 141.575   1
  -2   1  11 159.439 102.716   6
   2   1 -10 44.2487 89.5448   1
   2  -1 -10 154.683 110.973   1
  -2   1  10 10.7108 76.8276   6
  -2  -1  10 45.9190 74.1504   6
   2  -1  -9-72.6165 90.9700   1
   2   1  -9-117.797 93.3772   1
  -2   1   9 45.0520 71.7611   6
  -2  -1   9 42.5595 74.2342   6
   2   1  -8 67.3245 82.2524   1
   2  -1  -8 175.674 88.2023   1
  -2   1   8 160.314 70.6807   6
  -2  -1   8 262.520 84.1665   6
  -2  -1   7 178.223 25.3680   5
   2  -1  -7 248.408 80.2284   1
   2   1  -7 190.435 90.3010   1
   2   1  -7 157.595 86.6933   4
  -2  -1   7 365.249 81.0404   6
  -2   1   7 188.877 69.4110   6
  -2  -1   6 164.739 27.4182   5
  -2   1   6 192.997 65.6884   6
   2   1  -6 129.110 82.6347   1
   2  -1  -6 204.865 79.1199   1
   2   1  -6 202.063 68.6975   4
   2  -1  -6 238.097 74.2783   4
  -2  -1   6 136.387 53.1119   6
  -2  -1   5 3858.28 96.8742   5
   2  -1  -5 3892.84 207.671   1
   2   1  -5 3671.25 201.860   1
   2   1  -5 3729.50 198.679   4
   2  -1  -5 3726.15 193.269   4
  -2  -1   5 4153.09 163.508   6
  -2  -1   4 9047.08 152.830   5
   2   1  -4 9408.82 284.440   1
   2  -1  -4 9810.81 287.638   1
   2  -1  -4 9113.79 260.650   4
   2   1  -4 9424.12 278.213   4
  -2  -1   4 9449.19 205.995   6
   2  -1  -3 1923.28 61.2340   5
   2   1  -3 1928.67 78.0463   5
  -2  -1   3 1856.18 78.6649   5
  -2   1   3 2036.35 127.421   3
   2  -1  -3 1824.12 109.982   4
   2   1  -3 2223.87 126.684   4
   2  -1  -3 1906.68 116.227   1
   2   1  -3 2092.62 128.758   1
   2  -1  -2 208915. 751.617   6
  -2   1   2 201531. 735.757   6
   2   1  -2 203814. 797.844   5
  -2  -1   2 197587. 792.509   5
   2   1  -2 204139. 1021.95   4
   2  -1  -2 206182. 957.028   4
  -2   1   2 206554. 1025.98   3
  -2  -1   2 202700. 938.992   3
  -2   1   1 719.472 72.5339   3
  -2  -1   1 690.686 61.6821   3
  -2  -1   1 832.007 38.9064   6
  -2   1   1 795.545 53.3706   6
   2   1  -1 795.557 39.2419   6
   2  -1  -1 753.336 52.9218   6
   2   1  -1 771.430 72.4629   4
   2   1  -1 613.457 52.9825   3
   2  -1  -1 712.586 66.9256   4
   2   1  -1 824.011 63.9772   5
  -2   1   0 24016.3 299.028   6
   2   1   0 24812.8 272.664   6
   2  -1   0 24295.5 302.419   6
  -2  -1   0 24767.3 306.320   3
   2   1   0 24574.8 313.515   3
  -2   1   0 22511.4 340.287   3
  -2  -1   0 24894.3 270.984   6
  -2  -1  -1-27.8975 41.5419   3
  -2   1  -1-37.3396 60.6258   3
   2  -1   1 14.6869 47.7782   6
   2   1   1 62.2179 48.2813   6
  -2  -1  -2 34553.8 471.902   3
  -2   1  -2 36559.0 497.158   3
   2  -1   2 36276.8 497.455   6
   2   1   2 35733.3 484.402   6
  -2   1  -3 749.050 93.3923   3
   2   1   3 812.248 99.9382   6
   2  -1   3 904.815 100.996   6
  -2  -1  -3 1045.76 103.135   1
  -2   1  -3 926.297 90.3752   1
   2   1   4 132.195 70.8469   6
   2  -1   4 80.5481 66.0979   6
  -2   1  -4 120.179 57.5382   1
  -2  -1  -4 75.2377 54.0644   1
  -2   1  -5 7.70125 28.1300   2
  -2  -1  -5 38.9897 55.3929   1
  -2   1  -5 40.2586 60.5220   1
   2   1   5 61.5792 76.1602   6
   2  -1   5 69.8942 62.7838   6
  -2  -1  -6 6578.45 305.067   1
  -2   1  -6 6561.98 297.021   1
   2  -1   6 6192.83 309.629   6
   2   1   6 6017.51 308.993   6
  -2   1  -7 56.2053 67.4969   1
  -2  -1  -7 161.149 88.5330   1
   2   1   7 313.087 107.839   6
   2  -1   7 99.7081 94.1608   6
  -2   1  -8 596.718 128.416   1
  -2  -1  -8 312.790 117.791   1
   2   1   8 282.026 128.528   6
   2  -1   8 657.406 154.654   6
  -2   1  -9 223.704 112.924   1
  -2  -1  -9 466.970 137.168   1
   2  -1   9 225.106 129.344   6
   2   1   9 225.283 116.526   6
  -2   1 -10 411.186 144.090   1
  -2  -1 -10 364.001 130.193   1
   2  -1  10 228.067 110.268   6
   2   1  10 343.484 143.831   6
  -2  -1 -11 74.4912 136.462   1
  -2   1 -11 54.3880 104.215   1
   2  -1  11 7.94651 117.704   6
   2   1  11-46.2098 115.503   6
   2   2 -11 36.2517 96.2847   1
   2  -2 -11-35.2424 100.781   1
  -2   2  11 209.330 102.067   6
   2   2 -10 203.410 112.865   1
   2  -2 -10 303.357 120.658   1
  -2   2  10 228.820 100.434   6
  -2  -2  10 200.045 95.8717   6
   2   2  -9 67.7489 87.2858   1
   2  -2  -9 145.885 89.1872   1
  -2  -2   9 88.8801 78.4962   6
  -2   2   9 91.8698 80.8736   6
   2   2  -8 183.620 87.4987   1
   2  -2  -8 89.4108 76.9527   1
  -2   2   8 77.1948 76.3067   6
  -2  -2   8 65.2498 63.6042   6
  -2   2   7 177.021 72.4129   6
  -2  -2   7 119.702 26.4997   5
   2  -2  -7 186.491 84.7959   1
   2   2  -7 259.744 91.2754   1
   2   2  -7 230.962 87.7062   4
  -2  -2   7 80.0777 63.3833   6
  -2  -2   6 5238.00 209.195   6
  -2  -2   6 4846.73 128.196   5
   2  -2  -6 5748.64 252.356   4
   2   2  -6 4876.18 256.356   4
   2   2  -6 5119.70 264.351   1
   2  -2  -6 5288.77 263.535   1
  -2  -2   6 4893.20 132.690   2
  -2  -2   5 1210.23 66.6782   5
   2  -2  -5 1137.33 124.178   1
   2   2  -5 1138.29 125.523   1
   2   2  -5 1214.92 125.317   4
   2  -2  -5 1022.15 107.796   4
  -2  -2   5 1187.17 95.2903   6
  -2  -2   4 524.828 50.6778   5
   2   2  -4 393.743 81.0006   1
   2  -2  -4 509.310 80.5092   1
   2   2  -4 420.569 76.7382   4
   2  -2  -4 417.106 65.4917   4
  -2  -2   4 531.188 57.1128   6
  -2  -2   3 3768.41 96.3102   6
   2   2  -3 3517.61 115.330   5
  -2  -2   3 3661.87 119.217   5
  -2   2   3 3379.04 165.492   3
   2  -2  -3 3510.20 140.403   4
   2   2  -3 3635.64 163.410   4
   2  -2  -3 3686.78 162.035   1
   2  -2  -2 19434.5 303.858   1
  -2   2   2 19179.3 261.062   6
   2  -2  -2 18185.4 256.205   6
   2   2  -2 18353.1 256.976   5
  -2  -2   2 19244.7 268.581   5
   2   2  -2 18102.1 323.671   4
   2  -2  -2 18694.5 279.519   4
  -2   2   2 18730.6 327.495   3
  -2  -2   2 19423.8 276.468   3
  -2   2   1 230.250 44.0651   6
  -2   2   1 225.514 61.2990   3
  -2  -2   1 226.671 42.3595   3
   2  -2  -1 152.508 38.0044   6
   2  -2  -1 227.354 45.1641   4
   2   2  -1 188.375 35.5325   3
   2   2  -1 245.370 53.3267   4
  -2  -2   1 185.754 44.0490   5
   2  -2   0 161198. 823.571   6
  -2   2   0 160343. 912.591   3
   2   2   0 155994. 719.818   3
  -2  -2   0 163660. 725.669   3
   2   2   0 161142. 686.533   6
   2   2   1 55.4275 44.3864   6
  -2  -2  -1 123.211 44.0833   3
  -2   2  -2 5981.38 212.089   3
   2  -2   2 6156.35 214.916   6
   2   2   2 5911.08 202.446   6
  -2   2  -3 377.497 81.6661   3
  -2   2  -3 517.093 71.8583   1
   2  -2   3 289.919 75.5107   6
   2   2   3 348.672 74.7102   6
  -2   2  -4 21968.3 437.457   1
  -2  -2  -4 23153.4 479.568   1
   2  -2   4 23329.9 500.685   6
   2   2   4 22582.8 488.430   6
  -2  -2  -5 705.697 104.687   1
  -2   2  -5 506.781 89.0577   1
   2  -2   5 631.826 117.707   6
   2   2   5 541.167 114.068   6
  -2   2  -6 2267.43 182.846   1
  -2  -2  -6 2135.70 184.410   1
   2  -2   6 2450.77 204.440   6
   2   2   6 2399.03 202.509   6
  -2   2  -7 142.860 77.9001   1
  -2  -2  -7 122.252 85.1924   1
   2  -2   7 242.037 95.5818   6
   2   2   7 177.173 108.368   6
  -2   2  -8 9850.50 426.203   1
  -2  -2  -8 10219.4 447.650   1
   2  -2   8 9982.05 457.413   6
   2   2   8 9659.55 446.501   6
  -2   2  -9 41.0908 90.0616   1
  -2  -2  -9 70.5916 90.3075   1
   2  -2   9-30.9170 102.413   6
   2   2   9 37.8242 111.469   6
  -2  -2 -10 1650.19 225.450   1
  -2   2 -10 1651.38 225.385   1
   2   2  10 1588.98 222.738   6
   2  -2  10 1647.42 229.197   6
  -2   2 -11 63.5984 113.329   1
  -2  -2 -11 55.8981 126.395   1
   2   2  11-64.6961 121.826   6
   2  -2  11-71.2736 155.732   6
   2   3 -11 134.095 127.240   1
   2  -3 -11 32.2425 108.061   1
  -2   3  11 139.244 104.234   6
   2   3 -10 71.7504 108.944   1
   2  -3 -10 54.3160 96.1961   1
  -2   3  10 305.853 102.374   6
  -2  -3  10-80.0951 84.4726   6
   2   3  -9 502.976 137.862   1
   2  -3  -9 248.173 99.3686   1
  -2  -3   9 405.794 97.5371   6
  -2   3   9 207.077 79.6850   6
   2   3  -8 99.3840 94.5350   1
   2  -3  -8 176.051 92.0067   1
  -2   3   8 233.533 93.6430   6
  -2  -3   8 72.7542 73.9338   6
  -2  -3   7 1189.57 77.6622   5
   2  -3  -7 970.573 141.170   1
   2   3  -7 1436.33 165.144   1
   2   3  -7 1346.41 154.754   4
  -2  -3   7 1278.69 121.103   6
  -2  -3   6 9436.25 274.327   6
   2   3  -6 9732.66 355.544   4
   2  -3  -6 9781.94 319.716   4
   2  -3  -6 10090.4 361.366   1
   2   3  -6 9655.00 352.222   1
  -2  -3   6 9423.01 188.710   2
  -2  -3   6 9210.76 203.647   5
  -2  -3   5 3720.59 149.982   6
   2  -3  -5 3792.02 185.861   4
   2   3  -5 3706.19 207.455   4
   2  -3  -5 4114.36 213.976   1
   2   3  -5 3780.26 211.213   1
  -2  -3   5 3840.79 130.193   5
  -2  -3   4 12906.3 223.955   6
  -2  -3   4 12137.4 221.388   5
   2  -3  -4 12351.8 289.620   4
   2   3  -4 12242.6 332.491   4
   2  -3  -4 12738.2 327.911   1
   2   3  -4 12435.6 333.777   1
   2  -3  -3 581.253 74.8736   1
  -2  -3   3 478.082 54.7583   5
  -2  -3   3 579.033 41.5432   6
   2   3  -3 604.598 81.3696   4
   2  -3  -3 610.690 66.8719   4
  -2   3   3 726.560 83.3823   3
   2  -3  -2 65152.2 542.515   1
  -2  -3   2 64784.1 527.659   5
   2  -3  -2 65654.2 532.724   6
   2  -3  -2 64116.5 499.741   4
  -2   3   2 64427.0 506.174   4
   2   3  -2 65335.3 620.718   4
  -2  -3   2 66754.9 480.227   3
  -2   3   2 64031.7 639.356   3
  -2   3   1 4520.14 116.814   1
   2  -3  -1 4422.90 142.271   6
  -2  -3   1 4344.12 146.336   5
   2   3  -1 4206.96 152.352   4
   2  -3  -1 4301.11 133.517   4
  -2  -3   1 4440.86 112.140   3
  -2   3   1 4200.14 167.547   3
   2   3  -1 4360.74 101.876   3
   2  -3   0 220.773 51.9058   6
  -2  -3   0 257.172 39.4147   3
  -2   3   0 398.534 79.4724   3
   2   3   0 301.354 45.1692   3
   2   3   0 255.242 38.9031   6
  -2  -3  -1 1408.40 83.3170   3
  -2   3  -1 1569.19 115.265   3
   2   3   1 1409.56 93.1624   6
   2  -3   1 1555.51 107.643   6
  -2   3  -2 33486.2 503.346   3
   2  -3   2 34015.1 503.194   6
   2   3   2 33125.3 470.935   6
  -2   3  -2 32700.8 383.456   1
  -2   3  -3 32.3672 56.3967   3
   2   3   3-17.9211 56.4078   6
   2  -3   3 95.6708 70.5508   6
  -2   3  -3 23.7238 50.0620   1
   2  -3   4 9528.37 325.020   6
   2   3   4 9114.42 316.397   6
  -2   3  -4 9207.41 277.467   1
  -2  -3  -4 9422.37 314.447   1
   2  -3   5 109.188 78.1196   6
   2   3   5-36.7138 67.7106   6
  -2   3  -5 53.1334 56.2157   1
  -2  -3  -5-14.4658 67.6438   1
   2  -3   6 42070.7 790.761   6
   2   3   6 39706.2 782.068   6
  -2   3  -6 41064.2 719.613   1
  -2  -3  -6 41115.8 768.399   1
   2  -3   7 60.4648 90.5731   6
   2   3   7 110.647 84.5472   6
  -2   3  -7 83.5480 79.6675   1
  -2  -3  -7 72.3798 80.8266   1
   2  -3   8 103.292 108.167   6
   2   3   8-147.354 100.115   6
  -2   3  -8 74.4325 78.4441   1
  -2  -3  -8-37.7834 78.7672   1
   2   3   9 13.2333 100.580   6
   2  -3   9-80.3290 112.751   6
  -2   3  -9 152.572 98.7841   1
  -2  -3  -9 180.350 112.203   1
   2   3  10 3029.95 295.417   6
   2  -3  10 2730.38 280.993   6
  -2  -3 -10 2344.58 257.948   1
  -2   3 -10 2895.06 271.303   1
   2  -3  11 130.902 130.378   6
   2   3  11-40.1236 126.430   6
  -2  -3 -11 356.075 130.816   1
  -2   3 -11 234.458 118.145   1
  -2   4  11-44.6780 115.712   6
   2   4 -11 52.7977 105.607   1
   2  -4 -11 21.1171 105.851   1
  -2   4  10 1083.90 162.556   6
   2   4 -10 1169.09 187.449   1
   2  -4 -10 755.110 154.625   1
  -2  -4   9 527.431 106.536   6
  -2   4   9 424.276 117.650   6
   2   4  -9 418.563 114.143   1
   2  -4  -9 412.052 118.977   1
  -2   4   8 5870.60 299.860   6
  -2  -4   8 6039.22 274.288   6
   2  -4  -8 6147.77 337.152   1
   2   4  -8 5768.05 327.426   1
  -2  -4   7-24.8286 33.8475   5
   2   4  -7 91.3179 79.2875   1
   2  -4  -7 74.2469 77.5601   1
   2   4  -7-22.5789 65.3984   4
  -2  -4   7-62.5173 58.7016   6
  -2  -4   6 1860.58 126.653   6
   2  -4  -6 1727.35 155.693   1
  -2  -4   6 1807.95 104.448   5
   2   4  -6 1823.46 167.751   4
   2   4  -6 1931.99 166.073   1
  -2  -4   5 982.686 75.8810   5
   2   4  -5 910.301 115.568   1
   2  -4  -5 1035.43 117.422   1
   2   4  -5 967.256 113.490   4
   2  -4  -5 928.755 97.8189   4
  -2  -4   5 918.151 82.9462   6
  -2  -4   4 1335.80 77.3764   6
   2  -4  -4 1380.18 117.458   1
  -2  -4   4 1402.99 89.6644   5
   2   4  -4 1274.96 120.125   4
   2  -4  -4 1207.71 92.3347   4
  -2   4   4 1291.03 125.870   3
   2  -4  -3 3372.14 155.038   1
   2   4  -3 3172.23 85.5092   6
  -2  -4   3 3117.13 130.446   5
  -2  -4   3 3368.37 87.9161   6
   2  -4  -3 3395.41 128.399   4
   2   4  -3 3491.24 170.092   4
  -2   4   3 3543.04 175.099   3
   2  -4  -2 2684.02 115.161   1
  -2  -4   2 2918.14 127.561   5
   2  -4  -2 2715.35 127.665   6
  -2   4   2 2498.93 103.194   4
   2  -4  -2 2903.87 104.740   4
   2   4  -2 2705.70 138.473   4
  -2   4   2 2842.46 144.282   3
  -2   4   1 3322.63 99.1258   1
   2   4  -1 3264.75 79.2748   6
   2  -4  -1 3022.95 130.404   6
  -2  -4   1 3112.65 131.577   5
   2   4  -1 3277.53 140.487   4
   2   4  -1 3125.78 73.9938   3
  -2   4   1 3076.67 157.336   3
  -2  -4   1 3066.90 86.4792   3
   2  -4   0 422.993 70.1560   6
   2   4   0 356.719 40.5678   3
  -2   4   0 504.885 86.7656   3
  -2  -4   0 354.363 60.4100   5
  -2  -4   0 369.345 38.7300   3
   2   4   0 388.266 69.1943   4
  -2  -4  -1 27.4893 50.5970   5
   2  -4   1 42.2657 60.3863   6
  -2   4  -1 96.2974 68.9314   3
  -2   4  -2 207.684 40.7035   1
  -2   4  -2 243.784 70.1843   3
   2  -4   2 182.744 72.6149   6
   2   4   3 541.792 91.8618   6
  -2   4  -3 533.423 89.0173   3
   2  -4   3 390.924 85.9458   6
  -2   4  -3 398.704 58.2540   1
  -2   4  -4 46.1833 58.9919   3
  -2  -4  -4 91.5861 60.5282   1
  -2   4  -4 154.618 57.1912   1
   2  -4   4 120.426 70.1711   6
   2   4   4 46.5507 63.3427   6
  -2   4  -5 269.160 74.7205   1
  -2  -4  -5 256.240 82.1214   1
   2   4   5 412.146 105.651   6
   2  -4   5 264.891 92.3560   6
  -2   4  -6 1069.32 131.275   1
  -2  -4  -6 1072.19 144.954   1
   2   4   6 928.356 131.296   6
   2  -4   6 868.614 133.598   6
  -2   4  -7 507.771 105.650   1
  -2  -4  -7 780.613 138.102   1
   2  -4   7 808.123 146.803   6
   2   4   7 751.423 144.466   6
  -2  -4  -8 2600.72 244.288   1
  -2   4  -8 2815.90 231.693   1
   2  -4   8 2639.62 241.683   6
   2   4   8 2606.68 248.420   6
  -2  -4  -9 377.899 131.143   1
  -2   4  -9 316.042 104.352   1
   2   4   9 458.491 139.095   6
   2  -4   9 498.984 143.894   6
  -2  -4 -10 224.463 132.489   1
  -2   4 -10 373.029 135.706   1
   2   4  10 227.260 121.861   6
   2  -4  10 421.427 152.991   6
  -2   4 -11 161.532 104.084   1
   2  -4  11 321.136 150.612   6
   2   5 -11 201.363 130.281   1
   2  -5 -11-62.1653 114.787   1
  -2   5  11 75.0034 99.1417   6
   2   5 -10 163.180 106.431   1
   2  -5 -10-5.02709 88.4954   1
  -2   5  10 72.8615 89.2522   6
   2   5  -9 433.986 119.062   1
   2  -5  -9 149.925 94.3348   1
  -2   5   9 283.131 100.536   6
  -2  -5   9 397.485 101.063   6
   2   5  -8 1612.80 189.830   1
   2  -5  -8 1526.85 183.648   1
  -2  -5   8 1450.52 144.269   6
  -2  -5   7 447.958 66.2564   5
   2  -5  -7 543.166 120.262   1
   2   5  -7 529.188 106.109   1
   2   5  -7 255.079 96.3564   4
  -2  -5   7 426.876 84.7006   6
  -2  -5   6 2323.12 138.404   6
   2  -5  -6 2358.62 185.377   1
  -2  -5   6 2441.85 127.474   5
   2   5  -6 2455.66 195.004   4
   2   5  -6 2756.25 197.599   1
  -2  -5   5 1074.51 89.1481   5
   2  -5  -5 896.922 113.166   1
   2  -5  -5 928.246 93.8553   4
   2   5  -5 1086.02 124.521   4
  -2  -5   5 922.493 80.0204   6
  -2  -5   4 2147.54 96.6320   6
   2   5  -4 1839.83 88.3535   6
  -2  -5   4 1950.24 110.164   5
   2  -5  -4 2025.75 64.7048   5
  -2   5   4 2047.86 151.193   3
   2  -5  -4 1946.75 112.858   4
   2   5  -4 2031.79 148.445   4
   2  -5  -4 1991.64 137.471   1
   2  -5  -3 2117.52 125.582   1
  -2  -5   3 1998.31 113.583   5
  -2  -5   3 2086.09 76.0713   6
   2   5  -3 1901.39 73.8424   6
   2  -5  -3 1906.83 92.3714   4
   2   5  -3 2107.14 138.499   4
  -2   5   3 1899.73 137.947   3
   2  -5  -2 44362.9 444.212   1
  -2  -5   2 46404.3 283.100   6
   2   5  -2 44777.5 296.680   6
   2  -5  -2 45262.6 518.881   6
  -2  -5   2 43852.2 488.884   5
   2  -5  -2 44442.3 374.969   4
  -2   5   2 43991.5 391.161   4
   2   5  -2 45462.2 548.533   4
  -2   5   2 45868.1 572.774   3
  -2   5   1 3470.99 97.0537   1
  -2  -5   1 3324.60 146.318   5
   2   5  -1 3180.56 93.4150   6
   2  -5  -1 3208.23 146.627   6
   2   5  -1 3406.09 148.256   4
  -2   5   1 3118.90 165.189   3
   2   5   0 4380.68 168.801   2
   2  -5   0 4379.98 175.897   6
  -2  -5   0 4433.59 167.727   5
   2   5   0 4423.85 163.305   4
   2   5   0 4433.29 96.4358   3
  -2   5   0 4485.66 189.819   3
   2  -5   1 436.786 76.5137   6
  -2   5  -1 645.958 90.6912   3
  -2   5  -1 652.501 42.4579   1
   2   5   1 499.406 70.7009   2
  -2  -5  -1 592.703 76.4577   5
   2  -5   2 369.801 74.3380   6
  -2   5  -2 432.496 47.8090   1
  -2   5  -2 495.731 86.4871   3
   2   5   2 450.524 63.2319   2
  -2  -5  -2 566.302 80.6385   5
   2  -5   3 170.882 73.7266   6
  -2   5  -3 195.235 46.2492   1
   2   5   4 5656.02 256.430   6
  -2   5  -4 5513.15 209.296   1
  -2  -5  -4 5765.70 255.766   1
   2  -5   4 5446.38 257.848   6
  -2   5  -4 5474.85 256.988   3
   2  -5   5 16.6047 70.3397   6
   2   5   5 49.9915 69.5125   6
  -2  -5  -5 34.9902 63.4918   1
  -2   5  -5 74.0612 51.1680   1
  -2   5  -6 11624.5 379.374   1
  -2  -5  -6 12039.9 437.352   1
   2   5   6 11838.9 430.144   6
   2  -5   6 11429.2 427.793   6
   2   5   7 38.0450 85.6764   6
   2  -5   7 142.735 95.9875   6
  -2   5  -7 60.0221 71.3577   1
  -2  -5  -7 128.140 77.7069   1
   2  -5   8 181.858 106.139   6
   2   5   8-128.183 97.4767   6
  -2   5  -8 117.559 81.2943   1
  -2  -5  -8 31.4316 85.9122   1
   2  -5   9-170.406 120.067   6
  -2  -5  -9-31.7011 99.4219   1
  -2   5  -9-6.56069 77.4555   1
  -2  -5 -10 6162.15 418.817   1
  -2   5 -10 6454.07 393.968   1
   2   5  10 5994.71 410.662   6
   2  -5  10 6108.37 410.017   6
  -2   5 -11 206.349 135.405   1
   2   5  11-205.394 152.452   6
   2  -5  11 66.9466 132.507   6
  -2   6  12-90.2959 108.454   6
   2   6 -11 105.058 124.786   1
  -2   6  11 157.159 98.4388   6
   2   6 -10 39.6625 97.8092   1
   2  -6 -10 108.035 113.608   1
  -2   6  10 40.8021 84.9150   6
  -2   6   9-3.75831 76.1829   6
  -2  -6   9-47.4763 73.2522   6
   2   6  -9 73.4746 82.3098   1
   2  -6  -9 41.7801 102.488   1
   2  -6  -8 5507.08 328.499   1
  -2  -6   8 5643.90 265.626   6
   2   6  -8 6063.56 337.039   1
  -2  -6   7 351.556 66.8851   5
   2   6  -7 539.449 114.707   1
   2  -6  -7 281.689 94.1367   1
   2   6  -7 427.838 114.453   4
  -2  -6   7 220.832 75.9978   6
  -2  -6   6 3273.51 161.431   6
  -2  -6   6 2962.37 150.869   5
   2   6  -6 3171.75 219.706   4
   2  -6  -6 2892.82 200.825   1
  -2  -6   5 237.724 51.4943   6
  -2  -6   5 224.848 56.1730   5
   2  -6  -5 158.205 21.7693   5
  -2   6   5 276.426 81.2781   3
   2   6  -5 245.196 75.8593   4
   2  -6  -5 270.124 56.4320   4
   2  -6  -5 250.020 83.4939   1
   2  -6  -4 5440.81 219.422   1
  -2  -6   4 5660.98 196.307   5
   2  -6  -4 5508.97 126.592   5
  -2  -6   4 5457.51 155.935   6
   2   6  -4 5568.30 243.033   4
   2  -6  -4 5073.42 170.893   4
  -2   6   4 5616.85 245.733   3
   2  -6  -3 1246.13 95.6776   1
  -2  -6   3 1292.43 67.0393   6
   2   6  -3 1251.17 69.1742   6
  -2  -6   3 1391.10 102.569   5
   2   6  -3 1156.47 106.952   4
  -2   6   3 1137.00 73.0765   4
   2  -6  -3 1129.31 69.6858   4
  -2   6   3 1254.39 118.004   3
  -2  -6   2 840.623 51.5800   6
   2  -6  -2 769.350 90.7981   6
   2   6  -2 664.383 48.8378   6
  -2   6   2 814.242 95.2466   3
  -2  -6   2 805.527 84.8352   5
   2  -6  -2 734.767 49.7677   4
   2   6  -2 754.083 84.3135   4
   2   6  -2 710.827 79.2909   2
   2  -6  -2 829.867 70.1153   1
   2  -6  -1 23.1354 48.1674   6
   2   6  -1 13.5739 28.5979   6
  -2   6   1 20.7448 62.0454   3
  -2  -6   1-13.9030 52.4070   5
   2   6  -1 22.5504 45.4899   4
   2   6  -1 12.2857 52.5653   2
   2  -6  -1 37.8973 25.7163   1
  -2   6   1 15.1527 23.2826   1
   2   6   0 28310.4 434.491   2
   2  -6   0 28288.1 445.225   6
  -2  -6   0 28542.2 431.904   5
   2   6   0 28700.4 410.138   4
  -2   6   0 27927.4 466.020   3
   2   6   0 27113.9 212.678   3
  -2   6  -1 2868.54 67.6501   1
   2  -6   1 2615.52 150.484   6
   2   6   1 2700.29 100.872   3
  -2  -6  -1 2841.30 146.455   5
   2   6   1 2779.67 146.773   2
  -2   6  -1 2930.92 163.830   3
   2  -6   2 359.404 79.5042   6
  -2   6  -2 341.351 44.3162   1
   2   6   2 342.199 61.0866   2
  -2   6  -2 234.407 75.7905   3
  -2  -6  -2 257.999 63.2749   5
   2  -6   3 17.2341 70.6039   6
  -2   6  -3 64.8382 39.4915   1
  -2   6  -3 82.6425 68.9035   3
   2   6   3-2.36007 39.9571   2
  -2   6  -4 3519.42 212.068   3
   2  -6   4 3207.40 201.188   6
  -2   6  -4 3504.01 165.081   1
  -2  -6  -4 3521.48 208.927   1
   2   6   5 152.463 90.1937   6
   2  -6   5-2.41847 68.6995   6
  -2   6  -5 35.7866 51.7946   1
  -2  -6  -5-64.8444 68.1159   1
   2   6   6 561.560 113.700   6
   2  -6   6 605.467 120.778   6
  -2   6  -6 887.734 114.981   1
  -2  -6  -6 619.848 124.217   1
   2  -6   7 56.3690 99.4884   6
   2   6   7 102.283 84.6430   6
  -2  -6  -7 88.0530 81.9796   1
  -2   6  -7 63.9332 76.6575   1
   2   6   8 2369.73 236.816   6
   2  -6   8 2206.96 227.323   6
  -2  -6  -8 2397.75 247.019   1
  -2   6  -8 2106.32 204.815   1
   2   6   9 193.431 127.862   6
   2  -6   9-22.9977 94.8354   6
  -2  -6  -9-127.995 111.680   1
  -2   6  -9 170.662 104.037   1
   2   6  10 68.2737 122.203   6
   2  -6  10 66.7937 106.325   6
  -2  -6 -10 41.6055 97.9687   1
  -2   6 -10 2.05461 100.865   1
   2  -6  11 690.006 188.919   6
  -2   6 -11 439.692 125.456   1
  -2   7  12 1869.64 250.473   6
  -2   7  11 615.951 162.777   6
   2   7 -11 351.019 134.056   1
   2  -7 -11 431.260 141.211   1
  -2   7  10 140.999 109.358   6
   2   7 -10-93.0759 88.1168   1
   2  -7 -10 66.2532 104.104   1
   2   7  -9 772.263 158.398   1
   2  -7  -9 787.213 160.168   1
   2  -7  -8 1840.29 200.536   1
  -2  -7   8 2018.21 160.095   6
   2   7  -8 2454.49 217.047   1
  -2  -7   7 15.0969 45.2913   5
   2  -7  -7 129.172 88.0608   1
   2   7  -7 194.264 99.1962   4
  -2  -7   7 4.60946 51.6233   6
  -2  -7   6 1509.50 114.315   6
  -2  -7   6 1459.92 118.781   5
   2  -7  -6 1175.92 137.063   1
   2   7  -6 1433.21 158.774   4
  -2   7   6 1570.09 161.590   3
  -2  -7   5 1468.01 102.729   6
   2  -7  -5 1560.32 67.4233   5
  -2  -7   5 1469.86 113.715   5
   2  -7  -5 1691.45 147.620   1
   2   7  -5 1386.79 143.539   4
  -2   7   5 1255.53 138.711   3
  -2  -7   4 9027.06 208.872   6
   2  -7  -4 8734.88 277.427   1
  -2  -7   4 8559.95 252.848   5
   2  -7  -4 9211.45 184.818   5
   2  -7  -4 8180.85 204.681   4
   2   7  -4 8689.26 304.300   4
  -2   7   4 9122.38 318.663   3
   2   7  -3 342.046 65.7725   2
   2  -7  -3 545.406 70.4041   1
  -2  -7   3 436.791 48.8057   6
   2   7  -3 409.242 51.1333   6
  -2  -7   3 390.392 70.6472   5
   2   7  -3 393.166 75.1956   4
   2  -7  -3 381.698 42.3258   4
  -2   7   3 433.717 46.0501   4
  -2   7   3 457.163 90.7945   3
   2  -7  -2 249.811 47.6456   1
   2  -7  -2 138.497 56.3535   6
  -2  -7   2 212.231 39.1420   6
   2   7  -2 205.056 42.4314   6
  -2   7   2 277.711 74.2789   3
  -2  -7   2 177.937 60.1931   5
   2  -7  -2 259.257 30.9173   4
   2   7  -2 176.812 53.9634   4
   2   7  -2 256.400 62.8835   2
  -2  -7   2 148.924 26.8216   3
  -2   7   1 317.925 36.7204   1
   2  -7  -1 298.774 33.4500   1
   2  -7  -1 285.156 73.5280   6
  -2  -7   1 281.986 67.9815   5
  -2   7   1 316.316 82.0437   3
   2   7  -1 334.619 67.1374   2
   2   7  -1 318.229 59.9975   4
   2  -7   0 258.329 74.9555   6
  -2  -7   0 136.986 65.5999   5
  -2   7   0 279.521 88.1218   3
   2   7   0 141.214 60.0407   2
   2   7   0 80.7676 48.1038   4
   2  -7   1 4392.61 198.234   6
   2   7   1 3865.67 118.228   3
  -2  -7  -1 4330.56 183.996   5
   2   7   1 3993.25 182.115   2
  -2   7  -1 4347.48 202.195   3
   2  -7   2 980.105 116.061   6
  -2   7  -2 813.031 107.714   3
  -2   7  -2 852.633 56.7325   1
   2   7   2 728.990 90.3189   2
  -2  -7  -2 854.283 97.2206   5
   2  -7   3 273.791 81.5771   6
  -2  -7  -3 406.274 75.1016   5
  -2   7  -3 311.005 50.1642   1
  -2   7  -3 322.285 84.9088   3
   2   7   3 397.816 71.7996   2
   2  -7   4 8146.52 314.876   6
  -2   7  -4 7586.89 310.101   3
   2   7   4 7650.72 256.537   2
  -2  -7  -4 8045.12 310.257   1
  -2   7  -4 8365.30 247.857   1
   2  -7   5 84.2253 85.0599   6
  -2  -7  -5 140.029 86.1826   1
  -2   7  -5 77.3679 57.0824   1
   2  -7   6 8162.34 368.071   6
   2   7   6 8867.56 384.511   6
  -2   7  -6 8422.50 314.118   1
  -2  -7  -6 8372.27 378.481   1
   2  -7   7-99.2961 76.1356   6
   2   7   7-1.12964 85.4383   6
  -2  -7  -7 113.313 82.5021   1
  -2   7  -7-114.589 72.1754   1
   2  -7   8 5139.07 336.394   6
   2   7   8 4419.06 320.127   6
  -2  -7  -8 4713.38 328.886   1
  -2   7  -8 4136.68 271.699   1
   2   7   9 166.909 121.185   6
   2  -7   9 26.5923 102.547   6
  -2  -7  -9 105.666 97.1240   1
  -2   7  -9-93.2531 102.354   1
  -2  -7 -10 1951.54 251.419   1
   2   7  10 2766.70 295.248   6
   2  -7  10 2121.73 258.893   6
  -2   7 -10 2491.73 253.795   1
   2  -7  11 881.233 208.127   6
  -2   7 -11 808.793 153.249   1
  -2   8  12 40.2334 110.449   6
  -2   8  11 452.185 136.369   6
   2  -8 -11 305.813 127.829   1
  -2   8  10 2310.68 234.170   6
   2  -8 -10 2392.52 260.419   1
   2  -8  -9 750.588 153.055   1
  -2  -8   8 9093.35 301.060   5
   2  -8  -8 9055.47 415.699   1
  -2  -8   8 9513.29 335.779   6
  -2  -8   7 107.407 61.5564   6
   2  -8  -7 14.2077 68.8876   1
  -2  -8   7 21.6817 61.0948   5
   2   8  -7-65.6007 69.4020   4
  -2   8   7-29.7682 84.7566   3
  -2  -8   6 964.321 98.3124   6
   2  -8  -6 1162.17 140.521   1
  -2  -8   6 1280.57 116.827   5
   2   8  -6 1020.54 142.287   4
  -2   8   6 1159.07 147.364   3
  -2  -8   5 45.8489 40.4166   6
   2  -8  -5 43.5759 30.3937   5
  -2  -8   5-38.1753 49.1331   5
  -2   8   5 17.8502 70.1727   3
   2   8  -5 77.5760 68.7215   4
   2  -8  -5 72.7236 58.9867   1
   2  -8  -4 20668.5 425.451   1
  -2  -8   4 20273.5 324.452   6
  -2  -8   4 20488.9 412.950   5
   2  -8  -4 20233.2 301.751   5
   2   8  -4 19544.3 461.187   4
  -2   8   4 20489.3 481.966   3
   2   8  -3 411.426 74.6173   2
  -2  -8   3 363.646 49.2427   6
   2  -8  -3 318.391 60.8901   1
  -2  -8   3 449.481 75.5224   5
   2   8  -3 357.437 75.2978   4
   2  -8  -3 307.656 36.8726   4
  -2   8   3 324.049 40.8536   4
  -2   8   3 354.106 70.8750   3
   2   8  -2 49151.9 616.444   2
  -2  -8   2 48428.5 441.520   6
   2  -8  -2 48162.9 635.993   6
   2  -8  -2 49549.2 472.599   1
  -2  -8   2 47875.8 606.023   5
   2  -8  -2 49366.9 298.376   4
   2   8  -2 50373.3 616.916   4
  -2   8   2 49896.9 674.162   3
   2  -8  -1 547.463 83.3914   6
  -2   8   1 475.975 91.5742   3
  -2  -8   1 376.169 65.5525   5
   2   8  -1 556.423 87.3043   2
   2   8  -1 529.476 74.1893   4
   2  -8  -1 496.416 39.3689   1
   2   8   0 118314. 973.447   2
   2  -8   0 116281. 985.050   6
  -2  -8   0 114985. 944.706   5
   2   8   0 116306. 864.251   4
  -2   8   0 112710. 1008.89   3
   2  -8   1 185.455 82.3272   6
  -2  -8  -1 109.995 59.7420   5
  -2   8  -1 171.711 74.3985   3
   2   8   1 104.588 56.0198   2
   2   8   1 25.8613 52.7543   4
  -2   8  -2 2242.56 158.942   3
  -2  -8  -2 2310.00 147.437   5
  -2   8  -2 2340.77 83.3776   1
   2   8   2 2374.29 151.113   2
   2  -8   2 2265.17 164.425   6
   2  -8   3 83.3530 69.0909   6
  -2  -8  -3 55.8709 55.0254   5
  -2   8  -3 82.6729 60.6708   3
   2   8   3 55.7628 50.8492   2
  -2   8  -3 0.14552 29.3910   1
   2  -8   4 6266.25 284.028   6
   2   8   4 6078.74 238.545   2
  -2  -8  -4 6115.06 282.374   1
  -2   8  -4 6192.46 210.337   1
  -2   8  -4 6251.21 289.334   3
  -2  -8  -5 1018.95 136.406   1
  -2   8  -5 961.009 106.787   1
  -2   8  -5 884.096 130.331   3
   2   8   5 1127.50 111.487   2
   2  -8   5 1014.29 140.539   6
   2   8   6 849.569 143.186   6
  -2  -8  -6 1016.61 148.928   1
  -2   8  -6 1102.29 123.001   1
   2  -8   6 921.709 148.013   6
  -2  -8  -7 52.4447 83.9841   1
  -2   8  -7 5.83519 63.0361   1
   2   8   7-154.934 102.106   6
   2  -8   7-48.4235 97.6339   6
  -2  -8  -8 6817.85 392.687   1
   2   8   8 6895.15 396.748   6
  -2   8  -8 6721.20 337.930   1
   2  -8   8 7351.52 398.588   6
  -2  -8  -9 616.266 147.575   1
  -2   8  -9 441.775 109.659   1
   2   8   9 513.171 152.768   6
   2  -8   9 660.641 169.829   6
  -2  -8 -10 571.469 165.674   1
  -2   8 -10 499.276 125.322   1
   2  -8  10 909.134 183.629   6
   2   8  10 699.586 181.864   6
  -2   8 -11-46.4876 106.005   1
   2  -8  11-41.5942 113.256   6
  -2   9  12 1361.48 221.531   6
   2  -9 -11 154.497 137.972   1
  -2   9  11 211.854 118.811   3
  -2   9  11-27.8636 111.443   6
   2  -9 -10 46.6225 87.9456   1
  -2   9  10 177.449 120.847   3
   2  -9  -9 453.060 135.068   1
  -2   9   9 606.627 143.506   3
  -2  -9   8 30.0814 61.6207   5
   2  -9  -8 10.6773 87.2416   1
  -2  -9   8-29.8066 61.0408   6
  -2   9   8 227.382 102.127   3
  -2  -9   7 267.557 78.1080   6
  -2  -9   7 145.210 67.9212   5
   2  -9  -7 68.2254 66.3654   1
   2   9  -7 124.385 73.5418   4
  -2   9   7 125.347 76.7078   3
  -2  -9   6 3531.15 178.545   6
   2  -9  -6 3672.46 234.290   1
  -2  -9   6 3909.87 203.917   5
   2   9  -6 3744.49 249.685   4
  -2   9   6 3596.65 244.664   3
  -2  -9   5 761.286 84.4307   6
   2  -9  -5 523.966 58.5453   5
  -2  -9   5 821.296 102.881   5
  -2   9   5 910.583 127.634   3
   2   9  -5 615.441 107.036   4
   2  -9  -5 623.409 99.7378   1
   2   9  -4 136.760 53.8987   2
   2  -9  -4 109.000 67.8329   1
  -2  -9   4 129.728 40.2155   6
   2  -9  -4 116.830 47.7736   5
   2   9  -4 113.261 62.8701   4
  -2   9   4 119.060 67.3471   3
  -2   9   4 78.3078 26.8113   4
   2   9  -3 262.414 65.6171   2
  -2  -9   3 208.964 44.0827   6
   2  -9  -3 266.325 60.1602   1
  -2  -9   3 206.334 62.4364   5
   2   9  -3 202.871 64.4754   4
  -2   9   3 253.929 73.7571   3
   2   9  -2 1298.52 117.308   2
  -2  -9   2 1339.21 86.7515   6
   2  -9  -2 1666.60 138.163   6
  -2   9   2 1248.39 131.206   3
  -2  -9   2 1532.34 126.509   5
  -2  -9   2 1416.06 60.0646   3
   2   9  -2 1250.64 111.554   4
   2  -9  -2 1539.67 90.1341   1
   2  -9  -1 2650.85 83.3786   1
   2   9  -1 2597.15 159.826   2
   2  -9  -1 2349.12 158.330   6
  -2  -9   1 2435.05 150.807   5
   2   9  -1 2575.18 141.872   4
  -2   9   1 2785.59 174.536   3
  -2   9   0 1117.27 123.811   3
   2  -9   0 864.660 104.592   6
  -2  -9   0 951.662 108.542   5
   2   9   0 980.396 90.2383   4
   2   9   0 845.369 100.224   2
   2  -9   1 1064.21 114.646   6
  -2  -9  -1 1198.38 116.387   5
  -2   9  -1 822.001 111.620   3
   2   9   1 1095.45 100.097   4
   2   9   1 1135.40 120.126   2
  -2   9  -2 3831.32 213.646   3
   2   9   2 3868.22 196.595   2
   2  -9   2 3838.69 214.845   6
  -2  -9  -2 4269.60 200.769   5
  -2  -9  -3 1106.38 116.947   5
   2  -9   3 1215.07 135.204   6
   2   9   3 1012.88 106.916   2
  -2   9  -3 1010.13 123.081   3
  -2   9  -3 1035.51 74.0560   1
  -2  -9  -4 349.935 95.4052   1
  -2   9  -4 333.298 56.4462   1
   2  -9   4 295.216 83.1994   6
   2   9   4 436.113 85.1536   2
  -2   9  -4 371.690 98.3634   3
  -2   9  -5 265.291 69.4637   1
  -2  -9  -5 164.295 79.1887   1
   2  -9   5 96.0499 87.8615   6
   2   9   5 179.557 63.2319   2
  -2   9  -5 336.618 101.597   3
   2  -9   6 229.655 90.4274   6
  -2   9  -6 159.925 71.2937   1
   2  -9   7 90.2148 85.8181   6
  -2  -9  -7 230.086 98.7150   1
  -2   9  -7 158.818 71.7549   1
   2   9   7 144.445 104.880   6
   2   9   8-113.943 93.3102   6
   2  -9   8 129.812 115.811   6
  -2   9  -8 83.0002 72.6504   1
  -2  -9  -8 128.108 127.031   1
   2  -9   9 73.4030 101.603   6
   2   9   9 26.1053 96.9763   6
  -2   9  -9 5.12353 86.9842   1
  -2  -9  -9-29.1248 97.8751   1
   2   9  10 168.073 138.155   6
   2  -9  10 297.918 145.229   6
  -2  -9 -10 81.3267 98.0734   1
  -2   9 -10 172.005 91.0340   1
   2  -9  11 405.505 165.219   6
  -2  10  11 249.607 135.930   6
  -2  10  11 86.6463 96.0449   3
   2 -10 -11 227.505 117.229   1
  -2  10  10 1337.81 203.987   3
   2 -10 -10 1273.03 203.480   1
  -2  10   9-96.6394 86.8513   3
   2 -10  -9 198.465 107.512   1
  -2 -10   8 8722.91 325.784   5
  -2  10   8 8028.66 408.998   3
   2 -10  -8 8530.16 406.395   1
   2 -10  -7 2710.63 219.519   1
  -2 -10   7 2503.55 168.989   6
  -2 -10   7 2626.56 180.892   5
   2  10  -7 2588.58 235.598   4
  -2  10   7 2302.48 215.353   3
   2 -10  -6 8101.87 337.751   1
  -2 -10   6 7767.39 264.082   6
  -2 -10   6 7787.27 297.488   5
   2  10  -6 7812.88 358.731   4
  -2  10   6 8529.48 368.348   3
   2 -10  -5 779.734 112.066   1
  -2 -10   5 692.266 83.4528   6
   2 -10  -5 534.369 68.1499   5
  -2 -10   5 708.752 104.897   5
   2  10  -5 898.315 127.343   4
  -2  10   5 755.627 118.427   3
   2  10  -4 15204.1 369.462   2
  -2 -10   4 15316.5 310.193   6
   2 -10  -4 15386.5 376.744   1
   2 -10  -4 14881.2 308.270   5
  -2 -10   4 15263.5 395.199   5
  -2  10   4 12599.8 209.658   4
   2  10  -4 15399.8 427.079   4
  -2  10   4 15093.7 434.838   3
  -2 -10   3 974.651 81.3905   6
  -2  10   3 890.090 113.440   3
   2 -10  -3 945.323 91.6583   1
  -2 -10   3 885.129 107.222   5
   2  10  -3 876.563 105.159   4
   2  10  -3 864.367 105.977   2
  -2 -10   2 502.024 61.1401   6
   2 -10  -2 453.528 91.1270   6
  -2 -10   2 554.519 42.4415   3
  -2  10   2 484.380 83.8767   3
  -2 -10   2 497.788 89.4609   5
   2  10  -2 571.823 86.8286   2
   2  10  -2 555.188 83.6190   4
   2 -10  -2 478.667 58.9154   1
   2  10  -1 2070.77 147.915   2
   2 -10  -1 2044.56 76.1757   1
  -2 -10   1 1828.28 139.524   5
   2 -10  -1 1976.23 155.583   6
   2  10  -1 2125.03 135.984   4
  -2  10   1 1927.55 153.890   3
   2  10   0 6013.42 250.614   2
   2 -10   0 5969.11 251.565   6
  -2 -10   0 5679.73 235.565   5
   2  10   0 5853.58 205.062   4
  -2  10   0 5316.20 243.037   3
   2 -10   1 329.077 82.1717   6
  -2 -10  -1 305.331 79.6621   5
  -2  10  -1 330.826 90.5927   3
   2  10   1 357.009 80.2850   2
   2  10   1 327.428 62.8371   4
   2  10   1 287.969 40.8632   3
  -2  10  -2 3171.91 197.514   3
  -2 -10  -2 3245.79 183.213   5
   2  10   2 3394.63 189.236   2
   2 -10   2 3240.76 203.803   6
  -2 -10  -3-3.36529 55.2552   5
  -2  10  -3 32.1247 29.0022   1
   2 -10   3-67.7722 70.5396   6
  -2  10  -3 54.3398 66.7033   3
   2  10   3-32.2480 64.1653   2
  -2 -10  -4 1801.09 150.416   5
   2 -10   4 1385.02 151.485   6
  -2  10  -4 1620.03 160.865   3
  -2  10  -4 1579.89 107.742   1
   2  10   4 1598.77 146.759   2
  -2  10  -5 32.2942 43.7898   1
  -2 -10  -5 135.341 76.0059   1
   2 -10   5 166.873 90.9660   6
   2  10   5 42.2016 52.9761   2
  -2  10  -5 123.658 86.4904   3
  -2 -10  -6 1768.99 194.979   1
  -2  10  -6 2009.48 158.387   1
   2  10   6 1878.34 153.767   2
   2 -10   6 1814.09 193.408   6
   2  10   7 89.4237 106.156   6
   2 -10   7 304.961 119.030   6
  -2 -10  -7 58.4226 92.6591   1
  -2  10  -7 120.265 72.5978   1
   2  10   8 13749.2 574.005   6
  -2  10  -8 13084.2 458.962   1
  -2 -10  -8 13661.4 558.272   1
   2 -10   8 13036.6 533.417   6
   2 -10   9 702.587 156.321   6
   2  10   9 397.766 140.386   6
  -2  10  -9 327.868 104.159   1
  -2 -10  -9 411.264 135.269   1
   2 -10  10 30.5612 126.136   6
   2  10  10-57.4951 147.478   6
  -2 -10 -10 55.6109 101.789   1
   2 -10  11 238.100 140.038   6
  -2  11  11-106.907 112.485   6
  -2  11  11 62.4991 98.0721   3
   2 -11 -11-22.8299 110.829   1
  -2  11  10 466.439 151.101   3
   2 -11 -10 237.155 115.139   1
  -2  11   9 64.6306 92.3994   3
   2 -11  -9-117.146 87.6647   1
  -2 -11   8 1300.76 139.544   5
   2 -11  -8 1289.89 177.749   1
  -2  11   8 1453.13 193.281   3
  -2 -11   7 60.2598 55.2404   6
  -2 -11   7 33.0732 66.5440   5
  -2  11   7-40.2374 85.6673   3
   2  11  -7 24.2083 78.0428   4
   2 -11  -7 185.423 98.2286   1
   2 -11  -6 4327.19 249.916   1
  -2 -11   6 4378.25 204.472   6
  -2 -11   6 4143.03 229.352   5
   2  11  -6 3837.87 264.695   4
  -2  11   6 4810.92 288.217   3
   2  11  -5 96.5429 59.2799   2
   2 -11  -5 50.5130 57.4000   1
  -2 -11   5 129.024 56.4261   6
   2 -11  -5 53.3520 41.4922   5
  -2 -11   5 118.075 72.7936   5
   2  11  -5 46.5922 59.7391   4
  -2  11   5 108.148 82.4048   3
   2  11  -4 4453.86 212.251   2
   2 -11  -4 4357.26 204.545   1
  -2 -11   4 4596.18 181.540   6
  -2 -11   4 4474.42 229.277   5
   2 -11  -4 4384.40 181.133   5
   2  11  -4 4407.94 237.688   4
  -2  11   4 4589.72 252.469   3
   2  11  -3 2013.44 155.250   2
   2 -11  -3 2032.56 125.707   1
  -2 -11   3 2033.18 120.228   6
  -2 -11   3 1820.08 147.496   5
   2  11  -3 1900.39 149.187   4
  -2  11   3 1931.30 159.525   3
   2  11  -2 18606.1 435.986   2
   2 -11  -2 18662.6 451.073   6
  -2 -11   2 18397.6 345.349   6
   2 -11  -2 19091.9 310.316   1
  -2 -11   2 18714.3 441.558   5
   2  11  -2 18389.3 405.339   4
  -2 -11   2 16424.8 197.879   3
  -2  11   2 18817.4 460.676   3
   2 -11  -1 84.5318 65.7832   6
  -2  11   1-18.2370 64.4340   3
  -2 -11   1 3.27912 63.6390   5
   2  11  -1 88.6303 65.8947   2
   2  11  -1 19.9397 41.5305   4
   2 -11  -1-23.3787 19.9242   4
   2 -11  -1 4.64992 22.0095   1
   2  11   0 5030.39 239.758   2
   2 -11   0 4653.73 234.556   6
  -2 -11   0 5307.88 233.334   5
   2  11   0 5252.96 194.776   4
  -2  11   0 4957.93 239.996   3
   2 -11   1 7.31949 63.9686   6
  -2 -11  -1 20.0496 60.5811   5
  -2  11  -1 193.187 83.2799   3
   2  11   1 72.4986 60.3070   2
   2  11   1-0.69852 26.0399   3
   2  11   1 10.6891 41.7400   4
   2 -11   2-9.26722 72.6932   6
  -2  11  -2 126.460 66.5948   3
   2  11   2 9.23671 59.9056   2
   2  11   2 28.6623 50.0933   4
  -2 -11  -2 53.7111 57.4512   5
  -2 -11  -3 1318.51 129.625   5
   2 -11   3 1536.53 159.291   6
   2  11   3 1312.22 132.700   2
  -2  11  -3 1432.09 145.152   3
  -2 -11  -4 1326.34 137.026   5
  -2  11  -4 1158.28 143.550   3
   2  11   4 1247.90 126.914   2
  -2  11  -4 1138.12 92.6733   1
   2 -11   4 1195.59 145.755   6
  -2  11  -5 1510.55 171.766   3
   2  11   5 1799.04 158.004   2
  -2  11  -5 1546.61 126.722   1
  -2 -11  -5 1427.96 171.672   1
   2 -11   5 1629.02 171.628   6
  -2 -11  -6 2805.67 232.597   1
  -2  11  -6 2827.06 179.429   1
   2  11   6 2731.17 194.198   2
   2 -11   6 2627.27 231.090   6
  -2  11  -7 1285.09 145.012   1
   2 -11   7 1240.24 178.505   6
  -2 -11  -8 2588.02 262.758   1
   2  11   8 3198.15 290.680   6
  -2  11  -8 2653.02 217.891   1
   2 -11   8 2672.01 256.527   6
  -2 -11  -9 154.698 109.380   1
   2 -11   9 68.3156 106.005   6
   2  11   9 280.688 128.593   6
  -2 -11 -10 229.861 141.324   1
   2 -11  10 500.889 165.255   6
   2  11  10 346.191 155.341   6
  -2  12  11 19.1746 130.453   3
   2 -12 -11-22.2258 111.918   1
  -2  12  10 449.655 137.186   3
   2 -12 -10 649.280 168.583   1
  -2  12   9-51.2546 87.1328   3
   2 -12  -9 14.2619 89.3373   1
  -2 -12   8 485.279 113.037   5
   2 -12  -8 627.719 142.051   1
  -2  12   8 445.185 136.946   3
  -2 -12   7 58.0527 61.7449   6
  -2 -12   7 30.9469 66.4616   5
  -2  12   7 51.4966 88.8512   3
   2  12  -7 74.7072 77.7360   4
   2 -12  -7 126.390 80.6721   1
   2 -12  -6 7190.56 324.971   1
  -2 -12   6 7355.79 271.457   6
  -2 -12   6 7256.52 311.179   5
   2  12  -6 7515.49 361.900   4
  -2  12   6 7232.62 356.185   3
   2  12  -5 398.691 79.2182   2
   2 -12  -5 266.189 80.8550   1
  -2 -12   5 284.066 68.9503   6
   2 -12  -5 271.669 56.9036   5
  -2 -12   5 395.111 94.9987   5
   2  12  -5 420.557 96.1668   4
  -2  12   5 385.660 98.0503   3
   2  12  -4 1521.29 138.312   2
  -2 -12   4 1582.78 118.556   6
   2 -12  -4 1510.84 129.062   1
  -2 -12   4 1632.31 152.851   5
   2 -12  -4 1385.96 117.535   5
   2  12  -4 1437.86 142.637   4
  -2  12   4 1318.85 151.565   3
  -2 -12   3 237.775 58.3871   6
  -2  12   3 241.703 83.5685   3
   2 -12  -3 196.310 53.2387   1
  -2 -12   3 156.209 72.3836   5
   2  12  -3 196.918 66.6940   4
   2 -12  -3 163.257 58.7852   5
   2  12  -3 145.299 61.0045   2
   2  12  -2 647.367 101.848   2
  -2 -12   2 712.634 82.7390   6
   2 -12  -2 751.186 111.431   6
  -2  12   2 618.697 115.820   3
  -2 -12   2 719.134 111.756   5
  -2 -12   2 585.295 41.7579   3
   2  12  -2 558.027 85.0456   4
   2 -12  -2 744.145 70.9156   1
   2  12  -1 5699.29 261.446   2
   2 -12  -1 5487.34 128.495   1
  -2 -12   1 5484.41 253.365   5
   2 -12  -1 5388.96 261.220   6
   2 -12  -1 5417.60 111.045   4
   2  12  -1 5698.54 217.439   4
  -2  12   1 5604.69 262.166   3
   2  12   0 3862.60 217.776   2
   2 -12   0 3308.12 209.515   6
  -2 -12   0 3392.14 198.760   5
   2  12   0 3588.25 164.301   4
   2  12   0 3109.61 79.0967   3
  -2  12   0 3314.80 199.357   3
   2  12   1 1824.39 158.693   2
  -2  12  -1 1564.51 142.874   3
   2 -12   1 1921.81 166.399   6
  -2 -12  -1 1611.88 143.801   5
   2  12   1 1597.62 113.083   4
   2  12   1 1693.93 87.1536   3
   2  12   2 3446.88 211.071   2
   2 -12   2 3316.76 219.972   6
  -2  12  -2 3599.05 212.224   3
  -2 -12  -2 3646.87 210.132   5
   2  12   2 3056.68 157.325   4
   2  12   2 3478.80 149.168   3
  -2 -12  -3 138.912 67.8339   5
   2 -12   3 64.1680 71.2613   6
  -2  12  -3-23.3593 67.6009   3
   2  12   3 139.292 79.7783   2
  -2 -12  -4 155.840 69.5236   5
  -2  12  -4 70.0567 64.7074   3
   2  12   4 70.3175 63.9976   2
   2 -12   4 26.1553 76.3858   6
  -2  12  -5 1900.41 188.168   3
  -2  12  -5 2218.77 143.549   1
   2  12   5 2250.20 180.802   2
   2 -12   5 1959.28 196.405   6
  -2 -12  -5 1986.23 199.210   1
   2  12   6 2456.57 186.119   2
  -2  12  -6 2350.07 166.172   1
   2 -12   6 2658.90 230.398   6
  -2 -12  -6 2586.12 230.312   1
  -2 -12  -7 500.685 130.315   1
  -2  12  -7 449.419 90.1708   1
   2  12   7 768.331 117.027   2
   2 -12   7 695.529 147.020   6
   2 -12   8 61.7595 94.5155   6
  -2 -12  -8 42.7938 102.677   1
   2  12   8 38.8655 106.589   6
  -2 -12  -9-18.0356 100.865   1
   2 -12   9 210.019 117.609   6
   2  12   9-147.739 102.185   6
   2 -12  10 347.854 141.048   6
  -2  13  10 534.254 147.065   3
   2 -13 -10 353.760 135.875   1
  -2  13   9 331.032 129.240   3
   2 -13  -9 283.518 114.004   1
  -2 -13   8 1371.67 150.391   5
  -2  13   8 1702.85 210.569   3
   2 -13  -8 1425.64 183.875   1
  -2 -13   7 789.893 127.097   5
  -2  13   7 1016.16 160.140   3
   2  13  -7 886.233 160.198   4
   2 -13  -7 692.365 123.775   1
   2 -13  -6 10190.8 388.932   1
  -2 -13   6 10651.8 327.883   6
  -2 -13   6 10572.7 388.693   5
   2  13  -6 10348.9 426.154   4
  -2  13   6 10704.3 434.576   3
   2  13  -5 362.648 88.0911   2
  -2 -13   5 293.533 66.4473   6
   2 -13  -5 316.501 80.6317   1
  -2 -13   5 74.7750 65.8083   5
   2 -13  -5 338.993 71.9883   5
   2  13  -5 366.571 101.916   4
  -2  13   5 287.897 89.6981   3
  -2 -13   4 1613.14 124.870   6
  -2  13   4 1312.75 149.505   3
   2 -13  -4 1605.81 140.030   1
   2 -13  -4 1666.16 132.475   5
  -2 -13   4 1418.95 151.229   5
   2  13  -4 1375.15 143.249   4
   2  13  -4 1400.61 140.498   2
  -2 -13   3 298.204 63.4343   6
  -2  13   3 298.335 97.0172   3
  -2 -13   3 65.9864 68.1129   5
   2 -13  -3 228.532 75.9897   5
   2  13  -3 180.553 74.9787   2
   2  13  -3 206.428 66.6729   4
   2 -13  -3 211.318 55.0883   1
   2  13  -2 25251.5 549.684   2
   2 -13  -2 24394.0 364.004   1
   2 -13  -2 24471.6 559.704   6
  -2 -13   2 24985.0 450.720   6
  -2 -13   2 23686.7 540.109   5
   2  13  -2 24305.8 485.014   4
  -2  13   2 24036.8 551.882   3
  -2 -13   2 23934.0 225.591   3
   2  13  -1 2288.39 181.501   2
   2 -13  -1 2178.81 176.200   6
   2 -13  -1 2407.12 89.5824   1
  -2 -13   1 2531.13 184.222   5
   2  13  -1 2325.95 145.024   4
   2 -13  -1 2085.06 68.3265   4
  -2  13   1 2227.62 178.283   3
  -2  13   0 323.825 87.0533   3
   2  13   0 190.180 28.3734   3
   2 -13   0 396.706 92.7733   6
  -2 -13   0 163.314 75.2418   5
   2  13   0 195.586 56.8615   4
   2  13   0 235.932 90.3715   2
   2  13   1 18.1970 33.3346   3
  -2  13  -1 61.2226 79.2984   3
   2 -13   1-60.9559 71.9808   6
  -2 -13  -1 14.0778 66.3540   5
   2  13   1-33.8025 37.3998   4
   2  13   1 14.6881 71.4269   2
   2  13   2 11790.7 400.849   2
  -2  13  -2 11891.3 384.280   3
  -2 -13  -2 11414.3 373.380   5
   2 -13   2 11763.7 400.339   6
   2  13   2 10603.3 288.430   4
   2  13   2 11888.0 276.521   3
   2 -13   3 670.365 126.382   6
  -2 -13  -3 620.613 103.149   5
   2  13   3 717.725 111.347   2
  -2  13  -3 617.399 110.308   3
   2  13   3 570.378 84.0315   4
  -2  13  -4 4633.34 266.459   3
  -2 -13  -4 4770.69 252.048   5
   2  13   4 5030.76 266.215   2
   2 -13   4 5102.91 289.428   6
  -2 -13  -5-2.36530 66.5122   5
   2  13   5 2.49404 60.0778   2
  -2  13  -5 78.6822 76.7321   3
   2 -13   5-68.1754 77.8634   6
  -2 -13  -5 14.3062 75.6925   1
   2  13   6 21770.0 557.179   2
   2 -13   6 21886.9 641.870   6
  -2 -13  -6 21856.2 649.277   1
  -2 -13  -7-36.3730 87.3285   1
   2  13   7 15.5282 61.1151   2
   2 -13   7 100.134 100.900   6
   2 -13   8 114.188 109.125   6
  -2 -13  -8 191.838 105.877   1
   2  13   8 167.059 113.380   6
  -2 -13  -9 188.699 122.194   1
   2 -13   9-91.2211 109.572   6
   2  13   9 166.205 121.703   6
   2 -13  10 1787.01 253.001   6
  -2  14  10 1101.81 203.582   3
   2 -14 -10 1000.18 195.751   1
  -2  14   9 149.378 104.495   3
   2 -14  -9 29.3446 92.8385   1
  -2 -14   8 239.010 85.2857   5
  -2  14   8 260.264 107.868   3
   2 -14  -8 126.444 87.7857   1
  -2 -14   7 126.100 77.1679   5
  -2  14   7 94.6589 91.7753   3
   2  14  -7 74.8093 90.8581   4
   2 -14  -7 38.3113 90.2858   1
   2  14  -6 1396.45 140.796   2
   2 -14  -6 1821.31 178.709   1
  -2 -14   6 1613.59 141.468   6
  -2 -14   6 1512.86 166.197   5
   2  14  -6 1136.20 158.801   4
  -2  14   6 1408.34 180.995   3
   2  14  -5 87.9005 63.6429   2
  -2 -14   5 86.2236 60.9381   6
   2 -14  -5 112.804 63.4565   1
   2 -14  -5-33.7592 55.2076   5
  -2 -14   5 83.8036 70.7468   5
   2  14  -5 189.824 84.1587   4
  -2  14   5 44.7757 78.2140   3
  -2 -14   4 1719.19 132.429   6
  -2  14   4 1674.34 172.057   3
   2 -14  -4 1404.30 126.867   1
   2 -14  -4 1636.60 135.136   5
  -2 -14   4 1726.85 165.917   5
   2  14  -4 1567.76 157.476   4
   2  14  -4 1630.50 156.458   2
  -2 -14   3 672.546 85.3049   6
  -2  14   3 637.999 122.066   3
   2 -14  -3 526.220 79.1779   1
   2 -14  -3 623.597 99.2155   5
  -2 -14   3 637.480 116.300   5
   2  14  -3 692.664 103.311   4
   2  14  -3 530.737 104.051   2
   2  14  -2 1142.03 138.520   2
  -2 -14   2 1268.28 118.739   6
   2 -14  -2 1389.55 154.352   6
  -2  14   2 1113.85 151.368   3
   2 -14  -2 1289.75 94.7085   1
  -2 -14   2 1247.98 141.794   5
   2  14  -2 1083.21 118.320   4
  -2 -14   2 922.582 47.5436   3
   2 -14  -1 88.7931 71.0603   6
  -2  14   1 66.8581 71.0477   3
  -2 -14   1 113.385 87.4140   5
   2  14  -1 45.2872 74.8105   2
   2  14  -1-14.3171 45.8194   4
   2 -14  -1 62.8662 20.4643   4
   2 -14  -1 62.6341 27.0172   1
   2  14   0 3247.85 222.331   2
   2 -14   0 3417.46 220.973   6
  -2 -14   0 3412.41 213.723   5
   2  14   0 3068.59 158.725   4
  -2  14   0 3459.63 214.663   3
   2  14   0 2610.85 82.6083   3
   2  14   1 1381.00 150.957   2
  -2  14  -1 1364.43 145.911   3
   2 -14   1 1136.74 142.294   6
  -2 -14  -1 1220.05 141.022   5
   2  14   1 1273.27 102.312   4
   2  14   1 1137.24 78.6868   3
   2 -14   2 670.945 126.959   6
  -2 -14  -2 371.054 84.2420   5
  -2  14  -2 728.671 116.558   3
   2  14   2 758.903 127.960   2
   2  14   2 555.804 76.1816   4
   2  14   2 552.551 67.9962   3
   2 -14   3 553.454 116.968   6
  -2  14  -3 420.268 102.700   3
   2  14   3 449.972 107.279   2
   2  14   3 310.292 64.1281   3
   2  14   3 381.130 69.5620   4
  -2 -14  -3 485.030 99.9707   5
  -2 -14  -4 1298.11 146.933   5
  -2  14  -4 1423.69 155.866   3
   2  14   4 1588.99 166.360   2
   2 -14   4 1494.70 174.293   6
  -2 -14  -5-29.2615 71.9575   5
   2  14   5 62.9991 64.3428   2
  -2  14  -5 76.0299 76.5791   3
   2 -14   5-28.3045 79.8535   6
  -2 -14  -5 107.764 95.0904   1
   2  14   6 48.5435 85.5551   2
   2 -14   6 78.9126 102.253   6
  -2 -14  -6 34.8733 83.5553   1
   2  14   7 124.458 75.8997   2
  -2 -14  -7 112.824 96.6324   1
   2 -14   7 92.1143 93.9293   6
  -2 -14  -8 683.767 150.922   1
   2 -14   8 1072.23 184.636   6
  -2 -14  -9 700.189 153.151   1
   2 -14   9 913.579 173.014   6
   2  14   9 1155.23 219.572   6
   2 -14  10 260.233 142.788   6
  -2  15  10 1112.83 202.630   3
   2 -15 -10 1655.24 234.693   1
  -2  15   9 143.164 113.864   3
   2 -15  -9-1.41902 81.8043   1
  -2 -15   8 2264.01 216.421   5
  -2  15   8 2714.57 268.380   3
   2 -15  -8 2350.10 232.826   1
  -2 -15   7-39.8729 78.1437   5
  -2  15   7 124.276 97.2727   3
   2  15  -7 140.062 91.4164   4
   2 -15  -7 134.134 75.5309   1
   2  15  -6 3005.50 201.437   2
   2 -15  -6 3365.62 233.384   1
  -2 -15   6 3225.97 200.094   6
  -2 -15   6 3574.31 249.455   5
   2  15  -6 3195.89 256.978   4
  -2  15   6 3377.75 261.789   3
   2  15  -5 544.456 112.461   2
   2 -15  -5 273.771 79.2705   1
  -2 -15   5 391.726 86.7786   6
  -2 -15   5 525.608 111.832   5
   2 -15  -5 452.999 83.7101   5
   2  15  -5 398.478 109.027   4
  -2  15   5 282.496 101.899   3
   2  15  -4 5941.09 286.139   2
  -2 -15   4 5710.76 242.004   6
   2 -15  -4 5208.36 237.422   1
   2 -15  -4 5822.67 254.564   5
  -2 -15   4 5664.93 299.449   5
   2  15  -4 5895.05 294.756   4
  -2  15   4 5830.77 311.783   3
  -2 -15   3 580.235 87.4300   6
  -2  15   3 465.446 105.797   3
  -2 -15   3 605.237 115.653   5
   2 -15  -3 516.073 94.1364   5
   2  15  -3 582.916 107.976   2
   2  15  -3 548.465 102.470   4
   2 -15  -3 561.804 80.1958   1
   2  15  -2 10712.6 391.687   2
  -2 -15   2 10601.5 323.988   6
   2 -15  -2 10868.5 404.380   6
   2 -15  -2 11075.9 256.269   1
  -2 -15   2 11228.1 400.964   5
   2  15  -2 10707.3 337.929   4
  -2  15   2 11245.5 406.410   3
   2 -15  -1 18.9761 81.1824   6
  -2  15   1-69.8950 82.1910   3
   2 -15  -1-8.51377 24.3479   1
  -2 -15   1-22.1150 77.9995   5
   2  15  -1 21.1694 42.7733   4
   2 -15  -1-1.49106 15.2942   4
   2  15  -1 37.1439 75.0852   2
  -2  15   0 719.245 121.522   3
   2 -15   0 560.539 115.153   6
  -2 -15   0 795.309 130.534   5
   2  15   0 568.115 77.7278   4
   2  15   0 645.091 123.732   2
  -2  15  -1 122.475 91.1933   3
   2  15   1 8.35816 37.7353   3
   2 -15   1-9.13225 69.4028   6
  -2 -15  -1-33.1923 69.3706   5
   2  15   1 55.6921 49.4519   4
   2  15   1 18.1981 71.5061   2
   2  15   2 4899.23 281.986   2
  -2  15  -2 4536.20 250.940   3
  -2 -15  -2 4351.19 253.269   5
   2 -15   2 4562.02 271.539   6
   2  15   2 5024.56 196.246   4
   2  15   2 4582.59 178.750   3
   2 -15   3 0.47508 76.8014   6
  -2  15  -3 207.473 94.7210   3
   2  15   3 263.654 99.3303   2
   2  15   3 114.907 50.2161   4
   2  15   3 163.148 56.5034   3
  -2 -15  -3 115.660 77.7160   5
   2 -15   4 1600.83 178.619   6
  -2 -15  -4 1601.94 164.958   5
  -2  15  -4 1689.68 178.536   3
   2  15   4 1585.57 174.584   2
   2  15   4 1346.16 130.900   3
  -2 -15  -5-13.7256 71.0533   5
  -2  15  -5 54.3086 78.2214   3
   2  15   5 31.5842 70.3564   2
   2 -15   5 63.6865 100.282   6
  -2 -15  -5 160.525 102.498   1
   2  15   6 2625.78 217.380   2
   2 -15   6 2753.69 249.474   6
  -2 -15  -6 2853.76 253.351   1
   2  15   7 632.991 125.742   2
   2 -15   7 267.941 111.522   6
  -2 -15  -7 456.124 134.431   1
   2 -15   8 1067.29 185.771   6
  -2 -15  -8 1091.11 185.342   1
   2 -15   9 356.375 143.381   6
  -2 -15  -9 205.445 128.435   1
   2  15   9-3.57624 113.098   6
   2 -15  10 272.178 155.833   6
   2 -16 -10 1336.12 216.129   1
  -2  16  10 1577.05 236.742   3
   2 -16  -9 165.728 107.134   1
  -2  16   9 99.3820 113.174   3
  -2 -16   8 1196.27 165.554   5
   2 -16  -8 1197.44 173.696   1
  -2  16   8 1522.90 209.982   3
  -2 -16   7 809.818 140.980   5
   2 -16  -7 798.089 135.941   1
  -2  16   7 1183.30 177.620   3
  -2  16   6 6369.50 361.275   3
   2 -16  -6 6304.04 315.313   1
  -2 -16   6 6719.78 344.665   5
   2  16  -6 6694.04 363.046   4
   2  16  -6 6205.20 296.829   2
  -2 -16   5 88.7856 70.8309   6
  -2  16   5 115.967 88.4366   3
   2 -16  -5-45.6654 66.1111   1
  -2 -16   5 95.1556 81.6973   5
   2 -16  -5-22.2399 56.7318   5
   2  16  -5 16.5915 70.1211   4
   2  16  -5 7.68594 59.0722   2
  -2 -16   4 734.073 102.697   6
  -2  16   4 902.331 145.333   3
   2 -16  -4 738.208 101.924   1
  -2 -16   4 825.134 138.597   5
   2 -16  -4 937.513 122.196   5
   2  16  -4 862.155 129.878   4
   2  16  -4 924.959 133.233   2
  -2 -16   3-6.37007 52.3639   6
  -2  16   3 48.5916 79.7167   3
   2 -16  -3-3.33236 64.2635   5
  -2 -16   3 59.8072 86.1664   5
   2  16  -3-69.6148 77.2914   2
   2  16  -3 49.4678 53.3749   4
   2 -16  -3-18.2370 43.1909   1
   2  16  -2 2731.19 219.069   2
   2 -16  -2 2689.17 220.202   6
  -2 -16   2 2997.55 186.657   6
   2 -16  -2 2667.68 131.329   1
   2 -16  -2 3044.93 207.103   5
  -2 -16   2 2605.27 207.821   5
   2  16  -2 2583.06 172.535   4
  -2  16   2 2545.42 206.635   3
  -2  16   1 58.2397 77.3799   3
  -2 -16   1 2.63806 72.7200   5
   2 -16  -1-5.05241 76.9561   6
   2  16  -1-19.9447 49.0253   4
   2  16  -1-14.8558 69.7430   2
   2  16   0 28351.8 672.993   2
   2 -16   0 26286.6 635.581   6
  -2 -16   0 25857.3 606.510   5
   2  16   0 26098.2 463.441   4
  -2  16   0 26400.9 598.715   3
  -2  16  -1 1131.29 142.531   3
   2 -16   1 1276.87 157.013   6
  -2 -16  -1 1349.85 153.457   5
   2  16   1 1345.28 105.646   4
   2  16   1 1213.75 159.364   2
  -2  16  -2 6914.17 316.926   3
  -2 -16  -2 7209.58 329.609   5
   2 -16   2 7299.75 347.062   6
   2  16   2 6884.72 230.770   4
   2  16   2 7218.83 354.914   2
   2 -16   3 356.621 120.469   6
  -2 -16  -3 350.772 100.473   5
  -2  16  -3 547.804 110.936   3
   2  16   3 240.631 94.9180   2
   2  16   3 474.582 79.3595   3
  -2 -16  -4 9804.75 403.315   1
  -2  16  -4 10025.7 398.900   3
   2 -16   4 10271.4 433.860   6
  -2 -16  -4 10376.2 398.201   5
   2  16   4 11090.1 437.013   2
   2  16   4 9498.81 337.520   3
   2 -16   5 54.2752 85.3427   6
  -2 -16  -5 85.1865 78.1531   1
  -2 -16  -5 60.9769 74.4385   5
   2  16   5 94.2055 89.9490   2
  -2  16  -5 129.880 89.2502   3
   2  16   5 113.941 74.1378   3
   2  16   6 46.6998 81.9425   2
  -2 -16  -6 45.9593 82.2968   1
   2  16   7-87.6974 75.2851   2
   2 -16   7 127.322 108.319   6
  -2 -16  -7 54.5535 91.8141   1
   2 -16   8 3900.51 321.229   6
  -2 -16  -8 3774.42 324.303   1
  -2 -16  -9 41.3204 115.547   1
   2 -16   9 109.586 113.764   6
   2 -17 -10 303.237 130.305   1
  -2  17  10 494.577 160.313   3
   2 -17  -9-27.8051 93.1664   1
  -2  17   9 93.7480 104.475   3
  -2 -17   8 299.402 113.972   5
   2 -17  -8 768.672 149.798   1
  -2  17   8 766.616 174.242   3
  -2 -17   7 575.513 141.695   5
   2 -17  -7 424.136 107.117   1
  -2  17   7 403.348 125.805   3
  -2  17   6 134.293 109.456   3
   2 -17  -6 419.297 108.785   1
  -2 -17   6 172.370 83.2022   5
   2  17  -6 293.049 107.205   4
   2  17  -6 362.927 101.266   2
  -2 -17   5 101.575 67.8943   6
  -2  17   5 203.152 103.345   3
   2 -17  -5 56.6360 56.3092   1
  -2 -17   5 228.941 101.329   5
   2 -17  -5 4.34644 62.2488   5
   2  17  -5 19.6784 64.9263   4
   2  17  -5 50.0168 76.8341   2
  -2 -17   4 1059.82 127.256   6
  -2  17   4 842.965 145.420   3
   2 -17  -4 840.398 105.461   1
  -2 -17   4 876.022 142.632   5
   2 -17  -4 1009.09 137.941   5
   2  17  -4 888.827 132.536   4
   2  17  -4 783.093 122.572   2
  -2 -17   3 230.615 80.5888   6
  -2  17   3 110.081 100.217   3
   2 -17  -3 80.1018 52.1115   1
  -2 -17   3 101.766 94.6457   5
   2 -17  -3 187.223 79.9018   5
   2  17  -3 108.951 60.2270   4
   2  17  -3 56.2915 84.6324   2
  -2  17   2 421.399 114.815   3
  -2 -17   2 405.601 96.0706   6
   2 -17  -2 314.077 106.188   6
  -2 -17   2 411.833 110.893   5
   2 -17  -2 318.229 90.1529   5
   2  17  -2 377.506 83.2820   4
   2  17  -2 327.773 102.666   2
  -2  17   1 111.859 95.1792   3
  -2 -17   1 17.4254 72.9123   5
   2 -17  -1 96.5237 89.3704   6
   2  17  -1 12.5048 47.8335   4
   2  17  -1 5.47607 81.0610   2
   2  17   0 6237.44 336.168   2
   2 -17   0 5386.71 304.775   6
  -2 -17   0 5745.30 303.786   5
   2  17   0 5474.04 219.960   4
  -2  17   0 5612.76 293.140   3
  -2  17  -1 478.002 106.680   3
   2 -17   1 486.454 115.670   6
  -2 -17  -1 661.808 124.086   5
   2  17   1 459.253 70.7780   4
   2  17   1 697.824 136.956   2
  -2 -17  -2 86.6795 84.5291   5
  -2  17  -2-64.6541 88.6875   3
   2  17   2 74.2225 82.3569   2
   2 -17   2 74.8888 94.6505   6
  -2  17  -3 249.776 88.3648   3
   2  17   3 310.018 113.562   2
   2 -17   3 132.153 85.8349   6
  -2 -17  -3 307.483 94.6688   5
  -2 -17  -4 114.690 89.0394   1
  -2  17  -4 128.742 90.1239   3
   2  17   4 109.749 92.5927   2
   2 -17   4 7.81323 95.2310   6
  -2 -17  -4 83.1478 77.5687   5
  -2 -17  -5-20.3837 77.9720   1
  -2  17  -5-87.6588 92.3560   3
   2  17   5-54.8075 89.3401   2
   2 -17   5 52.7848 81.7977   6
  -2 -17  -5 22.8468 78.2419   5
  -2 -17  -6-41.4749 78.9995   1
   2  17   6 187.061 87.0511   2
   2 -17   6-7.13618 91.5364   6
  -2 -17  -7-238.214 113.084   1
   2 -17   7 87.2175 109.139   6
   2  17   7-18.2631 76.7638   2
  -2 -17  -8 83.8022 94.2196   1
   2 -17   8 89.7091 113.118   6
   2 -17   9-70.3201 153.393   6
   2 -18 -10 198.173 116.269   1
   2 -18  -9 638.865 153.609   1
  -2  18   9 604.183 157.707   3
  -2 -18   8 3759.16 289.557   5
   2 -18  -8 3667.46 290.551   1
  -2  18   8 3835.99 325.006   3
  -2 -18   7 611.149 140.032   5
   2 -18  -7 634.697 126.340   1
  -2  18   7 630.179 141.220   3
  -2  18   6 14052.7 551.751   3
   2 -18  -6 12377.4 446.531   1
  -2 -18   6 13196.3 511.380   5
   2  18  -6 12868.5 515.312   4
   2  18  -6 11862.8 444.246   2
  -2 -18   5 112.684 62.5822   6
  -2  18   5 28.1708 84.2308   3
   2 -18  -5 158.864 69.4702   1
  -2 -18   5 162.600 86.8881   5
   2  18  -5 60.5206 81.6212   4
   2  18  -5-28.5453 77.9510   2
  -2  18   4 256.374 114.732   3
  -2 -18   4 37.0278 61.0203   6
  -2 -18   4 39.8906 79.8763   5
   2 -18  -4 9.94714 70.4696   5
   2  18  -4 80.4206 75.2363   4
   2  18  -4 48.3542 82.6920   2
  -2  18   3 423.864 116.547   3
  -2 -18   3 346.481 88.5832   6
  -2 -18   3 320.861 110.241   5
   2 -18  -3 385.627 101.427   5
   2  18  -3 205.567 69.7149   4
   2  18  -3 329.357 107.179   2
  -2  18   2 879.553 152.983   3
  -2 -18   2 1071.38 127.669   6
   2 -18  -2 1171.29 170.825   6
   2 -18  -2 1244.99 152.496   5
  -2 -18   2 1266.07 162.494   5
   2  18  -2 936.269 117.062   4
   2  18  -2 1089.68 153.276   2
  -2  18   1 131.772 90.7372   3
  -2 -18   1 62.4258 92.2816   5
   2 -18  -1 293.228 110.379   6
   2 -18  -1 0.47512 70.1795   5
   2  18  -1 94.0077 48.2927   4
   2  18  -1 37.2890 97.3933   2
   2  18   0 10374.6 440.640   2
  -2 -18   0 9292.87 395.549   5
   2 -18   0 9112.94 403.962   6
   2  18   0 9119.07 283.543   4
  -2  18   0 9839.74 385.652   3
   2 -18   1 2539.04 222.560   6
  -2 -18  -1 2675.59 222.451   5
   2  18   1 2511.03 230.696   2
  -2  18  -1 2497.91 205.805   3
  -2 -18  -2 587.311 130.163   5
  -2  18  -2 523.788 104.609   3
   2 -18   2 745.221 157.687   6
   2  18   2 772.442 139.317   2
  -2 -18  -3-17.1786 82.3226   5
  -2  18  -3 101.180 84.9746   3
   2  18   3-65.9430 99.5022   2
   2 -18   3 23.4370 85.9413   6
   2 -18   4 8956.56 425.287   6
  -2 -18  -4 8877.19 397.299   5
  -2  18  -4 9140.06 394.628   3
   2  18   4 9470.60 430.875   2
  -2 -18  -4 9470.31 412.473   1
   2 -18   5 244.346 118.704   6
   2  18   5 162.384 96.8804   2
  -2  18  -5 235.781 91.8992   3
  -2 -18  -5 277.133 116.997   1
  -2 -18  -5 105.183 70.5207   5
   2 -18   6-16.7709 106.026   6
  -2 -18  -6-44.0573 92.2217   1
   2  18   6 36.9895 83.4810   2
   2 -18   7 835.928 169.612   6
  -2 -18  -7 958.262 173.448   1
   2  18   7 835.149 146.708   2
  -2 -18  -8 1688.23 238.117   1
   2 -18   8 1287.81 212.563   6
   2 -18   9 122.829 122.745   6
  -2  19   9 86.5440 114.973   3
  -2  19   8-153.205 106.230   3
  -2 -19   8-71.5538 96.4129   5
  -2 -19   7 22.0091 89.0154   5
  -2  19   7 134.041 92.4887   3
  -2  19   7 73.1823 98.3482   2
   2  19  -6 582.047 134.552   4
  -2 -19   6 623.297 137.312   5
  -2  19   6 526.737 139.935   3
  -2 -19   5 59.1058 83.1056   5
  -2  19   5 9.81235 82.3343   3
   2  19  -5 100.543 77.2837   4
   2  19  -5 104.281 81.9688   2
  -2 -19   4 1361.90 146.212   6
  -2 -19   4 1630.32 199.647   5
   2 -19  -4 1258.16 156.503   5
  -2  19   4 1342.94 184.364   3
   2  19  -4 1188.46 155.532   4
   2  19  -4 1085.39 160.262   2
  -2 -19   3 120.374 79.1318   6
  -2 -19   3 215.325 112.432   5
   2 -19  -3 129.655 89.6342   5
  -2  19   3 111.869 89.5687   3
   2  19  -3 137.565 82.2549   4
   2  19  -3 106.161 74.3360   2
   2 -19  -2 425.096 103.283   6
  -2 -19   2 373.654 95.3533   6
  -2 -19   2 684.359 133.756   5
   2 -19  -2 513.193 132.731   5
  -2  19   2 529.866 129.220   3
   2  19  -2 356.134 83.5630   4
   2  19  -2 695.476 135.942   2
   2 -19  -1 90.4228 80.0821   6
  -2 -19   1 299.201 107.230   5
  -2  19   1-28.8654 81.3137   3
   2  19  -1 55.2210 59.0086   4
   2 -19  -1 76.6817 77.6342   5
   2  19  -1 65.4259 93.1563   2
  -2  19   0 764.428 131.630   3
   2  19   0 853.887 159.596   2
   2 -19   0 689.138 145.765   6
  -2 -19   0 721.962 145.565   5
  -2  19  -1 167.817 81.9990   3
   2  19   1 460.828 130.946   2
   2 -19   1 392.975 124.985   6
  -2 -19  -1 286.913 116.789   5
  -2  19  -2 24098.7 604.851   3
  -2 -19  -2 24037.2 652.062   5
   2 -19   2 23562.9 667.758   6
   2  19   2 25739.9 718.801   2
  -2 -19  -3 2.14761 79.0847   5
  -2  19  -3 159.867 88.2039   3
   2  19   3 169.581 96.6941   2
   2 -19   3-19.3561 84.0077   6
  -2 -19  -4 486.135 123.522   5
  -2 -19  -4 459.874 111.986   1
  -2  19  -4 357.647 117.665   3
   2  19   4 503.933 131.549   2
   2 -19   4 363.335 123.733   6
  -2 -19  -5-37.7913 82.3870   5
   2  19   5-47.8536 80.5439   2
  -2  19  -5 87.4460 88.9342   3
   2 -19   5 29.8861 94.4650   6
  -2 -19  -5 28.5263 75.1060   1
   2  19   6 6842.24 381.071   2
   2 -19   6 6517.23 397.934   6
  -2 -19  -6 6535.00 393.440   1
   2  19   7 113.078 99.9763   2
  -2 -19  -7-90.0344 95.0151   1
   2 -19   7-11.2251 122.993   6
  -2 -19  -8 547.752 162.597   1
   2 -19   8 793.759 180.336   6
  -2  20   9-98.1522 120.206   3
  -2 -20   8 1906.19 233.257   5
  -2  20   8 1633.26 235.555   3
  -2 -20   7 690.978 147.646   5
  -2  20   7 323.003 131.559   3
  -2  20   7 570.143 132.113   2
  -2 -20   6 1785.14 215.741   5
  -2  20   6 1919.03 236.029   3
  -2 -20   5 308.172 114.754   5
  -2  20   5 255.960 112.667   3
   2  20  -5 282.991 103.101   4
   2  20  -5 151.835 77.4541   2
  -2 -20   4 1715.01 169.955   6
  -2 -20   4 1556.07 199.667   5
   2 -20  -4 1633.95 169.461   5
  -2  20   4 1790.47 207.488   3
   2  20  -4 1545.55 173.066   4
   2  20  -4 1601.08 187.474   2
  -2 -20   3 1072.57 136.866   6
  -2 -20   3 1006.16 166.701   5
   2 -20  -3 1055.55 147.718   5
  -2  20   3 1062.28 163.665   3
   2  20  -3 975.257 129.745   4
   2  20  -3 1055.21 158.462   2
   2 -20  -2 225.141 105.296   6
  -2 -20   2 121.185 107.800   5
   2 -20  -2 210.118 105.873   5
  -2  20   2-97.1670 90.9570   3
   2  20  -2 36.7134 62.8227   4
   2  20  -2 293.859 120.063   2
   2 -20  -1-134.189 92.0689   5
  -2 -20   1 82.0342 79.3984   5
  -2  20   1 122.718 95.2669   3
   2 -20  -1-41.5161 98.7515   6
   2  20  -1 90.9810 101.223   2
   2 -20   0 1036.40 169.183   6
  -2 -20   0 984.276 154.296   5
  -2  20   0 1089.56 155.547   3
   2 -20   0 974.834 151.665   5
   2  20   0 1055.67 167.035   2
  -2  20  -1 380.773 104.403   3
   2 -20   1 575.000 128.368   6
   2  20   1 684.879 155.511   2
  -2 -20  -1 869.679 154.280   5
  -2  20  -2 24.2639 70.0097   3
   2 -20   2 187.558 136.448   6
   2  20   2 175.441 124.321   2
  -2 -20  -2-19.7814 85.6577   5
   2 -20   3-43.0631 88.5841   6
  -2  20  -3 122.911 74.1229   3
   2  20   3 134.647 108.434   2
  -2 -20  -3 259.158 112.593   5
  -2 -20  -4 152.271 89.8244   1
   2 -20   4 125.814 110.885   6
   2  20   4 140.902 108.547   2
  -2  20  -4 122.710 79.0540   3
  -2 -20  -4 167.674 98.1399   5
  -2 -20  -5 58.8598 91.9959   1
   2 -20   5 188.537 112.234   6
  -2  20  -5 170.819 94.3043   2
   2  20   5 238.332 106.424   2
  -2  20  -5 89.1065 72.6343   3
  -2 -20  -5 212.734 105.392   5
   2  20   6 563.086 138.372   2
  -2 -20  -6 626.867 155.114   1
   2 -20   7-31.5272 122.406   6
   2  20   7 133.713 101.837   2
  -2 -20  -7-258.056 113.633   1
  -2 -20  -8 1566.86 236.692   1
   2 -20   8 2415.79 273.461   6
  -2  21   9 349.796 162.087   3
  -2 -21   8 2293.04 257.052   5
  -2  21   8 1923.00 249.407   3
  -2 -21   7 293.751 119.380   5
  -2  21   7 381.589 130.712   3
  -2 -21   6 1595.90 212.642   5
  -2  21   6 1117.85 185.462   3
  -2 -21   5-17.6430 96.8794   5
   2  21  -5 53.3340 81.6552   2
   2  21  -5 214.055 95.7433   4
   2  21  -4 2333.01 228.516   2
  -2 -21   4 2211.94 198.178   6
  -2 -21   4 2265.85 240.962   5
   2 -21  -4 2508.92 218.895   5
   2  21  -4 2546.58 221.287   4
  -2  21   4 2331.48 239.409   3
  -2 -21   3-8.99428 90.9732   5
   2 -21  -3 226.419 107.165   5
  -2  21   3 158.899 105.383   3
   2  21  -3 234.497 103.026   2
  -2 -21   3 116.271 68.3719   6
   2 -21  -2 6372.50 377.637   6
  -2 -21   2 5516.97 350.357   5
   2 -21  -2 6003.07 336.595   5
   2  21  -2 6588.97 378.918   2
  -2  21   2 5645.18 339.226   3
   2 -21  -1 389.272 117.902   5
  -2 -21   1 425.969 123.819   5
  -2  21   1 464.046 122.737   3
   2  21  -1 531.413 142.317   2
   2 -21  -1 223.799 109.108   6
   2 -21   0 5170.45 333.358   6
  -2 -21   0 5020.68 322.529   5
   2 -21   0 5362.35 334.829   5
   2  21   0 5207.41 354.754   2
  -2  21   0 5583.98 307.359   3
  -2 -21  -1 76.9876 88.1778   5
   2 -21   1-16.2773 82.9473   6
  -2  21  -1-17.7724 74.4533   3
   2  21   1-41.9429 95.8651   2
  -2 -21  -2 6083.61 357.832   5
   2 -21   2 5437.51 349.725   6
  -2  21  -2 6169.51 317.976   3
   2  21   2 6240.74 379.820   2
   2 -21   3-82.9711 101.964   6
   2  21   3-68.4015 97.7433   2
  -2 -21  -3 46.5062 96.6004   5
   2 -21   4-1.34636 90.9875   6
  -2 -21  -4 21.9639 85.0984   1
   2  21   4-83.3988 98.3283   2
  -2 -21  -4-70.4283 82.2528   5
   2 -21   5 709.742 151.878   6
  -2 -21  -5 878.113 172.012   1
   2  21   5 843.880 152.263   2
  -2 -21  -5 1151.98 177.024   5
   2 -21   6 8306.79 464.510   6
   2  21   6 8000.42 439.654   2
  -2 -21  -6 7626.72 436.480   1
   2 -21   7 517.027 174.782   6
   2  21   7 268.075 113.311   2
  -2 -21  -7 111.667 112.018   1
   2 -21   8-341.849 152.530   6
  -2  22   8-40.0519 126.548   3
  -2 -22   8 214.994 113.553   5
  -2  22   7 203.010 122.420   3
  -2  22   7 30.6471 108.620   2
  -2 -22   7 255.414 137.872   5
  -2  22   6 91.4640 121.739   3
  -2  22   6 130.807 102.817   2
  -2 -22   6 141.059 112.286   5
  -2  22   5 764.240 161.470   3
   2  22  -5 796.762 146.470   2
  -2 -22   5 753.677 169.268   5
  -2  22   4 342.825 128.838   3
   2  22  -4 524.652 138.737   2
  -2 -22   4 509.049 152.020   5
   2 -22  -4 627.595 127.509   5
  -2 -22   3 327.815 116.556   5
   2 -22  -3 607.796 133.447   5
  -2 -22   3 365.998 99.8115   6
  -2  22   3 374.666 125.010   3
   2  22  -3 571.347 138.907   2
   2 -22  -2 159.545 99.0013   6
   2  22  -2 569.475 153.142   2
  -2 -22   2 460.186 146.190   5
   2 -22  -2 605.638 141.235   5
   2 -22  -1 526.191 127.903   6
   2  22  -1 804.444 161.918   2
   2 -22  -1 730.586 152.240   5
  -2 -22   1 555.342 140.193   5
   2 -22   0 291.759 108.709   6
   2  22   0 205.970 115.864   2
  -2 -22   0 540.609 136.498   5
   2 -22   0 386.051 125.283   5
   2 -22   1 99.6432 98.7276   6
   2 -22   1-4.62014 99.3523   5
  -2 -22  -1 102.630 110.719   5
   2  22   1 143.526 100.960   2
  -2 -22  -2 221.505 121.218   5
   2  22   2 493.438 149.081   2
   2 -22   2 193.007 104.577   6
  -2 -22  -3 493.912 142.309   5
   2 -22   3 321.962 126.150   6
   2  22   3 437.506 143.748   2
  -2 -22  -4 387.841 120.727   5
  -2 -22  -4 485.172 133.017   1
   2 -22   4 240.865 121.967   6
  -2  22  -4 156.564 82.5131   2
   2  22   4 56.9903 96.6592   2
  -2 -22  -5 61.3953 97.6370   5
  -2 -22  -5 137.909 87.4363   1
   2  22   5 232.199 121.200   2
   2 -22   5 112.270 88.6071   6
  -2 -22  -6 332.651 136.054   1
   2  22   6 161.742 94.5546   2
   2 -22   6 342.034 133.677   6
   2 -22   7 276.392 112.748   6
   2  22   7 210.567 134.983   2
  -2  23   7 564.525 176.851   2
  -2 -23   7 429.339 143.223   5
  -2  23   6 1129.99 199.297   2
  -2 -23   6 1117.59 192.064   5
   2  23  -5 374.277 124.021   2
  -2  23   5 273.063 114.415   2
  -2 -23   5 293.593 120.688   5
   2  23  -4 2061.03 230.064   2
   2 -23  -4 2339.89 223.474   5
  -2 -23   4 1820.60 233.523   5
  -2 -23   3-175.365 93.9395   6
   2  23  -3 31.8819 103.967   2
   2 -23  -3-38.7486 99.3173   5
  -2 -23   3 21.6281 106.440   5
   2  23  -2 384.717 120.900   2
   2 -23  -2 534.545 137.695   5
  -2 -23   2 650.662 151.233   5
   2 -23  -1 321.174 126.704   6
   2  23  -1 247.137 130.143   2
  -2 -23   1 192.286 113.450   5
   2 -23  -1 234.569 110.296   5
   2 -23   0 2670.31 266.720   6
   2  23   0 2331.54 252.668   2
  -2 -23   0 2664.96 261.196   5
   2 -23   0 2727.63 259.918   5
   2 -23   1 112.174 115.263   6
   2  23   1 32.6419 125.151   2
  -2 -23  -1-25.5238 104.438   5
   2 -23   1-93.1004 104.676   5
   2 -23   2-37.3427 91.9386   6
   2 -23   2 234.896 122.632   5
  -2 -23  -2 25.6240 99.1217   5
   2  23   2 256.630 133.147   2
  -2 -23  -3 320.898 127.666   5
   2  23   3 109.597 110.866   2
   2 -23   3 120.098 104.894   6
  -2 -23  -4 716.459 149.972   5
  -2  23  -4 468.235 124.234   2
   2  23   4 233.010 124.611   2
   2 -23   4 433.151 153.407   6
  -2 -23  -5 1076.05 173.487   1
   2  23   5 861.062 170.875   2
   2 -23   5 1210.50 202.249   6
  -2 -23  -6 3866.32 324.674   1
   2  23   6 4458.06 352.665   2
   2 -23   6 3607.16 318.086   6
  -2 -23  -7 216.811 121.558   1
   2 -23   7 29.9768 123.247   6
  -2  24   7 1087.87 196.386   2
  -2  24   6 1042.23 181.644   2
  -2 -24   6 739.774 163.755   5
   2  24  -5 417.526 137.781   2
  -2  24   5 162.266 108.753   2
  -2 -24   5 485.427 149.196   5
   2  24  -4 1034.98 185.153   2
  -2 -24   4 1363.48 207.022   5
   2 -24  -4 958.008 164.599   5
   2  24  -3 39.6801 104.651   2
  -2 -24   3 168.886 118.513   5
   2 -24  -3 62.9291 90.2492   5
   2  24  -2 11.9124 92.6259   2
   2 -24  -2-40.0248 87.2364   5
  -2 -24   2-70.7524 90.5311   5
   2 -24  -1-128.245 105.302   6
   2  24  -1 159.482 112.373   2
  -2 -24   1 32.8934 103.578   5
   2 -24  -1 12.3481 95.0769   5
   2 -24   0 3648.81 314.172   6
   2  24   0 4293.55 343.418   2
  -2 -24   0 3824.31 312.773   5
   2 -24   0 4369.20 333.018   5
   2 -24   1 364.948 128.973   6
   2  24   1 814.133 183.634   2
   2 -24   1 434.817 142.061   5
  -2 -24  -1 481.878 134.657   5
   2 -24   2 273.327 117.809   6
   2  24   2 17.3995 98.8340   2
  -2 -24  -2-125.588 120.732   5
   2 -24   2-10.6904 93.2853   5
   2 -24   3 140.139 112.762   6
   2 -24   3-60.6021 117.287   5
  -2  24  -3 181.876 115.540   2
   2  24   3-34.5149 103.153   2
  -2 -24  -3 171.750 113.567   5
   2 -24   4 5582.23 384.448   6
   2  24   4 5818.56 403.121   2
  -2  24  -4 4992.23 346.710   2
  -2 -24  -4 5215.02 359.101   5
   2 -24   4 5352.32 395.871   5
   2 -24   5 234.143 137.599   6
   2  24   5 90.9761 114.783   2
   2 -24   5 241.230 144.653   5
   2 -24   6 177.948 119.469   6
   2  24   6 287.592 139.606   2
  -2  25   5 122.062 144.075   2
   2  25  -5-134.389 100.922   2
  -2 -25   5-1.70098 128.078   5
  -2  25   4 1376.13 210.284   2
   2  25  -4 1344.61 206.194   2
  -2 -25   4 1372.54 224.090   5
   2  25  -3 52.7742 108.463   2
   2 -25  -3 97.1941 91.1182   5
  -2 -25   3 40.0315 118.867   5
   2  25  -2 18.9185 95.4518   2
  -2 -25   2 79.9296 106.109   5
   2 -25  -2-117.523 115.892   5
   2 -25  -1 155.200 93.5131   6
   2  25  -1 164.033 122.550   2
   2 -25  -1-11.6589 92.5945   5
  -2 -25   1 139.922 96.4037   5
   2 -25   0 201.771 121.900   6
   2  25   0 287.009 146.797   2
  -2 -25   0 213.460 121.478   5
   2 -25   0 189.755 100.106   5
   2 -25   1-36.9650 116.788   6
   2  25   1 40.3190 109.847   2
  -2 -25  -1-208.416 118.724   5
   2 -25   1-80.6286 98.7374   5
   2 -25   2 263.532 141.921   6
  -2  25  -2 55.4297 94.1179   2
   2  25   2 90.3277 98.4081   2
  -2 -25  -2 80.0838 115.745   5
   2 -25   2 82.0029 128.228   5
   2 -25   3-46.7742 99.8801   6
  -2  25  -3 175.300 116.562   2
   2  25   3 110.282 106.403   2
   2 -25   3 258.831 149.568   5
  -2 -25  -3 94.5128 104.445   5
   2 -25   4 321.918 128.919   6
   2 -25   4-82.8770 107.697   5
   2  25   4 100.563 119.579   2
  -2  25  -4 428.225 137.298   2
  -2 -25  -4 459.882 144.415   5
   2 -25   5 148.286 117.828   6
   2  26  -5 158.051 113.686   2
   2  26  -4 1208.90 202.587   2
  -2  26   4 1667.65 242.589   2
  -2  26   3-242.235 142.667   2
   2  26  -3-12.3084 97.2181   2
   2 -26  -3-113.066 100.284   5
  -2 -26   3 82.5053 123.961   5
  -2  26   2-26.6861 124.449   2
   2  26  -2-108.079 107.845   2
   2 -26  -2-181.584 107.160   5
  -2 -26   2-48.3813 132.461   5
   2 -26  -1-67.3744 122.205   6
  -2  26   1-3.28748 108.183   2
   2  26  -1-52.2808 110.219   2
   2 -26  -1-40.8744 98.2937   5
  -2 -26   1-24.9165 107.722   5
   2 -26   0 3207.18 305.141   6
   2  26   0 3873.11 342.824   2
  -2  26   0 3150.99 308.284   2
  -2 -26   0 2948.95 296.643   5
   2 -26   0 3154.97 301.450   5
   2 -26   1 178.303 127.411   6
  -2  26  -1 502.035 148.835   2
   2  26   1 741.869 192.776   2
   2 -26   1 497.060 166.600   5
  -2 -26  -1 347.616 139.971   5
   2 -26   2 446.840 139.349   6
  -2  26  -2 351.213 128.549   2
   2  26   2 387.420 140.816   2
  -2 -26  -2 304.715 132.192   5
   2 -26   2 333.292 135.704   5
   2 -26   3 470.330 156.111   6
   2  26   3 319.765 143.876   2
  -2  26  -3-11.7028 90.7346   2
  -2 -26  -3 221.702 129.189   5
   2 -26   4 1098.03 195.598   6
  -2  26  -4 1578.13 220.829   2
  -2 -26  -4 1742.67 240.252   5
   2  27  -4-103.679 100.339   2
   2  27  -3-75.1821 112.802   2
   2 -27  -3 154.175 117.748   5
   2  27  -2-152.765 132.986   2
   2 -27  -2-153.254 108.088   5
  -2  27   1 182.001 123.577   2
   2  27  -1 190.074 120.509   2
  -2 -27   1 322.188 140.523   5
   2 -27  -1 318.703 152.597   5
   2 -27   0 137.525 156.697   6
  -2  27   0 149.666 111.678   2
   2  27   0 243.526 144.131   2
   2 -27   0-61.2976 108.806   5
  -2 -27   0 16.9053 115.513   5
   2 -27   1-83.4974 127.703   6
  -2  27  -1-21.9580 104.424   2
  -2 -27  -1 134.395 110.865   5
   2 -27   1 97.7658 109.197   5
   2 -27   2 130.617 123.663   6
  -2  27  -2 229.175 102.849   2
  -2 -27  -2 96.1621 113.498   5
   2 -27   3 367.104 165.481   6
  -2  27  -3 561.553 156.379   2
  -2 -27  -3 283.972 130.674   5
  -2  27  -4 370.625 136.777   2
  -2 -27  -4 448.207 149.130   5
   2 -28  -3-4.03813 112.880   5
   2 -28  -2 853.907 183.701   5
   2 -28  -1 320.991 118.695   5
   3   0 -11 61.3379 100.147   1
   3   0 -10 80.7759 103.723   1
  -3   0   9 490.942 98.5852   6
   3   0  -9 420.245 120.286   1
   3   0  -8-51.7955 63.7098   4
  -3   0   8 80.1638 67.0518   6
   3   0  -8-88.2173 86.1982   1
  -3   0   7 11028.1 319.187   6
   3   0  -7 10458.8 390.898   4
   3   0  -7 11445.3 422.097   1
  -3   0   6-15.8986 42.3058   6
   3   0  -6 40.3154 73.8201   1
   3   0  -6-31.2199 58.5773   4
   3   0  -5 8186.14 289.157   4
   3   0  -5 7955.53 310.188   1
   3   0  -4-1.25758 47.5485   4
  -3   0   4-10.9109 48.3347   3
   3   0  -4-41.1187 26.8175   5
  -3   0   3 470.889 43.0059   6
   3   0  -3 477.829 71.1666   4
  -3   0   3 491.755 75.7645   3
  -3   0   2-36.6297 48.2406   3
  -3   0   2 14.2828 27.5278   6
   3   0  -2-17.5381 52.1726   4
   3   0  -2 26.2279 29.9973   6
   3   0  -1 17956.2 260.126   6
  -3   0   1 18674.6 259.492   6
   3   0  -1 18635.9 357.314   4
  -3   0   1 18510.2 352.181   3
   3   0   0 12.6435 41.5892   6
  -3   0   0 92.6877 62.8126   3
   3   0   1 5090.24 187.704   6
  -3   0  -1 5418.08 206.776   3
   3   0   2-28.5828 62.9168   6
  -3   0  -2 150.948 71.2871   3
   3   0   3 403.706 92.9493   6
  -3   0  -3 280.937 71.2254   3
   3   0   4-81.8407 76.5880   6
  -3   0  -4 19.4143 61.3542   1
   3   0   5 485.883 114.095   6
  -3   0  -5 391.466 90.4117   1
   3   0   6 17.8769 76.1970   6
  -3   0  -6-37.0751 70.9479   1
   3   0   7 1024.80 158.909   6
  -3   0  -7 1116.67 149.414   1
   3   0   8-178.353 120.354   6
  -3   0  -8-63.0047 81.8766   1
   3   0   9 25.2179 114.968   6
  -3   0  -9 95.1744 110.824   1
   3   0  10 282.844 151.613   6
  -3   0 -10 337.577 141.712   1
   3   1 -11 33.0757 109.721   1
   3  -1 -11 73.5093 113.524   1
   3   1 -10 600.487 157.849   1
   3  -1 -10 326.986 131.700   1
  -3  -1   9 32.4883 63.3507   6
  -3   1   9 51.3928 65.2876   6
   3   1  -9 156.440 104.501   1
   3  -1  -9 74.6774 84.1855   1
  -3  -1   8 6580.07 267.643   6
  -3   1   8 6547.26 283.787   6
   3  -1  -8 6723.11 333.256   4
   3   1  -8 6396.98 336.527   4
   3   1  -8 7276.51 367.975   1
   3  -1  -8 6403.74 345.804   1
  -3   1   7 56.6476 63.9350   6
   3   1  -7 114.964 64.7122   4
   3  -1  -7 90.2689 71.9511   4
  -3  -1   7 56.0927 50.1603   6
   3   1  -7 58.1405 77.3726   1
   3  -1  -7-35.7454 70.9304   1
   3   1  -6 120.783 73.3934   4
   3  -1  -6 18.1796 50.8150   4
  -3  -1   6 25.9513 41.5956   6
   3   1  -6 79.6701 77.4931   1
   3  -1  -6 57.2265 67.3976   1
  -3  -1   5 93.1933 36.7729   6
  -3   1   5 73.1758 66.4228   3
   3   1  -5 69.8797 61.2895   4
   3  -1  -5 302.200 80.0992   4
   3   1  -5 182.263 76.2105   1
   3  -1  -5 174.452 65.7013   1
   3  -1  -4 7034.42 260.379   1
  -3  -1   4 6473.74 150.734   6
   3   1  -4 7200.47 256.756   4
   3  -1  -4 7081.31 241.112   4
  -3   1   4 6842.25 255.217   3
  -3  -1   4 6833.23 243.239   3
   3  -1  -4 6529.40 142.661   5
  -3  -1   3 207.374 29.4793   6
  -3   1   3 175.311 57.5364   3
  -3  -1   3 293.136 65.0091   3
   3  -1  -3 109.265 47.3489   4
   3   1  -3 126.351 54.9459   4
   3  -1  -2 1982.69 87.1333   6
  -3   1   2 2029.53 92.0598   6
   3   1  -2 2034.42 64.9872   6
  -3  -1   2 1948.67 65.7421   6
  -3   1   2 1990.56 127.001   3
  -3  -1   2 1948.68 119.855   3
   3   1  -2 2191.12 133.590   4
   3  -1  -2 2009.76 119.002   4
   3  -1  -1 2089.75 102.106   6
   3   1  -1 2134.41 86.9388   6
  -3  -1   1 2204.03 87.6381   6
  -3   1   1 2028.68 132.037   3
  -3  -1   1 2050.68 119.909   3
   3   1  -1 2062.32 130.056   4
   3  -1  -1 2122.31 133.618   4
  -3  -1   0 19291.9 340.482   3
  -3   1   0 19902.3 378.643   3
   3   1   0 19299.2 306.037   6
   3  -1   0 19401.9 328.578   6
   3   1   1 2382.69 130.425   6
   3  -1   1 2326.58 138.993   6
  -3   1  -1 2262.90 141.639   3
  -3  -1  -1 2181.73 127.590   3
  -3  -1  -2 42.6988 55.6834   3
  -3   1  -2-36.5574 62.8254   3
   3   1   2 59.4385 54.7891   6
   3  -1   2 53.0637 62.1586   6
  -3   1  -3 81.6893 63.6208   3
  -3  -1  -3 88.8163 60.9226   3
   3   1   3 144.584 76.5930   6
   3  -1   3 173.590 76.3520   6
  -3   1  -4 13472.7 365.320   1
  -3  -1  -4 12615.6 369.078   1
   3  -1   4 12250.6 398.298   6
   3   1   4 11905.7 385.940   6
  -3   1  -4 13020.8 404.639   3
  -3   1  -5 346.327 85.0872   1
  -3  -1  -5 227.135 89.2494   1
   3  -1   5 91.4778 74.6658   6
   3   1   5 299.101 98.5125   6
  -3   1  -6 12946.8 432.995   1
  -3  -1  -6 13687.1 452.257   1
   3  -1   6 13684.2 487.279   6
   3   1   6 14134.7 486.714   6
  -3   1  -7 372.642 96.9545   1
  -3  -1  -7 627.906 121.713   1
   3  -1   7 482.621 124.691   6
   3   1   7 497.951 133.617   6
  -3   1  -8-126.951 100.697   1
  -3  -1  -8-22.8564 79.8450   1
   3  -1   8 17.3981 95.5453   6
   3   1   8-203.446 111.646   6
  -3   1  -9 122.081 94.7366   1
  -3  -1  -9 86.0256 107.822   1
   3  -1   9 172.613 128.818   6
   3   1   9-31.6154 108.968   6
  -3   1 -10 1483.18 216.260   1
  -3  -1 -10 1197.31 201.630   1
   3  -1  10 1576.65 237.408   6
   3   1  10 1649.16 240.915   6
  -3   1 -11-5.11739 114.967   1
   3   2 -11-2.42290 93.5934   1
   3  -2 -11 178.082 102.790   1
   3   2 -10 329.431 122.154   1
   3  -2 -10 488.752 136.393   1
  -3   2  10 104.767 76.2136   6
   3   2  -9 104.023 101.246   1
   3  -2  -9 73.5508 93.0299   1
  -3   2   9 0.42856 64.4914   6
  -3  -2   9-36.1657 72.2320   6
  -3  -2   8 7920.79 290.708   6
  -3   2   8 8016.02 315.120   6
   3  -2  -8 7840.39 354.408   4
   3   2  -8 7830.10 374.765   4
   3  -2  -8 8124.05 386.785   1
   3   2  -8 8401.61 398.196   1
  -3  -2   7 815.817 56.4951   5
   3   2  -7 1060.87 152.543   1
   3  -2  -7 935.396 141.991   1
   3  -2  -7 779.108 117.319   4
   3   2  -7 1046.77 143.627   4
  -3  -2   7 872.429 95.3475   6
  -3  -2   6 33096.6 355.357   5
  -3  -2   6 33637.4 462.149   6
   3   2  -6 34578.4 657.292   4
   3  -2  -6 32621.1 604.994   4
   3  -2  -6 34555.8 667.824   1
   3   2  -6 35126.1 681.732   1
  -3   2   5 10752.3 350.247   3
  -3  -2   5 11732.9 230.210   6
  -3  -2   5 11919.7 225.899   5
   3   2  -5 11102.8 354.418   4
   3  -2  -5 11461.6 326.033   4
   3  -2  -5 11389.6 352.814   1
   3  -2  -4-53.8591 55.3445   1
  -3  -2   4 75.6035 28.2713   6
  -3  -2   4 248.601 36.3213   6
  -3  -2   4 187.242 44.2722   5
   3  -2  -4-10.2849 24.2296   5
  -3  -2   4 159.528 61.8973   3
  -3   2   4 53.5773 65.2911   3
   3  -2  -4-19.6826 44.3564   4
   3   2  -4 59.8711 53.2526   4
  -3  -2   3 139.227 46.9742   5
   3   2  -3 145.703 54.4854   4
   3  -2  -3 215.577 56.6907   4
  -3  -2   3 116.120 47.7237   3
  -3   2   3 221.755 64.5296   3
  -3   2   2 302.305 75.8786   3
  -3  -2   2 422.412 62.3867   3
   3   2  -2 370.455 70.3578   4
   3  -2  -2 376.722 67.2870   4
   3  -2  -2 402.277 55.7090   6
  -3  -2   1 11936.0 182.603   6
   3  -2  -1 11778.2 245.726   6
   3   2  -1 12237.7 188.970   6
  -3   2   1 11789.7 310.168   3
  -3  -2   1 11814.6 256.561   3
   3   2  -1 12453.0 302.983   4
   3  -2  -1 12095.8 276.819   4
   3   2   0 66238.9 549.212   6
   3  -2   0 69227.6 638.071   6
  -3   2   0 67544.5 714.057   3
  -3  -2   0 69760.5 612.921   3
   3   2   1 29.9871 46.4050   6
   3  -2   1-17.0873 49.6051   6
  -3  -2  -1 42.0457 48.8155   3
  -3   2  -1-52.6374 61.4022   3
  -3  -2  -2 17879.1 368.087   3
  -3   2  -2 18142.6 411.462   3
   3   2   2 18414.3 387.497   6
   3  -2   2 18752.1 409.685   6
  -3   2  -3-28.4561 59.0656   3
  -3   2  -3-22.2606 45.5444   1
   3   2   3 18.5439 68.7563   6
   3  -2   3-3.13319 68.7030   6
  -3   2  -4 20192.5 503.519   3
   3   2   4 19216.2 483.252   6
   3  -2   4 19423.6 499.504   6
  -3   2  -4 19300.1 431.184   1
  -3  -2  -4 19944.7 470.384   1
   3   2   5-0.42879 70.3046   6
   3  -2   5 4.80398 69.5074   6
  -3  -2  -5 1.96758 73.9281   1
  -3   2  -5 41.3784 58.1545   1
   3   2   6 44.5414 86.4665   6
   3  -2   6 149.672 107.289   6
  -3  -2  -6 293.637 98.2432   1
  -3   2  -6 222.638 84.5424   1
   3  -2   7 517.256 137.167   6
   3   2   7 545.815 128.957   6
  -3  -2  -7 472.183 115.109   1
  -3   2  -7 616.557 125.969   1
   3   2   8 8458.65 439.196   6
   3  -2   8 8505.53 444.140   6
  -3   2  -8 8267.34 399.959   1
  -3  -2  -8 8072.28 418.529   1
   3  -2   9 70.6583 103.141   6
   3   2   9 91.3385 97.8325   6
  -3   2  -9 91.3402 88.9575   1
  -3  -2  -9 92.6104 94.7456   1
   3  -2  10 645.465 180.835   6
   3   2  10 1027.51 200.487   6
  -3   2 -10 816.989 161.760   1
  -3  -2 -10 855.392 176.487   1
  -3   2 -11 152.756 95.8144   1
   3   3 -11 126.396 99.8549   1
   3  -3 -11 141.334 126.511   1
  -3   3  10 73.2646 80.1726   6
   3   3 -10 1.42566 107.246   1
   3  -3 -10 44.8657 94.5964   1
  -3   3   9 127.897 83.7502   6
   3   3  -9 107.269 104.930   1
   3  -3  -9 99.8854 104.839   1
   3   3  -8 993.598 158.501   1
   3  -3  -8 1167.05 172.305   1
   3   3  -8 1073.70 155.444   4
  -3  -3   8 1000.64 108.855   6
  -3  -3   7 305.538 46.1170   5
   3   3  -7 531.794 118.886   1
   3  -3  -7 441.665 115.810   1
   3  -3  -7 285.570 82.0823   4
   3   3  -7 409.441 107.150   4
  -3  -3   7 368.508 68.1715   6
   3  -3  -6 10094.1 365.440   1
  -3  -3   6 10329.2 248.474   6
  -3  -3   6 9864.27 217.582   5
   3  -3  -6 10197.5 331.713   4
   3   3  -6 10201.8 369.872   4
  -3   3   6 9479.48 359.372   3
  -3  -3   5 286.371 44.3867   6
  -3  -3   5 273.592 49.5373   5
  -3   3   5 81.7628 58.4533   3
   3  -3  -5 231.532 63.7482   4
   3   3  -5 141.060 65.6989   4
   3  -3  -5 241.640 74.2460   1
   3  -3  -4 918.410 105.397   1
  -3  -3   4 1073.81 50.7956   6
   3  -3  -4 924.896 90.1065   4
   3   3  -4 994.216 112.957   4
  -3   3   4 1134.71 121.795   3
  -3  -3   4 982.336 95.0773   3
  -3  -3   4 894.489 77.7000   5
   3  -3  -3 791.239 73.4472   6
   3  -3  -3 710.669 74.9629   4
   3   3  -3 761.905 93.1108   4
  -3  -3   3 711.303 73.5869   3
  -3   3   3 647.498 91.3402   3
  -3  -3   3 710.269 73.0091   5
   3  -3  -2 4976.03 162.651   6
   3   3  -2 5186.98 205.536   4
   3  -3  -2 5156.58 174.647   4
  -3   3   2 5202.81 218.030   3
  -3  -3   2 4891.67 160.923   3
  -3  -3   2 5420.15 183.531   5
   3  -3  -1 5904.34 188.002   6
   3   3  -1 5628.32 124.944   6
  -3  -3   1 5798.52 199.639   5
   3   3  -1 5484.83 211.030   4
  -3  -3   1 5528.61 170.982   3
  -3   3   1 5402.20 222.358   3
  -3  -3   0 4152.11 146.903   3
   3  -3   0 4256.63 175.297   6
  -3   3   0 4423.34 198.129   3
   3   3   0 4066.10 139.227   6
  -3  -3  -1 146.918 55.9467   3
  -3   3  -1 125.096 71.3617   3
   3  -3   1 136.731 67.0185   6
   3   3   1 106.233 51.2538   6
  -3  -3  -2 8366.89 250.059   3
  -3   3  -2 9317.27 303.731   3
   3   3   2 8980.11 274.348   6
   3  -3   2 9390.94 300.175   6
  -3   3  -3 1850.37 124.126   1
  -3   3  -3 1723.76 155.587   3
   3  -3   3 1449.05 141.404   6
   3   3   3 1632.15 139.054   6
  -3   3  -4 2254.97 182.101   3
   3  -3   4 2288.31 182.510   6
   3   3   4 2153.75 174.192   6
  -3   3  -4 2420.28 156.240   1
  -3  -3  -4 2267.88 173.079   1
   3  -3   5 300.406 108.073   6
   3   3   5 128.257 80.5712   6
  -3   3  -5 85.4088 56.5623   1
  -3  -3  -5 89.6548 66.8719   1
   3  -3   6 10769.5 434.688   6
  -3   3  -6 11567.4 398.761   1
  -3  -3  -6 11289.0 426.441   1
   3   3   6 10968.1 435.102   6
  -3  -3  -7-14.1988 91.9084   1
  -3   3  -7 22.8630 66.8943   1
   3  -3   7 150.823 98.6984   6
   3   3   7 10.5170 87.3131   6
  -3   3  -8 1789.04 201.126   1
  -3  -3  -8 1663.31 199.591   1
   3  -3   8 1586.46 205.360   6
   3   3   8 1585.30 211.804   6
  -3   3  -9-5.13923 91.5758   1
  -3  -3  -9 35.0801 115.977   1
   3  -3   9-57.0804 97.3474   6
   3   3   9 141.279 116.178   6
  -3  -3 -10 2612.38 279.376   1
  -3   3 -10 2873.71 281.867   1
   3  -3  10 3068.06 311.158   6
   3   3  10 2798.76 299.915   6
  -3   3 -11 62.9687 114.844   1
   3   4 -11 488.415 147.042   1
   3  -4 -11 90.6116 103.600   1
  -3   4  10 5975.02 331.586   6
   3   4 -10 5782.08 384.904   1
   3  -4 -10 4978.17 364.262   1
   3   4  -9 80.2610 95.7959   4
  -3   4   9 126.956 89.2810   6
   3   4  -9 107.374 96.4040   1
   3  -4  -9 19.9400 85.0935   1
  -3  -4   8 3322.97 183.753   6
   3   4  -8 3466.56 263.758   4
   3  -4  -8 3133.12 250.150   1
   3   4  -8 3565.46 265.618   1
  -3  -4   7 557.243 79.1368   6
  -3  -4   7 499.305 59.1340   5
  -3   4   7 405.413 91.1801   3
   3   4  -7 326.984 99.1408   4
   3  -4  -7 515.603 98.1149   4
   3  -4  -7 467.705 115.079   1
   3  -4  -6 29844.2 622.871   1
  -3  -4   6 30119.8 416.588   6
  -3  -4   6 29996.0 410.242   5
   3  -4  -6 29158.0 548.804   4
   3   4  -6 30644.9 644.013   4
  -3   4   6 29562.7 633.435   3
  -3  -4   5 95.5516 32.3311   6
  -3  -4   5 117.392 42.2031   5
  -3   4   5 121.259 68.2125   3
   3  -4  -5 16.8201 42.0097   4
   3   4  -5 89.9505 64.7105   4
   3  -4  -5 50.3133 59.9636   1
   3  -4  -4 4091.66 193.191   1
  -3  -4   4 3971.15 159.311   5
  -3  -4   4 3969.52 85.4669   6
   3   4  -4 3922.36 206.483   4
   3  -4  -4 3787.86 165.353   4
  -3   4   4 3475.73 205.532   3
   3  -4  -3 1119.65 101.013   1
   3  -4  -3 1168.38 95.8735   6
   3   4  -3 1014.57 105.521   4
   3  -4  -3 1056.83 87.7587   4
  -3  -4   3 1128.52 86.3986   3
  -3   4   3 1120.81 115.188   3
  -3  -4   3 971.581 95.4473   5
   3  -4  -2 2902.35 135.928   6
  -3  -4   2 3312.66 152.160   5
   3  -4  -2 3077.35 135.391   4
   3   4  -2 3435.86 173.454   4
  -3   4   2 3237.05 176.175   3
  -3  -4   2 3239.50 123.534   3
   3   4  -1 247.292 37.2338   6
  -3  -4   1 143.000 48.9529   3
  -3   4   1 253.542 67.1804   3
   3   4  -1 233.283 40.6236   3
  -3  -4   1 174.578 60.9927   5
   3  -4  -1 154.328 56.2955   6
   3   4  -1 122.876 56.7727   4
   3  -4   0 30087.8 469.667   6
   3   4   0 30683.1 376.517   6
  -3  -4   0 30802.7 360.370   3
  -3  -4   0 31159.4 481.015   5
   3   4   0 30837.7 489.766   4
  -3   4   0 29944.5 510.500   3
  -3   4  -1 1265.23 121.525   3
  -3  -4  -1 1194.94 85.9338   3
   3   4   1 1238.46 98.4744   6
   3  -4   1 1341.77 116.846   6
  -3   4  -2 50129.0 704.182   3
   3   4   2 49987.9 645.600   6
   3  -4   2 48923.5 686.070   6
  -3   4  -3-4.55973 38.9816   1
  -3   4  -3 80.0403 76.3111   3
   3   4   3 94.9290 61.8325   6
   3  -4   3-14.2374 66.9670   6
  -3   4  -4 5578.09 278.877   3
   3  -4   4 5759.81 281.288   6
  -3   4  -4 5644.44 226.735   1
   3   4   4 5729.41 274.371   6
  -3   4  -5 147.462 60.2446   1
  -3  -4  -5 151.690 73.9545   1
   3   4   5 25.3808 75.9397   6
   3  -4   5 145.564 86.3557   6
   3  -4   6 4812.67 298.694   6
  -3   4  -6 4692.36 255.131   1
  -3  -4  -6 5144.49 294.234   1
   3   4   6 4510.27 285.057   6
  -3  -4  -7 155.274 82.4664   1
  -3   4  -7 168.775 79.0493   1
   3  -4   7 105.279 102.079   6
   3   4   7 226.028 116.304   6
   3  -4   8 6109.56 383.938   6
   3   4   8 6197.45 379.827   6
  -3   4  -8 5698.26 331.434   1
  -3  -4  -8 5385.06 345.325   1
   3   4   9 78.4306 102.252   6
   3  -4   9 27.5661 111.540   6
  -3   4  -9-109.331 87.6234   1
  -3  -4  -9 48.9630 104.238   1
   3  -4  10 978.320 216.648   6
   3   4  10 1221.49 217.409   6
  -3  -4 -10 847.648 182.567   1
  -3   4 -10 822.715 164.062   1
  -3   4 -11 1223.82 198.837   1
  -3   5  11 534.838 138.536   3
   3  -5 -11 551.853 153.356   1
  -3   5  10 130.916 98.7567   6
   3  -5 -10 63.3356 88.5575   1
   3   5  -9 731.956 141.833   4
  -3   5   9 893.132 160.367   3
   3  -5  -9 798.769 150.277   1
  -3  -5   8 451.058 80.6384   6
   3  -5  -8 354.867 106.252   1
   3   5  -8 624.754 138.817   4
  -3   5   8 380.729 106.593   3
  -3  -5   7 658.481 82.7965   6
  -3  -5   7 680.075 76.4081   5
   3  -5  -7 684.028 125.545   1
   3  -5  -7 683.592 103.674   4
   3   5  -7 700.151 124.537   4
  -3   5   7 539.787 118.255   3
  -3  -5   6 1241.60 88.6661   6
   3  -5  -6 1255.35 147.556   1
  -3  -5   6 1265.74 97.2896   5
   3  -5  -6 1024.12 110.899   4
   3   5  -6 1342.00 152.148   4
  -3   5   6 1091.90 149.134   3
  -3  -5   5 63.5806 31.7923   6
  -3  -5   5 67.5924 43.0570   5
  -3   5   5 56.2160 62.2469   3
   3   5  -5 41.2545 55.0954   4
   3  -5  -5 80.5925 43.4922   4
   3  -5  -5 105.299 71.8648   1
   3  -5  -4 4009.30 192.575   1
  -3  -5   4 3729.56 163.096   5
  -3  -5   4 3903.69 82.3914   6
   3  -5  -4 4115.78 166.061   4
   3   5  -4 3825.07 207.759   4
  -3   5   4 3850.12 212.999   3
   3  -5  -3 1602.70 113.023   1
   3  -5  -3 1854.10 122.490   6
  -3  -5   3 1798.67 116.552   5
   3  -5  -3 1847.12 105.560   4
   3   5  -3 1730.87 135.210   4
  -3  -5   3 1743.25 98.2938   3
  -3   5   3 1722.91 141.408   3
  -3  -5   2 36.0332 45.4436   5
  -3   5   2 69.5247 59.6545   3
  -3  -5   2 43.1115 34.0669   3
   3  -5  -2 74.2763 45.3508   6
   3   5  -2-1.73559 50.1677   4
   3  -5  -2 21.4042 36.0237   4
   3  -5  -1 1498.01 116.700   6
  -3   5   1 1486.04 133.449   3
  -3  -5   1 1447.71 114.913   5
   3   5  -1 1479.36 118.320   4
   3   5  -1 1430.14 68.0875   3
  -3  -5   1 1403.32 77.1224   3
   3  -5   0 6983.99 241.004   6
   3   5   0 6919.32 184.728   6
  -3  -5   0 6896.52 158.432   3
  -3  -5   0 7168.44 243.034   5
   3   5   0 6568.61 239.031   4
   3   5   0 6552.56 168.993   3
  -3   5   0 6875.65 257.030   3
  -3   5  -1 1491.44 140.300   3
  -3  -5  -1 1242.75 87.0151   3
   3  -5   1 1401.05 119.609   6
   3   5   1 1304.80 102.937   6
  -3   5  -2 933.762 78.1083   1
   3  -5   2 994.734 112.211   6
   3   5   2 971.645 103.836   6
  -3   5  -2 983.289 116.553   3
  -3   5  -3 67.6827 42.7535   1
  -3   5  -3 71.0278 73.8980   3
   3   5   3 10.3282 57.2987   6
   3  -5   3 124.549 76.3247   6
  -3   5  -4 4014.38 247.589   3
  -3   5  -4 4484.05 200.017   1
   3   5   4 4203.51 234.436   6
   3  -5   4 3886.28 234.426   6
  -3   5  -5 792.040 135.907   3
  -3  -5  -5 865.840 134.363   1
  -3   5  -5 1078.01 115.361   1
   3   5   5 1000.48 145.663   6
   3  -5   5 710.407 126.442   6
  -3   5  -6 819.801 122.879   1
  -3  -5  -6 595.495 126.355   1
   3   5   6 844.202 141.717   6
   3  -5   6 612.002 140.376   6
  -3   5  -7 113.743 89.5958   1
  -3  -5  -7 28.2251 95.2399   1
   3   5   7-124.867 104.505   6
   3  -5   7 12.5694 98.5110   6
  -3   5  -8 1827.15 191.449   1
  -3  -5  -8 2439.15 243.221   1
   3   5   8 1663.16 210.966   6
   3  -5   8 1841.31 228.656   6
  -3  -5  -9-70.9148 92.5942   1
  -3   5  -9 171.965 91.7831   1
   3   5   9-54.5214 116.674   6
   3  -5   9-63.0961 111.673   6
  -3  -5 -10 962.141 196.377   1
  -3   5 -10 788.617 158.480   1
   3   5  10 524.005 170.828   6
   3  -5  10 704.178 178.442   6
  -3   5 -11 13.7743 118.053   1
   3  -6 -11 36.3604 114.097   1
  -3   6  11 32.9281 91.2882   6
  -3   6  11 224.688 107.570   3
  -3   6  10 1468.26 184.404   6
  -3   6  10 1331.50 197.122   3
   3  -6 -10 967.672 177.721   1
   3   6  -9 183.616 95.7808   4
  -3   6   9-37.4078 88.3462   3
   3  -6  -9 39.7234 85.1160   1
  -3   6   8 4311.34 295.407   3
   3   6  -8 4218.31 292.750   4
   3  -6  -8 4342.15 293.531   1
  -3  -6   7 579.234 80.7776   6
  -3  -6   7 679.326 80.8575   5
  -3   6   7 564.632 118.086   3
   3   6  -7 702.803 122.723   4
   3  -6  -7 764.631 105.930   4
   3  -6  -7 693.537 126.064   1
   3  -6  -6 5811.95 283.512   1
  -3  -6   6 5764.19 179.735   6
  -3  -6   6 5700.94 209.010   5
   3  -6  -6 5872.90 240.363   4
   3   6  -6 5850.04 297.381   4
  -3   6   6 5983.20 305.602   3
  -3  -6   5 174.182 36.8512   6
   3  -6  -5 179.221 30.0252   5
  -3  -6   5 317.299 61.9887   5
  -3   6   5 168.744 77.9163   3
   3  -6  -5 221.720 53.5902   4
   3   6  -5 299.755 82.4540   4
   3  -6  -5 209.313 72.2761   1
   3  -6  -4 7039.40 251.317   1
  -3  -6   4 7141.12 117.150   6
  -3  -6   4 6865.09 226.297   5
   3  -6  -4 6929.97 205.847   4
   3   6  -4 6730.33 276.841   4
  -3   6   4 7190.72 294.988   3
   3  -6  -3 118.917 56.7562   6
  -3   6   3 8.57667 60.7854   3
  -3  -6   3 32.7160 52.8077   5
   3  -6  -3 72.2877 49.3873   1
   3   6  -3 115.637 64.1257   4
   3  -6  -3 103.308 40.8084   4
  -3  -6   3 81.2062 36.0169   3
   3   6  -2 6618.60 117.069   6
   3  -6  -2 6434.73 226.443   6
  -3  -6   2 6865.08 234.959   5
   3  -6  -2 6889.84 186.598   4
   3   6  -2 7116.30 256.852   4
  -3   6   2 6904.88 267.464   3
  -3  -6   2 7050.00 153.377   3
  -3   6   1 756.655 103.325   3
   3  -6  -1 845.713 97.8795   6
  -3  -6   1 741.669 94.4403   5
   3   6  -1 639.148 87.3641   4
  -3  -6   1 781.736 51.4912   3
   3   6  -1 712.206 44.7607   3
  -3   6   1 773.234 55.9327   1
   3  -6   0 9742.07 291.176   6
  -3  -6   0 9311.57 167.201   3
  -3  -6   0 9325.23 284.165   5
   3   6   0 9141.98 282.393   4
  -3   6   0 9649.82 313.283   3
   3   6   0 9116.58 186.300   3
  -3  -6  -1 103.274 61.4057   5
   3  -6   1 188.850 68.9299   6
  -3   6  -1 119.177 75.9929   3
  -3   6  -2 2013.94 159.554   3
   3  -6   2 1893.35 150.810   6
  -3   6  -2 1929.71 96.1324   1
   3  -6   3 178.807 93.9217   6
   3   6   3-1.61125 59.3890   6
  -3   6  -3 32.3924 68.7799   3
  -3   6  -3 124.437 39.2668   1
  -3   6  -4 1785.34 173.682   3
  -3   6  -4 1646.79 123.661   1
   3   6   4 1797.65 162.431   6
   3  -6   4 1789.29 174.485   6
  -3   6  -5 532.553 124.632   3
   3   6   5 469.583 116.875   6
   3  -6   5 541.700 113.103   6
  -3  -6  -5 465.113 107.577   1
  -3   6  -5 473.044 84.4881   1
   3   6   6 1344.39 175.211   6
   3  -6   6 1862.44 204.509   6
  -3   6  -6 1480.64 145.977   1
  -3  -6  -6 1627.65 181.267   1
   3  -6   7 13.9191 89.4892   6
   3   6   7 170.708 109.034   6
  -3   6  -7-38.1011 64.0888   1
  -3  -6  -7-29.0201 96.4886   1
   3  -6   8 3653.19 307.549   6
  -3  -6  -8 3538.99 296.067   1
  -3   6  -8 3463.17 255.014   1
   3   6   8 3387.21 293.141   6
  -3  -6  -9 733.197 157.684   1
  -3   6  -9 911.938 157.152   1
   3   6   9 590.462 165.847   6
   3  -6   9 655.196 167.186   6
  -3  -6 -10 503.271 158.358   1
  -3   6 -10 326.458 125.755   1
   3   6  10 611.585 185.569   6
   3  -6  10 437.910 155.445   6
  -3   6 -11 1005.32 186.582   1
   3  -7 -11 105.740 101.826   1
  -3   7  11-18.6402 98.9520   6
  -3   7  11-130.283 111.667   3
  -3   7  10 1288.04 181.023   6
  -3   7  10 1488.34 210.353   3
   3  -7 -10 1712.29 223.811   1
   3   7  -9-83.7194 89.7115   4
  -3   7   9-72.9065 79.4470   3
   3  -7  -9-62.9095 82.7263   1
  -3   7   8 8973.26 426.810   3
   3   7  -8 9528.10 438.935   4
   3  -7  -8 8739.25 411.602   1
  -3  -7   7 145.994 53.5803   6
  -3  -7   7 151.344 58.0048   5
  -3   7   7 214.602 91.5968   3
   3   7  -7 126.536 80.8794   4
   3  -7  -7 210.035 90.8407   1
   3  -7  -6 11802.4 394.025   1
  -3  -7   6 11643.4 310.011   5
  -3  -7   6 11379.0 250.147   6
   3  -7  -6 11232.7 317.647   4
   3   7  -6 11350.4 415.039   4
  -3   7   6 11993.3 428.886   3
   3  -7  -5 2119.73 158.818   1
  -3  -7   5 1966.76 92.0226   6
  -3  -7   5 2106.79 135.889   5
   3  -7  -5 2117.25 86.1298   5
   3  -7  -5 2095.57 127.026   4
   3   7  -5 1944.34 169.186   4
  -3   7   5 2020.28 177.489   3
   3  -7  -4 10815.7 311.141   1
  -3  -7   4 10529.9 158.726   6
   3   7  -4 10199.1 157.946   6
  -3  -7   4 10614.8 294.976   5
   3   7  -4 10952.6 353.919   4
   3  -7  -4 10216.8 238.206   4
  -3   7   4 10964.6 369.871   3
   3  -7  -3 319.271 62.5150   1
   3  -7  -3 362.579 74.6699   6
   3   7  -3 386.566 35.2109   6
  -3  -7   3 362.438 73.3258   5
  -3  -7   3 417.382 52.8590   3
   3  -7  -3 374.519 51.3145   4
   3   7  -3 449.606 82.5313   4
  -3   7   3 329.404 89.1225   3
   3   7  -2 27808.8 282.997   6
   3  -7  -2 28288.9 489.825   6
  -3  -7   2 27796.7 482.048   5
   3  -7  -2 28716.8 367.873   4
   3   7  -2 27908.5 504.321   4
  -3   7   2 26494.9 542.570   3
  -3  -7   2 28601.1 278.290   3
   3  -7  -1 294.745 66.9733   6
  -3  -7   1 647.074 91.2598   5
  -3   7   1 321.296 89.3786   3
  -3  -7   1 309.479 27.2157   3
  -3   7   1 403.789 43.0306   1
   3   7  -1 303.429 65.8195   4
  -3  -7   0 672.033 96.1440   5
  -3   7   0 918.913 120.998   3
   3   7   0 847.829 59.7993   3
   3   7   0 839.581 98.4266   4
   3  -7   0 742.909 97.9145   6
  -3  -7  -1 5552.92 230.875   5
   3  -7   1 5859.48 250.296   6
  -3   7  -1 5399.53 252.050   3
  -3   7  -2 18189.6 461.627   3
  -3  -7  -2 18866.2 430.684   5
   3  -7   2 17786.8 447.963   6
  -3   7  -2 18000.3 268.810   1
  -3   7  -3 35.7931 40.8415   1
  -3   7  -3 95.9956 81.2786   3
   3  -7   3-0.36559 63.7696   6
   3   7   4 178.607 92.6468   6
  -3   7  -4 69.8560 45.7128   1
   3  -7   4-4.59003 76.6780   6
  -3   7  -4-3.73850 68.3908   3
  -3   7  -5 209.232 62.1350   1
  -3  -7  -5 338.878 104.747   1
  -3   7  -5-17.1386 80.1590   3
   3  -7   5 38.9315 86.1619   6
   3   7   5 232.497 101.375   6
   3  -7   6 21413.9 624.845   6
  -3   7  -6 20637.8 501.965   1
  -3  -7  -6 20850.7 604.203   1
   3   7   6 20059.7 602.613   6
  -3  -7  -7 1785.54 202.083   1
  -3   7  -7 1839.52 173.019   1
   3   7   7 1300.86 176.506   6
   3  -7   7 1894.89 219.022   6
   3  -7   8 2847.17 272.089   6
   3   7   8 2579.51 264.635   6
  -3  -7  -8 2371.36 250.139   1
  -3   7  -8 2328.06 209.478   1
   3   7   9 43.9800 105.995   6
   3  -7   9 130.861 111.304   6
  -3  -7  -9 290.682 127.635   1
  -3   7  -9 180.231 97.3803   1
   3   7  10 211.548 134.833   6
   3  -7  10 314.078 138.386   6
  -3  -7 -10 548.510 160.433   1
  -3   7 -10 274.095 129.113   1
  -3   8  11-128.344 126.187   6
  -3   8  11-96.0049 115.032   3
   3  -8 -11-101.512 109.663   1
  -3   8  10-74.5335 106.234   3
   3  -8 -10-57.3863 98.4767   1
   3  -8  -9-104.982 86.5576   1
  -3   8   9 42.5152 88.1880   3
   3   8  -9 122.210 86.0358   4
   3  -8  -8 532.933 133.630   1
   3   8  -8 480.867 125.493   4
  -3   8   8 602.135 133.806   3
  -3  -8   7 681.305 81.5387   6
  -3  -8   7 622.742 89.2083   5
  -3   8   7 990.557 146.921   3
   3   8  -7 713.601 136.643   4
   3  -8  -7 754.390 128.738   1
   3  -8  -6 1328.24 148.507   1
  -3  -8   6 1190.37 117.187   5
  -3  -8   6 1193.76 89.2734   6
   3   8  -6 1148.72 149.854   4
   3  -8  -6 1280.74 111.408   4
  -3   8   6 1401.18 167.449   3
   3  -8  -5 1684.99 148.447   1
  -3  -8   5 1736.19 89.6430   6
  -3  -8   5 1530.82 127.082   5
   3  -8  -5 1509.11 83.5045   5
   3   8  -5 1702.27 163.123   4
   3  -8  -5 1691.77 114.187   4
  -3   8   5 1716.63 174.389   3
   3  -8  -4-10.5013 44.3979   1
  -3  -8   4 8.38892 23.3039   6
   3   8  -4 50.9772 28.1962   6
  -3  -8   4-8.35279 47.5739   5
   3   8  -4 74.3059 67.9523   4
   3  -8  -4 12.9281 30.2565   4
  -3   8   4-97.2301 76.4047   3
   3   8  -3 939.555 59.2603   6
   3  -8  -3 885.807 107.126   6
  -3   8   3 832.492 117.847   3
  -3  -8   3 989.562 103.572   5
  -3  -8   3 928.237 66.9210   3
   3  -8  -3 872.454 63.9844   4
   3   8  -3 902.337 104.916   4
   3  -8  -3 853.907 86.6975   1
   3  -8  -2 15722.8 272.735   1
  -3  -8   2 16687.4 385.668   5
   3  -8  -2 16465.8 393.196   6
   3   8  -2 15291.3 240.092   6
   3  -8  -2 16083.3 269.137   4
   3   8  -2 15730.6 386.641   4
  -3  -8   2 15761.5 181.442   3
  -3   8   2 15821.2 426.142   3
  -3   8   1 7421.15 147.521   1
   3  -8  -1 7505.47 271.092   6
  -3  -8   1 7584.94 269.431   5
   3   8  -1 8072.49 268.067   4
  -3   8   1 7683.31 305.361   3
  -3   8   0 204.332 98.0807   3
   3   8   0 11.4710 23.3370   3
  -3  -8   0 62.2202 72.5336   5
   3  -8   0 97.9483 76.2830   6
   3   8   0 14.9387 56.2592   4
   3  -8   1 633.927 103.744   6
  -3  -8  -1 598.639 101.519   5
  -3   8  -1 443.796 106.283   3
  -3   8  -1 574.524 33.9767   1
   3   8   1 533.942 83.5350   4
  -3   8  -2 1751.12 157.386   3
  -3  -8  -2 1736.41 143.030   5
   3  -8   2 1734.36 156.758   6
  -3   8  -2 1653.36 79.6173   1
  -3   8  -3 73.1198 75.3954   3
   3  -8   3 80.3249 68.3062   6
  -3   8  -3 116.027 38.7056   1
  -3   8  -4 77.6959 73.1798   3
   3  -8   4 188.235 91.9282   6
  -3   8  -4 154.656 53.6582   1
  -3   8  -5 1175.11 165.401   3
   3   8   5 1173.35 159.579   6
   3  -8   5 1477.57 175.921   6
  -3  -8  -5 1361.54 164.019   1
  -3   8  -5 1235.01 118.693   1
  -3  -8  -6 3273.73 258.992   1
  -3   8  -6 3325.67 205.480   1
   3   8   6 3232.53 253.957   6
   3  -8   6 3694.02 272.225   6
   3  -8   7 546.091 136.209   6
   3   8   7 876.840 166.545   6
  -3  -8  -7 842.721 155.305   1
  -3   8  -7 648.610 110.454   1
  -3  -8  -8 4219.88 326.892   1
  -3   8  -8 4121.44 270.616   1
   3   8   8 4152.27 327.410   6
   3  -8   8 4068.42 324.376   6
   3   8   9-34.9529 101.366   6
   3  -8   9-45.5381 105.545   6
  -3   8  -9 75.7703 80.0958   1
  -3  -8  -9-93.2172 116.283   1
   3  -8  10-142.995 132.912   6
  -3  -8 -10 96.8188 123.007   1
  -3   9  11 560.211 146.326   6
   3  -9 -11 662.339 164.769   1
  -3   9  11 678.363 180.280   3
   3  -9 -10 1496.83 214.338   1
  -3   9  10 1552.45 219.723   3
   3   9  -9 59.1285 92.2335   4
   3  -9  -9 7.09878 88.7317   1
  -3   9   9 85.7198 96.6461   3
  -3   9   8 12518.1 509.954   3
   3   9  -8 12574.5 518.692   4
   3  -9  -8 11841.1 474.525   1
  -3  -9   7 166.962 66.7141   5
  -3   9   7 150.724 91.3275   3
   3   9  -7 97.0755 87.6750   4
   3  -9  -7 259.387 94.7035   1
   3  -9  -6 26049.4 591.085   1
  -3  -9   6 26193.0 393.552   6
  -3  -9   6 24892.0 496.709   5
   3   9  -6 25939.1 644.510   4
  -3   9   6 25601.4 645.239   3
   3  -9  -5 174.670 69.9633   1
   3  -9  -5 260.068 48.2134   5
  -3  -9   5 172.586 62.3223   5
  -3  -9   5 246.290 46.1919   6
   3  -9  -5 155.121 43.8340   4
   3   9  -5 124.718 80.0780   4
  -3   9   5 282.942 90.9933   3
   3  -9  -4 7830.32 265.150   1
  -3  -9   4 8060.96 278.633   5
  -3  -9   4 7968.99 171.838   6
   3   9  -4 7853.44 182.521   6
   3   9  -4 8386.54 321.901   4
   3  -9  -4 7655.69 192.851   4
  -3   9   4 8194.42 336.984   3
   3  -9  -3 1557.17 108.326   1
  -3  -9   3 1633.28 135.576   5
   3  -9  -3 1771.44 147.557   6
   3   9  -3 1610.60 85.5347   6
   3   9  -3 1588.87 137.886   4
   3  -9  -3 1687.02 83.5513   4
  -3  -9   3 1655.90 80.6302   3
  -3   9   3 1695.91 162.480   3
   3  -9  -2 49038.9 478.801   1
   3  -9  -2 48884.9 706.749   6
  -3  -9   2 47693.6 674.941   5
   3  -9  -2 49586.4 451.948   4
   3   9  -2 48367.8 683.074   4
  -3   9   2 50260.0 772.990   3
   3  -9  -1 55.8237 73.4719   6
  -3   9   1 156.342 77.9816   3
  -3  -9   1 146.208 67.0985   5
   3   9  -1 185.180 63.7413   4
   3   9  -1 139.981 63.9667   2
  -3   9   1 84.8856 24.3856   1
   3   9   0 5308.49 239.083   2
   3  -9   0 5803.48 254.036   6
  -3  -9   0 5527.05 241.114   5
   3   9   0 5214.51 220.297   4
   3   9   0 5151.19 104.353   3
  -3   9   0 5975.26 265.351   3
   3  -9   1 446.090 99.4276   6
  -3   9  -1 463.039 98.2432   3
  -3  -9  -1 365.231 90.4094   5
   3   9   1 328.359 83.1727   2
   3   9   1 365.552 78.5185   4
   3  -9   2 72.9719 85.2171   6
  -3   9  -2 26.9416 75.8509   3
  -3  -9  -2 106.181 69.3692   5
   3   9   2 49.8756 64.5477   2
  -3   9  -2 54.7001 23.2633   1
  -3  -9  -3 455.343 90.5041   5
  -3   9  -3 451.014 56.5652   1
   3  -9   3 528.386 111.356   6
  -3   9  -3 382.809 103.046   3
  -3   9  -4 145.218 52.0704   1
  -3   9  -4-49.1336 72.8680   3
   3  -9   4 157.534 84.2008   6
   3   9   5 262.548 92.4576   6
  -3  -9  -5 115.794 75.6873   1
  -3   9  -5 287.127 74.1078   1
  -3   9  -5 40.7372 78.0168   3
   3  -9   5 278.278 115.704   6
   3  -9   6 7294.14 375.353   6
  -3  -9  -6 7521.05 378.451   1
  -3   9  -6 7572.80 298.494   1
   3   9   6 7119.54 373.732   6
  -3  -9  -7 59.8236 102.006   1
  -3   9  -7 46.0791 67.7037   1
   3  -9   7 51.2059 95.4711   6
   3   9   7 147.878 111.270   6
  -3  -9  -8 78.0046 86.7645   1
  -3   9  -8 156.012 86.8139   1
   3   9   8 113.573 106.675   6
  -3  -9  -9 695.873 166.380   1
   3  -9   9 739.524 164.936   6
   3   9   9 578.615 168.460   6
   3  -9  10 3677.72 347.141   6
   3 -10 -11 83.6673 119.475   1
  -3  10  11 79.6380 110.590   3
   3 -10 -10 1451.06 200.894   1
  -3  10  10 1357.32 218.632   3
  -3  10   9 1208.67 206.187   3
   3  10  -9 1013.39 179.238   4
   3 -10  -9 947.932 165.936   1
  -3  10   8 2619.36 259.651   3
  -3 -10   8 2078.56 169.904   5
   3  10  -8 2158.61 232.318   4
   3 -10  -8 2581.54 230.233   1
  -3 -10   7 244.977 76.7198   5
  -3  10   7 331.850 112.581   3
   3  10  -7 241.685 110.890   4
   3 -10  -7 274.166 96.3221   1
   3 -10  -6 5341.68 274.231   1
  -3 -10   6 5043.05 180.599   6
  -3 -10   6 5134.67 243.905   5
   3  10  -6 5321.04 309.380   4
  -3  10   6 4975.95 306.672   3
  -3 -10   5 215.584 46.0840   6
   3 -10  -5 220.249 75.3705   1
   3 -10  -5 295.696 57.8021   5
  -3 -10   5 120.942 65.2306   5
   3  10  -5 181.631 78.6193   4
   3 -10  -5 260.379 49.3855   4
  -3  10   5 140.580 84.2366   3
  -3  10   4 181.079 84.6159   3
   3 -10  -4 281.897 66.5899   1
  -3 -10   4 200.659 71.3904   5
   3 -10  -4 220.260 39.4404   4
   3  10  -4 211.706 79.3183   4
  -3 -10   4 228.222 42.9088   6
  -3 -10   3-13.7631 26.8452   3
  -3 -10   3 20.2310 28.9864   6
   3 -10  -3-49.7095 62.9506   6
  -3  10   3 43.2728 70.0858   3
   3 -10  -3 10.0723 38.9268   1
  -3 -10   3-111.445 65.5979   5
   3 -10  -3 40.5996 24.2264   4
   3  10  -3 55.3668 71.6629   4
  -3 -10   3-8.50718 22.6754   3
   3 -10  -2 853.323 117.740   6
  -3  10   2 869.854 128.475   3
  -3 -10   2 582.829 98.5861   5
   3  10  -2 698.136 101.887   2
   3 -10  -2 727.398 57.5315   4
   3  10  -2 575.774 90.6441   4
   3 -10  -2 700.789 66.2502   1
   3  10  -1 2711.28 182.794   2
  -3 -10   1 2813.38 183.899   5
   3 -10  -1 2811.54 188.323   6
   3  10  -1 2838.67 170.490   4
  -3  10   1 2750.02 198.170   3
   3  10   0 3844.77 213.745   2
   3 -10   0 3990.77 221.654   6
  -3 -10   0 3918.84 210.435   5
   3  10   0 3963.67 194.369   4
  -3  10   0 3865.46 221.004   3
   3 -10   1 361.688 93.3370   6
  -3  10  -1 333.692 93.6658   3
  -3 -10  -1 349.550 87.9550   5
   3  10   1 388.213 80.1894   4
   3  10   1 377.546 85.5486   2
  -3 -10  -2 1718.36 152.053   5
  -3  10  -2 1599.62 158.341   3
   3  10   2 1521.66 140.668   2
  -3  10  -2 1583.69 59.0607   1
   3 -10   2 1558.60 157.357   6
  -3 -10  -3 221.112 77.1913   5
  -3  10  -3 97.0093 36.3462   1
   3 -10   3 55.3411 81.4998   6
   3  10   3 31.3571 57.7632   2
   3 -10   4 1049.73 152.397   6
  -3  10  -4 929.525 145.028   3
  -3  10  -4 1122.38 93.0107   1
  -3 -10  -5 270.928 105.878   1
  -3  10  -5 261.063 61.8773   1
  -3  10  -5 268.093 97.6514   3
   3 -10   5 126.631 87.3509   6
   3 -10   6 27.4686 89.0232   6
  -3 -10  -6 241.896 109.078   1
  -3  10  -6 128.243 64.3686   1
   3  10   6 105.908 88.8792   6
   3 -10   7 288.432 123.619   6
   3  10   7 211.436 107.167   6
  -3 -10  -7 322.338 125.730   1
  -3  10  -7 188.970 78.0460   1
   3 -10   8 25.8355 117.276   6
   3  10   8 190.239 112.168   6
  -3 -10  -8 48.9503 99.9434   1
   3  10   9-94.5143 115.287   6
   3 -10   9 311.352 134.394   6
  -3 -10  -9 83.3708 124.286   1
   3 -10  10 70.3260 117.376   6
   3 -11 -11 146.539 124.011   1
  -3  11  11 172.907 120.844   3
   3 -11 -10-109.689 128.711   1
  -3  11  10 11.5041 109.141   3
  -3  11   9 305.478 127.057   3
   3  11  -9 279.063 117.556   4
   3 -11  -9 383.798 114.276   1
  -3  11   8 3665.04 290.913   3
  -3 -11   8 4249.09 238.711   5
   3  11  -8 3765.66 297.821   4
   3 -11  -8 3843.55 288.147   1
  -3 -11   7-23.6086 60.9075   5
   3 -11  -7 192.126 88.0128   1
   3  11  -7 69.8741 82.9811   4
  -3  11   7-80.8288 80.6896   3
  -3 -11   6 718.941 82.2637   6
  -3 -11   6 686.782 108.013   5
   3 -11  -6 692.874 114.021   1
   3  11  -6 817.867 138.752   4
  -3  11   6 672.309 135.488   3
  -3 -11   5 1510.80 100.605   6
   3 -11  -5 1397.95 137.902   1
   3 -11  -5 1686.08 112.573   5
  -3 -11   5 1589.93 151.293   5
   3  11  -5 1439.05 159.685   4
  -3  11   5 1269.03 157.555   3
  -3  11   4 971.893 142.965   3
   3 -11  -4 867.507 97.7261   1
  -3 -11   4 1063.58 124.962   5
   3  11  -4 805.902 116.429   4
   3 -11  -4 750.939 54.5633   4
  -3 -11   4 811.489 72.6611   6
   3 -11  -3 1938.60 119.237   1
   3  11  -3 2081.73 163.808   2
  -3 -11   3 1803.37 76.7236   3
  -3 -11   3 2360.57 172.101   5
  -3 -11   3 2193.17 111.980   6
   3 -11  -3 1892.88 163.738   6
   3  11  -3 2114.57 166.727   4
   3 -11  -3 1952.96 70.0626   4
  -3 -11   3 1981.79 76.1929   3
  -3  11   3 2092.12 184.878   3
   3 -11  -2 7722.60 188.267   1
   3  11  -2 8071.55 308.241   2
   3 -11  -2 8340.45 318.785   6
  -3 -11   2 7904.77 301.148   5
   3  11  -2 8074.11 293.500   4
   3 -11  -2 8248.17 164.355   4
  -3  11   2 7950.19 334.139   3
   3 -11  -1 288.710 89.0524   6
  -3 -11   1 241.332 78.8281   5
  -3  11   1 220.293 85.3269   3
   3  11  -1 177.684 82.6536   2
   3  11  -1 341.400 76.6701   4
   3 -11   0 559.043 102.669   6
  -3 -11   0 464.670 92.2789   5
  -3  11   0 605.793 109.259   3
   3  11   0 594.955 103.848   2
   3  11   0 531.545 82.0335   4
   3 -11   1 237.714 86.1388   6
  -3  11  -1 410.653 102.982   3
  -3 -11  -1 315.354 92.9701   5
   3  11   1 253.517 70.0621   4
   3  11   1 296.559 89.5498   2
   3 -11   2 1477.91 155.594   6
  -3  11  -2 1618.57 163.856   3
   3  11   2 1447.13 136.627   4
  -3 -11  -2 1443.39 143.815   5
   3  11   2 1505.70 147.007   2
  -3 -11  -3 943.979 125.635   5
   3 -11   3 625.717 119.489   6
   3  11   3 719.526 110.996   2
  -3  11  -3 783.339 133.972   3
  -3  11  -3 726.358 58.7905   1
   3 -11   4 1661.04 175.565   6
  -3  11  -4 1524.88 102.423   1
  -3  11  -4 1732.03 187.611   3
   3  11   4 1675.87 159.910   2
  -3  11  -5 70.0502 49.3830   1
  -3 -11  -5 143.283 92.2352   1
  -3  11  -5 270.471 101.322   3
   3 -11   5 120.322 93.2489   6
  -3 -11  -6 3665.79 284.089   1
   3 -11   6 3459.03 278.098   6
  -3  11  -6 3584.30 203.188   1
   3  11   6 3597.40 284.794   6
   3 -11   7 1037.47 184.606   6
   3  11   7 1289.03 197.755   6
  -3 -11  -7 1015.87 175.843   1
   3 -11   8-15.3018 101.984   6
   3  11   8-12.9783 111.412   6
  -3 -11  -8 88.2335 105.708   1
   3  11   9 658.422 170.458   6
   3 -11   9 850.472 201.074   6
  -3 -11  -9 512.892 149.621   1
   3 -11  10 735.437 199.663   6
   3 -12 -11 117.539 103.511   1
   3 -12 -10 2437.35 266.846   1
  -3  12  10 2971.83 298.187   3
  -3  12   9 303.017 125.561   3
   3  12  -9 338.605 116.543   4
   3 -12  -9 289.789 105.134   1
  -3  12   8 5392.76 357.698   3
  -3 -12   8 5034.51 268.744   5
   3  12  -8 5389.80 359.916   4
   3 -12  -8 5295.22 325.995   1
  -3 -12   7 146.392 73.0647   5
  -3  12   7-35.9275 81.6999   3
   3  12  -7 81.5346 90.5210   4
   3 -12  -7 132.332 76.0976   1
  -3 -12   6 15111.5 443.348   5
  -3  12   6 14586.7 520.960   3
   3  12  -6 15101.0 515.520   4
   3 -12  -6 14482.8 450.872   1
   3 -12  -5 74.2255 75.5174   1
   3 -12  -5-61.1020 43.1377   5
  -3 -12   5 49.4006 65.8940   5
  -3 -12   5 41.1235 42.8551   6
   3  12  -5 17.0114 65.4049   4
  -3  12   5-28.9595 75.0496   3
   3 -12  -4 3230.53 178.580   1
  -3 -12   4 3256.59 144.484   6
  -3 -12   4 3298.40 209.963   5
   3  12  -4 3245.88 221.670   4
  -3  12   4 3202.64 234.472   3
   3  12  -3 249.582 81.2601   2
   3 -12  -3 211.325 78.3836   6
  -3 -12   3 296.998 56.3435   6
  -3 -12   3 222.504 32.7188   3
  -3  12   3 289.483 99.7916   3
   3 -12  -3 216.050 52.7834   1
  -3 -12   3 117.441 69.9450   5
   3  12  -3 337.833 85.0670   4
  -3 -12   3 249.951 27.6837   3
   3  12  -2 328.694 81.8868   2
   3 -12  -2 330.991 93.9168   6
  -3  12   2 248.773 88.1529   3
   3 -12  -2 272.104 46.6859   1
  -3 -12   2 387.261 91.2701   5
   3  12  -2 344.683 75.7636   4
   3 -12  -2 340.840 34.8201   4
  -3  12   1 13.9765 75.7858   3
  -3 -12   1-39.2828 66.0848   5
   3 -12  -1 15.6900 68.8350   6
   3  12  -1 76.7583 57.9274   4
   3  12  -1 116.170 77.2338   2
   3  12   0 21867.7 527.926   2
   3 -12   0 21746.0 541.042   6
  -3 -12   0 22400.5 521.644   5
   3  12   0 22397.0 468.544   4
  -3  12   0 22382.0 549.475   3
   3  12   1 1753.81 159.671   2
  -3  12  -1 1570.54 161.767   3
   3 -12   1 1878.25 173.357   6
  -3 -12  -1 1751.86 160.642   5
   3  12   1 1758.73 137.601   4
   3  12   1 1717.11 80.8371   3
   3 -12   2 5789.56 298.526   6
  -3  12  -2 5828.85 295.168   3
  -3 -12  -2 5782.43 277.733   5
   3  12   2 5465.86 246.753   4
   3  12   2 5894.56 283.723   2
  -3 -12  -3 18.5651 72.2581   5
  -3  12  -3 71.5267 82.4540   3
   3  12   3 96.6684 72.1315   2
   3 -12   3 222.228 103.329   6
  -3 -12  -4 170.232 96.0013   5
  -3  12  -4 163.544 91.8000   3
   3  12   4 93.3367 65.7237   2
   3 -12   4 46.0706 81.1718   6
  -3  12  -4 153.643 49.6978   1
  -3  12  -5 920.990 147.478   3
   3 -12   5 1019.82 165.296   6
  -3 -12  -5 1037.26 154.177   1
  -3  12  -6 1014.57 170.966   3
   3 -12   6 1329.32 188.192   6
  -3 -12  -6 1186.19 181.025   1
   3 -12   7 107.205 95.3456   6
  -3 -12  -7 74.1581 89.8221   1
   3  12   7 225.718 107.255   6
  -3 -12  -8 2132.44 243.650   1
   3  12   8 2419.67 270.651   6
   3 -12   8 2438.86 260.921   6
  -3 -12  -9 779.263 175.948   1
   3 -12   9 970.086 191.421   6
   3  12   9 746.395 192.082   6
   3 -13 -10 997.503 188.958   1
  -3  13  10 1325.96 216.007   3
   3 -13  -9 353.814 119.628   1
  -3  13   9 573.350 146.485   3
  -3  13   8 2248.80 242.387   3
  -3 -13   8 1962.98 181.676   5
   3  13  -8 2239.77 237.177   4
   3 -13  -8 2260.28 225.929   1
   3 -13  -7 100.716 76.5608   1
   3  13  -7-65.3829 73.5401   4
  -3  13   7 194.932 105.771   3
  -3 -13   7-24.7318 64.7196   5
   3 -13  -6 22.4630 59.0004   1
  -3 -13   6-46.7156 63.8720   5
   3  13  -6 130.259 88.0845   4
  -3  13   6-56.2536 86.1446   3
  -3  13   5 1110.10 161.088   3
   3 -13  -5 1394.74 136.667   1
   3 -13  -5 1274.21 111.396   5
  -3 -13   5 1259.08 147.855   5
   3  13  -5 1348.62 157.607   4
  -3 -13   5 1282.19 103.841   6
  -3 -13   4-0.20090 37.4710   6
  -3  13   4 111.403 94.0311   3
   3 -13  -4 17.8393 52.4080   1
  -3 -13   4 97.9071 75.4035   5
   3  13  -4 47.6699 67.3302   4
   3  13  -4 10.5916 62.1948   2
   3  13  -3 151.643 85.8626   2
   3 -13  -3 71.8648 73.9214   6
  -3  13   3-3.65010 85.9817   3
   3 -13  -3 97.1802 49.3136   1
  -3 -13   3 64.6560 72.8047   5
   3  13  -3 81.7587 65.8228   4
  -3 -13   3 56.6182 17.4692   3
   3 -13  -2 591.251 112.263   6
  -3  13   2 497.758 108.565   3
   3 -13  -2 441.431 49.5434   1
  -3 -13   2 501.339 102.749   5
   3 -13  -2 467.252 35.0296   4
   3  13  -2 437.393 81.5443   4
   3  13  -2 505.345 104.577   2
  -3  13   1 1871.80 181.151   3
   3 -13  -1 1736.00 172.961   6
  -3 -13   1 1589.60 158.398   5
   3  13  -1 1732.14 142.932   4
   3  13  -1 1831.99 168.504   2
  -3  13   0 314.035 105.434   3
   3 -13   0 490.839 115.612   6
  -3 -13   0 421.857 96.1314   5
   3  13   0 525.074 111.570   2
   3  13   0 485.450 87.9885   4
  -3  13  -1 374.680 116.091   3
   3 -13   1 148.753 83.7439   6
  -3 -13  -1 280.252 95.2655   5
   3  13   1 208.170 35.5751   3
   3  13   1 257.386 71.7538   4
   3  13   1 299.869 95.3727   2
   3 -13   2 2709.63 215.637   6
  -3  13  -2 2853.54 216.435   3
  -3 -13  -2 2973.63 210.986   5
   3  13   2 3042.62 190.047   4
   3  13   2 3092.89 220.308   2
   3 -13   3 605.188 120.128   6
  -3 -13  -3 578.708 114.259   5
   3  13   3 715.644 127.758   2
  -3  13  -3 647.973 130.833   3
   3  13   3 588.830 98.9333   4
  -3  13  -4 2973.81 234.354   3
  -3 -13  -4 2828.59 218.454   5
   3  13   4 3015.82 219.242   2
   3 -13   4 3091.21 246.039   6
  -3  13  -5 819.645 144.642   3
   3  13   5 968.394 137.348   2
   3 -13   5 863.012 156.642   6
  -3 -13  -5 815.273 154.665   1
  -3  13  -6 1973.82 221.760   3
   3 -13   6 2055.79 225.333   6
  -3 -13  -6 2138.20 223.752   1
   3 -13   7-37.6649 121.335   6
  -3 -13  -7-82.7312 93.4030   1
   3  13   7 256.309 134.468   6
  -3 -13  -8 391.452 145.683   1
   3 -13   8 301.298 145.919   6
  -3 -13  -9 672.617 144.605   1
   3 -13   9 664.357 177.336   6
   3  13   9 632.553 180.338   6
   3 -14 -10 1560.84 219.833   1
  -3  14  10 1650.20 240.283   3
   3 -14  -9-72.3087 89.7396   1
  -3  14   9 112.514 106.632   3
  -3  14   8 4331.26 336.794   3
  -3 -14   8 4214.02 273.188   5
   3  14  -8 4335.21 333.526   4
   3 -14  -8 4013.31 293.402   1
   3 -14  -7 64.3032 70.6865   1
   3  14  -7 229.869 107.556   4
  -3  14   7-7.06048 87.6386   3
  -3 -14   7 160.095 76.3088   5
   3 -14  -6 15267.2 468.257   1
  -3 -14   6 15334.9 483.821   5
   3  14  -6 15386.6 543.341   4
  -3  14   6 16815.4 575.117   3
  -3  14   5 105.843 92.1097   3
   3 -14  -5-2.24468 49.5834   5
  -3 -14   5 21.4367 70.8892   5
  -3 -14   5-28.5258 41.8972   6
   3  14  -5 56.6199 75.9894   4
   3 -14  -5 17.3647 55.9845   1
   3  14  -4 5229.21 268.054   2
  -3 -14   4 4870.48 196.623   6
   3 -14  -4 5299.85 228.384   1
  -3 -14   4 5550.61 292.528   5
   3 -14  -4 5229.40 237.186   5
   3  14  -4 4912.33 273.744   4
  -3  14   4 5141.60 301.873   3
   3 -14  -3 298.332 91.9076   6
  -3  14   3 456.695 120.170   3
   3 -14  -3 330.969 62.1874   1
  -3 -14   3 367.445 96.2107   5
   3  14  -3 445.137 91.7391   4
   3  14  -3 322.625 101.647   2
  -3  14   2 1922.17 193.820   3
   3 -14  -2 2053.63 188.857   6
  -3 -14   2 1828.18 172.966   5
   3  14  -2 1936.06 156.463   4
   3  14  -2 1824.80 168.012   2
   3 -14  -2 1986.35 98.0612   1
  -3  14   1 544.425 122.478   3
  -3 -14   1 386.793 95.0754   5
   3 -14  -1 451.859 108.371   6
   3  14  -1 409.272 78.5090   4
   3  14  -1 415.760 102.915   2
   3  14   0 37922.0 734.270   2
   3 -14   0 35047.7 722.812   6
  -3 -14   0 35600.8 701.777   5
   3  14   0 36084.7 600.540   4
  -3  14   0 34672.8 708.924   3
  -3  14  -1 0.43730 84.9163   3
   3 -14   1-171.714 99.2189   6
  -3 -14  -1 24.9546 70.9676   5
   3  14   1-41.3848 60.3008   4
   3  14   1 92.7131 91.2823   2
   3  14   2 1668.99 168.516   2
  -3  14  -2 1463.81 168.310   3
  -3 -14  -2 1429.43 157.975   5
   3 -14   2 1452.69 168.296   6
   3  14   2 1661.84 142.976   4
   3  14   2 1396.67 97.8266   3
   3 -14   3 52.1930 78.1910   6
  -3 -14  -3 193.866 96.9263   5
   3  14   3 85.3732 78.7686   2
  -3  14  -3 175.614 90.8875   3
   3  14   3 82.3358 64.1859   4
  -3  14  -4 17083.9 541.511   3
  -3 -14  -4 16160.6 507.924   5
   3  14   4 17560.0 528.482   2
   3 -14   4 16776.2 558.775   6
   3  14   5 68.1991 77.7504   2
  -3  14  -5 162.999 99.1949   3
   3 -14   5 44.1416 108.447   6
  -3 -14  -5 142.023 91.0714   1
  -3  14  -6 115.294 95.5819   3
  -3 -14  -6 370.214 132.904   1
   3 -14   6 102.319 101.774   6
  -3 -14  -7 306.268 124.343   1
   3  14   7 69.4368 113.479   6
   3 -14   7 125.448 112.166   6
   3  14   8 2664.48 285.259   6
   3 -14   8 2809.82 292.640   6
  -3 -14  -8 2683.07 281.977   1
   3 -14   9 285.531 153.467   6
   3 -15 -10 914.518 187.459   1
  -3  15  10 644.349 175.111   3
   3 -15  -9 579.997 144.998   1
  -3  15   9 561.100 164.882   3
   3 -15  -8 2059.96 216.242   1
   3  15  -8 1813.50 227.144   4
  -3  15   8 1727.90 223.883   3
  -3 -15   8 1551.36 178.052   5
   3 -15  -7 1378.85 169.578   1
  -3 -15   7 1511.12 172.251   5
   3  15  -7 1481.24 192.672   4
  -3  15   7 1592.54 195.982   3
  -3 -15   6 1114.05 157.206   5
   3 -15  -6 1218.63 148.901   1
   3  15  -6 1029.64 157.889   4
  -3  15   6 1240.80 180.761   3
   3 -15  -5 718.849 102.410   5
  -3 -15   5 760.079 132.997   5
   3 -15  -5 705.716 110.192   1
   3  15  -5 516.661 107.837   4
  -3  15   5 595.427 137.694   3
   3  15  -4 7458.21 333.661   2
   3 -15  -4 7156.47 265.072   1
  -3 -15   4 7603.75 347.044   5
   3 -15  -4 7593.99 292.760   5
  -3 -15   4 7530.46 254.290   6
   3  15  -4 7374.38 340.954   4
  -3  15   4 7855.36 380.720   3
   3 -15  -3 7395.88 230.400   1
   3  15  -3 7316.29 336.541   2
   3 -15  -3 6916.41 340.868   6
  -3 -15   3 7420.00 337.878   5
   3  15  -3 7082.42 311.942   4
  -3  15   3 7630.25 369.108   3
  -3  15   2 1265.57 169.911   3
   3 -15  -2 1721.51 179.321   6
  -3 -15   2 1543.45 169.725   5
   3  15  -2 1578.81 147.320   4
   3  15  -2 1472.99 156.675   2
  -3  15   1 1070.98 152.260   3
  -3 -15   1 1064.81 147.325   5
   3 -15  -1 1004.02 145.596   6
   3  15  -1 1001.99 112.349   4
   3  15  -1 977.222 136.388   2
   3  15   0 5795.46 311.665   2
   3 -15   0 5395.48 299.576   6
  -3 -15   0 5926.65 303.465   5
   3  15   0 5386.35 240.439   4
  -3  15   0 5396.17 298.495   3
  -3  15  -1 6.37063 95.7369   3
   3 -15   1 16.9515 80.5434   6
  -3 -15  -1 55.3165 74.2650   5
   3  15   1 10.5713 50.1773   4
   3  15   1 115.401 95.5874   2
  -3  15  -2 2390.77 203.700   3
  -3 -15  -2 2754.99 211.922   5
   3 -15   2 2407.47 217.536   6
   3  15   2 2453.12 165.196   4
   3  15   2 2280.39 202.578   2
   3 -15   3 139.830 90.3108   6
   3  15   3-50.8881 82.2321   2
  -3  15  -3-9.26840 79.1262   3
   3  15   3 80.4708 66.2365   4
  -3 -15  -3 48.3259 80.2768   5
  -3 -15  -4 466.047 111.264   5
   3  15   4 442.776 116.627   2
  -3  15  -4 533.945 122.518   3
   3 -15   4 599.446 133.057   6
  -3  15  -5 292.117 101.630   3
   3  15   5 508.122 113.997   2
   3 -15   5 620.616 143.577   6
  -3 -15  -5 366.022 115.946   1
  -3  15  -6 1805.09 213.698   3
  -3 -15  -6 2315.90 241.961   1
   3 -15   6 1693.78 211.221   6
  -3 -15  -7-88.2399 108.846   1
   3 -15   7-416.695 140.168   6
  -3 -15  -8-6.75542 108.926   1
   3 -15   8-188.993 124.963   6
   3 -15   9 388.926 149.155   6
   3 -16 -10 190.075 120.367   1
  -3  16  10 355.601 141.045   3
   3 -16  -9 90.3284 88.0971   1
  -3  16   9 118.823 103.974   3
   3 -16  -8 54.4098 86.7100   1
   3  16  -8 108.926 103.897   4
  -3  16   8-47.9397 101.664   3
  -3 -16   8-103.186 77.1229   5
   3 -16  -7-9.94671 68.4603   1
  -3 -16   7 101.176 88.9107   5
   3  16  -7 71.6589 81.5946   4
  -3  16   7 44.2858 94.8070   3
  -3 -16   6 615.839 128.635   5
   3 -16  -6 721.408 121.741   1
   3  16  -6 735.652 137.263   4
  -3  16   6 573.707 141.184   3
  -3  16   5-120.190 93.8964   3
  -3 -16   5 67.7666 73.8246   5
   3  16  -5 79.0537 68.9652   2
   3  16  -5 180.745 89.2581   4
   3 -16  -5 73.2985 58.3740   1
   3  16  -4 9088.19 382.639   2
  -3 -16   4 8354.60 279.104   6
   3 -16  -4 8082.96 283.332   1
  -3 -16   4 8791.25 387.197   5
   3 -16  -4 8724.66 326.825   5
   3  16  -4 9158.42 380.822   4
  -3  16   4 8900.41 412.318   3
  -3  16   3 1071.83 167.675   3
  -3 -16   3 833.089 141.993   5
   3 -16  -3 623.002 122.119   6
   3  16  -3 902.642 127.380   4
   3  16  -3 660.808 122.827   2
   3  16  -2 6313.27 326.213   2
   3 -16  -2 6286.01 331.012   6
  -3 -16   2 6104.37 319.073   5
   3  16  -2 6016.59 278.618   4
  -3  16   2 6189.89 340.478   3
  -3  16   1 126.274 99.2793   3
  -3 -16   1 192.266 93.3112   5
   3 -16  -1 168.940 87.8703   6
   3  16  -1 52.1668 52.6405   4
   3  16  -1 11.5598 91.2202   2
   3  16   0 3291.43 244.073   2
   3 -16   0 3407.63 246.626   6
  -3 -16   0 3534.48 246.706   5
   3  16   0 3086.62 181.972   4
  -3  16   0 3475.30 250.727   3
  -3  16  -1 161.749 97.3065   3
   3 -16   1-50.6802 80.3497   6
  -3 -16  -1 39.2064 81.6606   5
   3  16   1 20.9345 77.4157   2
   3  16   1 83.9512 58.0068   4
  -3  16  -2 526.267 120.957   3
   3 -16   2 544.760 129.510   6
   3  16   2 449.510 112.549   2
   3  16   2 365.708 78.3254   4
  -3 -16  -2 409.065 108.429   5
  -3 -16  -3 621.909 123.271   5
   3  16   3 636.461 129.837   2
  -3  16  -3 599.014 127.832   3
   3 -16   3 645.275 135.241   6
  -3 -16  -4 3275.60 246.900   5
  -3  16  -4 3261.17 252.389   3
   3  16   4 3618.75 260.184   2
   3 -16   4 3048.90 261.386   6
  -3 -16  -5 329.885 111.769   1
  -3 -16  -5 367.040 106.758   5
   3  16   5 490.917 127.565   2
  -3  16  -5 262.781 96.0727   3
   3 -16   5 316.103 114.532   6
  -3  16  -6 770.225 151.334   3
   3  16   6 984.089 158.789   2
  -3 -16  -6 1215.20 191.823   1
   3 -16   6 1030.34 184.915   6
  -3 -16  -7 295.628 122.694   1
   3 -16   7 175.352 112.835   6
  -3 -16  -8 2573.75 280.721   1
   3  16   8 2485.76 302.101   6
   3 -16   8 2648.42 287.109   6
   3 -16   9 12.8057 146.836   6
   3 -17 -10 65.6904 100.397   1
   3 -17  -9 122.141 106.014   1
  -3  17   9-89.0517 135.312   3
   3 -17  -8 639.084 134.942   1
  -3 -17   8 429.771 115.860   5
   3  17  -8 518.445 144.712   4
  -3  17   8 510.474 151.048   3
  -3 -17   7 443.238 121.416   5
   3  17  -7 259.047 113.484   4
  -3  17   7 230.293 93.1963   3
  -3 -17   6 193.419 99.2183   5
   3 -17  -6 62.7492 72.1745   1
   3  17  -6 243.215 106.120   4
  -3  17   6-57.6611 99.4487   3
  -3 -17   5 570.215 120.346   5
   3  17  -5 746.551 126.276   2
   3  17  -5 632.355 124.874   4
  -3  17   5 781.911 148.108   3
   3  17  -4 4382.37 278.201   2
  -3 -17   4 4541.11 292.232   5
   3 -17  -4 4365.98 245.140   5
  -3 -17   4 4294.46 212.766   6
   3  17  -4 4362.40 274.290   4
  -3  17   4 4246.89 298.346   3
   3  17  -3 3208.77 241.197   2
  -3 -17   3 3060.61 241.405   5
   3 -17  -3 3378.73 269.884   6
   3  17  -3 3441.10 229.391   4
  -3  17   3 3472.34 273.056   3
   3  17  -2 2832.93 228.240   2
  -3 -17   2 2823.61 232.004   5
   3 -17  -2 2842.63 237.930   6
   3  17  -2 2749.17 194.796   4
  -3  17   2 2288.96 227.451   3
   3  17  -1 5706.28 322.817   2
  -3 -17   1 5040.40 299.775   5
   3 -17  -1 5724.05 328.609   6
   3  17  -1 5061.44 245.772   4
  -3  17   1 5914.79 329.093   3
   3  17   0 4857.05 300.790   2
   3 -17   0 4451.12 290.444   6
  -3 -17   0 4527.37 284.101   5
   3  17   0 4420.60 221.025   4
  -3  17   0 5435.83 308.684   3
  -3  17  -1-2.95157 79.7488   3
   3 -17   1-30.6530 84.3429   6
  -3 -17  -1 62.5434 80.1004   5
   3  17   1 54.2121 49.5057   4
   3  17   1 35.5385 78.0368   2
  -3 -17  -2 5978.18 325.030   5
  -3  17  -2 5981.80 329.681   3
   3  17   2 6007.46 338.929   2
   3 -17   2 5820.08 337.815   6
   3  17   3 470.587 131.624   2
  -3  17  -3 346.834 106.222   3
   3 -17   3 349.992 115.860   6
  -3 -17  -3 381.849 110.701   5
  -3  17  -4 1171.62 168.655   3
   3  17   4 1159.63 172.565   2
   3 -17   4 1236.91 179.486   6
  -3 -17  -4 1033.37 152.751   5
   3 -17   5 356.506 141.214   6
  -3 -17  -5 549.195 132.631   5
   3  17   5 482.369 126.900   2
  -3  17  -5 424.752 122.623   3
  -3 -17  -5 478.710 130.609   1
   3 -17   6 8239.49 452.305   6
  -3 -17  -6 8213.36 454.154   1
   3  17   6 8387.96 410.505   2
  -3  17  -6 8499.78 442.400   3
  -3 -17  -7 450.985 154.262   1
   3 -17   7 402.258 145.198   6
  -3 -17  -8-72.8599 122.414   1
   3  17   8-94.7485 108.536   6
   3 -17   8 211.905 149.728   6
  -3  18   9 230.330 130.303   3
  -3 -18   8 215.636 109.915   5
  -3  18   8 174.897 119.318   3
   3  18  -8 160.031 115.162   4
  -3 -18   7 62.3446 114.633   5
  -3  18   7 121.680 115.281   3
   3  18  -7 241.020 101.790   4
  -3 -18   6 178.025 94.3262   5
   3  18  -6 228.118 94.6371   4
  -3  18   6 117.655 109.588   3
  -3 -18   5 100.508 81.8328   5
   3  18  -5 13.0822 76.6192   2
   3  18  -5 14.0737 75.7701   4
  -3  18   5 151.351 114.455   3
  -3 -18   4 1249.08 170.952   5
   3 -18  -4 996.419 132.814   5
   3  18  -4 1002.57 151.238   2
   3  18  -4 896.398 135.638   4
  -3  18   4 1112.67 176.933   3
  -3  18   3 131.957 96.8996   3
  -3 -18   3 46.1094 86.1530   5
   3 -18  -3 79.3570 89.7440   6
   3  18  -3 287.389 90.1443   4
   3 -18  -3 160.074 100.102   5
   3  18  -3 147.757 85.1396   2
   3  18  -2 10868.7 446.907   2
   3 -18  -2 9770.05 437.729   6
  -3 -18   2 9724.27 420.712   5
   3  18  -2 10048.6 368.179   4
  -3  18   2 10383.8 448.088   3
  -3  18   1 42.6597 82.2717   3
   3 -18  -1 159.393 106.190   6
  -3 -18   1-57.4734 83.9808   5
   3  18  -1 75.0677 64.8656   4
   3  18  -1-6.01157 84.6558   2
  -3  18   0 1723.15 194.742   3
   3 -18   0 1491.58 187.955   6
  -3 -18   0 1289.83 175.549   5
   3  18   0 1459.00 132.844   4
   3  18   0 1463.25 193.595   2
  -3 -18  -1 215.347 89.0334   5
  -3  18  -1 37.8800 89.7242   3
   3 -18   1-81.0582 84.2090   6
   3  18   1 117.405 100.649   2
  -3 -18  -2 2575.68 223.045   5
  -3  18  -2 2788.27 228.540   3
   3 -18   2 3130.18 263.740   6
   3  18   2 2395.16 225.527   2
   3 -18   3 1269.74 186.149   6
  -3  18  -3 1091.09 157.970   3
   3  18   3 1396.68 186.332   2
  -3 -18  -3 1164.58 175.729   5
   3 -18   4 859.237 167.449   6
   3  18   4 867.813 153.256   2
  -3  18  -4 939.191 155.595   3
  -3 -18  -4 1026.96 163.024   5
   3 -18   5 258.366 121.078   6
  -3 -18  -5 131.843 88.4170   1
  -3  18  -5 76.2259 90.3941   3
   3  18   5 385.034 126.581   2
  -3 -18  -5 97.8855 91.4979   5
   3 -18   6 15.6992 116.392   6
  -3  18  -6-89.3089 105.065   3
   3  18   6 255.440 113.717   2
  -3 -18  -6 75.3145 91.7381   1
  -3 -18  -7 192.469 131.148   1
   3 -18   7 167.876 128.175   6
  -3 -18  -8 515.512 165.385   1
   3 -18   8 590.153 160.327   6
  -3  19   9-3.67768 115.224   3
  -3  19   8 377.662 132.686   3
  -3 -19   8 348.667 129.017   5
  -3 -19   7 271.464 114.463   5
  -3  19   7 32.1812 100.955   3
   3  19  -7 15.3085 95.1130   4
  -3 -19   6 2231.57 234.020   5
   3  19  -6 2252.07 236.334   4
  -3  19   6 2096.72 243.414   3
  -3 -19   5 26.6117 94.7557   5
   3  19  -5-62.4679 84.4524   2
   3  19  -5 58.2288 71.4294   4
  -3  19   5-44.7483 102.210   3
  -3  19   4 3325.48 284.837   3
  -3 -19   4 3328.18 271.309   5
   3 -19  -4 3529.97 235.858   5
   3  19  -4 3295.31 245.606   4
   3  19  -4 3376.71 265.899   2
  -3  19   3 1590.22 206.343   3
  -3 -19   3 1466.31 189.130   5
   3 -19  -3 1515.12 170.999   5
   3 -19  -3 1913.78 214.109   6
   3  19  -3 1604.66 165.859   4
   3  19  -3 1840.90 202.992   2
   3  19  -2 10003.2 445.907   2
   3 -19  -2 9184.81 436.025   6
  -3 -19   2 9915.54 440.949   5
   3  19  -2 9144.10 354.742   4
  -3  19   2 9590.23 439.813   3
  -3  19   1 388.480 120.621   3
  -3 -19   1 686.310 144.952   5
   3 -19  -1 436.065 129.108   6
   3  19  -1 555.869 100.402   4
   3  19  -1 453.470 124.939   2
   3 -19   0 11811.2 492.575   6
  -3 -19   0 11634.7 474.810   5
   3  19   0 11738.5 486.038   2
  -3  19   0 11718.4 460.585   3
  -3  19  -1 37.0718 81.1045   3
   3 -19   1-94.9936 91.2161   6
   3  19   1-11.9987 87.0461   2
  -3 -19  -1-106.185 91.5517   5
  -3  19  -2 1251.39 172.699   3
   3 -19   2 1337.69 188.004   6
   3  19   2 1241.53 175.468   2
  -3 -19  -2 1291.49 170.300   5
   3 -19   3 450.557 142.506   6
  -3  19  -3 531.624 131.589   3
   3  19   3 433.978 124.285   2
  -3 -19  -3 437.485 117.769   5
   3 -19   4 283.515 127.623   6
   3  19   4 61.4152 89.3478   2
  -3  19  -4 15.7660 77.3588   3
  -3 -19  -4 34.3289 85.7377   5
  -3 -19  -5-39.8724 86.7349   1
  -3 -19  -5-172.683 107.099   5
   3 -19   5-22.2649 97.0405   6
   3  19   5 38.6139 91.1047   2
  -3  19  -5 1.90327 81.9300   3
  -3  19  -6 4251.67 319.332   3
   3 -19   6 4370.63 347.207   6
   3  19   6 5050.17 344.697   2
  -3 -19  -6 4715.98 358.605   1
   3 -19   7 1440.64 226.147   6
  -3 -19  -7 951.108 186.255   1
   3 -19   8 76.2284 127.206   6
  -3  20   9-60.9437 114.729   3
  -3  20   8 758.501 183.480   3
  -3 -20   8 1625.55 226.126   5
  -3 -20   7 444.987 125.856   5
   3  20  -7 518.053 133.253   4
  -3  20   7 692.915 172.726   3
  -3 -20   6 4814.31 338.721   5
   3  20  -6 4304.16 318.473   4
  -3  20   6 4096.74 336.913   3
  -3 -20   5 639.177 135.206   5
   3  20  -5 951.038 161.023   2
   3  20  -5 1051.70 164.233   4
  -3  20   5 1041.71 189.683   3
   3 -20  -4-41.1076 80.4020   5
  -3 -20   4 149.654 104.656   5
   3  20  -4 264.367 106.892   2
   3  20  -4 87.6525 78.8153   4
  -3  20   4-39.0036 93.4577   3
  -3  20   3-4.47772 92.8146   3
  -3 -20   3 129.139 104.170   5
   3 -20  -3 172.187 88.0731   5
   3 -20  -3-37.9976 97.0801   6
   3  20  -3 7.55384 63.1796   4
   3  20  -3 79.3342 90.7136   2
   3  20  -2 6186.85 370.620   2
   3 -20  -2 5759.75 356.707   6
  -3 -20   2 5879.43 353.011   5
   3 -20  -2 5860.33 333.500   5
   3  20  -2 5305.94 276.711   4
  -3  20   2 5437.24 340.054   3
  -3 -20   1 357.498 112.377   5
  -3  20   1 51.6008 85.5051   3
   3  20  -1 179.138 116.154   2
   3 -20  -1 173.082 90.6993   6
   3 -20   0 4242.06 312.492   6
  -3 -20   0 4498.94 309.336   5
   3  20   0 3810.37 291.912   2
  -3  20   0 4659.83 304.282   3
  -3  20  -1 990.013 162.532   3
   3 -20   1 694.445 140.325   6
   3  20   1 781.508 160.877   2
  -3 -20  -1 876.553 158.159   5
  -3  20  -2 1259.09 162.915   3
   3 -20   2 1902.52 221.472   6
   3  20   2 1325.79 184.242   2
  -3 -20  -2 1698.18 200.318   5
   3 -20   3 258.814 105.704   6
   3  20   3 325.607 121.862   2
  -3  20  -3 226.426 111.876   3
  -3 -20  -3 284.917 120.162   5
  -3  20  -4 5776.71 346.664   3
   3 -20   4 5818.38 386.801   6
   3  20   4 6343.86 388.114   2
  -3 -20  -4 5866.42 360.495   5
  -3 -20  -5 262.194 122.574   1
   3 -20   5 147.374 121.442   6
   3  20   5 91.4792 125.849   2
  -3  20  -5 217.438 103.944   3
  -3 -20  -5 41.1696 86.4354   5
  -3 -20  -6 9.40031 86.9321   1
  -3  20  -6-6.38835 98.3945   3
   3  20   6-18.9981 93.9284   2
   3 -20   6-58.8377 122.986   6
  -3 -20  -7-142.675 113.686   1
   3 -20   7 160.462 137.926   6
  -3 -21   8 832.974 173.826   5
  -3  21   8 997.525 201.219   3
   3  21  -7 107.592 90.4113   4
  -3 -21   7 30.2306 85.0059   5
  -3  21   7 166.865 114.938   3
   3  21  -6 548.618 133.308   4
  -3 -21   6 682.424 155.753   5
  -3  21   6 671.002 171.284   3
  -3  21   5-39.9348 104.087   3
   3  21  -5 142.895 95.9877   4
   3  21  -5 163.180 97.9958   2
   3 -21  -4 106.312 79.9424   5
  -3 -21   4 239.509 125.806   5
  -3  21   4 126.624 104.033   3
   3  21  -4 10.9767 62.3977   4
   3  21  -4 85.4716 93.6619   2
   3 -21  -3 19.5896 83.4785   5
  -3 -21   3-75.6539 101.833   5
  -3  21   3 4.64430 105.754   3
   3  21  -3-56.0122 72.1978   4
   3  21  -3 243.662 118.067   2
   3 -21  -2 1208.72 191.202   6
  -3 -21   2 1224.71 180.206   5
  -3  21   2 1076.75 174.661   3
   3 -21  -2 1216.95 173.447   5
   3  21  -2 1106.88 171.545   2
  -3  21   1 206.030 127.734   3
   3 -21  -1 62.0116 108.997   6
   3  21  -1 20.9784 99.6938   2
  -3 -21   1 43.9757 90.8363   5
  -3  21   0 2205.09 229.061   3
   3 -21   0 1870.04 229.349   6
   3  21   0 2175.52 235.158   2
  -3 -21   0 2202.41 236.108   5
  -3  21  -1 555.198 135.699   3
   3 -21   1 600.495 159.649   6
   3  21   1 828.789 170.350   2
  -3 -21  -1 534.155 133.950   5
  -3  21  -2 1192.50 169.302   3
   3 -21   2 1449.45 202.203   6
   3  21   2 1788.38 222.111   2
  -3 -21  -2 1586.57 204.628   5
   3 -21   3 29.7329 97.7716   6
  -3  21  -3 215.411 104.715   3
   3  21   3 184.746 114.365   2
  -3 -21  -3-5.20642 93.4681   5
   3 -21   4-75.6082 102.611   6
   3  21   4-99.0273 99.6812   2
  -3  21  -4 101.944 89.7238   3
  -3 -21  -4-98.4111 103.368   5
  -3 -21  -5-84.0167 98.3150   1
   3 -21   5-7.81406 109.917   6
   3  21   5 19.0592 108.119   2
  -3  21  -5 76.8879 107.490   3
  -3 -21  -5-106.810 113.005   5
  -3 -21  -6 1178.87 199.791   1
   3  21   6 1072.73 190.121   2
   3 -21   6 815.245 177.421   6
   3 -21   7 72.0219 110.606   6
  -3 -21  -7 47.3011 106.501   1
  -3 -22   8 1481.51 215.259   5
  -3  22   8 1664.88 215.455   2
  -3  22   8 1317.83 234.197   3
  -3  22   7 128.588 115.319   3
  -3 -22   7 163.688 126.742   5
  -3 -22   6 1297.31 211.318   5
   3  22  -6 882.467 171.143   4
  -3  22   6 836.278 180.306   3
  -3 -22   5 56.7415 101.330   5
   3  22  -5-146.945 102.922   2
   3  22  -5 87.9716 83.4217   4
  -3  22   5 137.469 131.551   3
  -3  22   4 681.993 164.311   3
   3  22  -4 892.701 172.862   2
  -3 -22   4 594.779 141.603   5
   3 -22  -4 807.950 140.920   5
  -3  22   3-14.4150 95.0207   3
   3  22  -3 24.5408 83.9282   2
  -3 -22   3-26.0443 88.1960   5
   3 -22  -3 77.1251 90.3775   5
   3 -22  -2 388.394 116.691   5
  -3 -22   2 219.064 111.558   5
   3 -22  -2 253.075 124.086   6
   3  22  -2 161.662 111.994   2
  -3  22   2 367.736 136.884   3
  -3  22   1 409.908 130.793   3
  -3 -22   1 89.1406 115.864   5
   3 -22  -1 309.908 122.499   6
   3 -22  -1 189.594 97.6358   5
   3  22  -1 260.617 112.372   2
   3 -22   0 5080.27 362.389   6
  -3 -22   0 5562.39 361.379   5
   3  22   0 5634.80 375.781   2
  -3  22   0 4996.28 325.316   3
  -3  22  -1 2098.14 221.750   3
   3 -22   1 2240.54 251.642   6
   3  22   1 2313.43 243.756   2
  -3 -22  -1 2153.17 238.446   5
  -3  22  -2 2106.51 221.355   3
   3 -22   2 2341.39 254.530   6
   3  22   2 2307.17 250.415   2
  -3 -22  -2 2161.98 242.113   5
   3 -22   3 754.746 174.265   6
   3  22   3 573.800 160.574   2
  -3 -22  -3 786.096 164.827   5
  -3 -22  -4 1728.02 222.008   1
   3 -22   4 1485.12 214.169   6
   3  22   4 1913.70 239.585   2
  -3 -22  -4 1922.09 225.634   5
  -3 -22  -5 308.109 132.744   1
   3 -22   5-28.4598 108.719   6
   3  22   5 267.217 124.652   2
  -3 -22  -5 21.3102 115.420   5
   3 -22   6 346.849 169.166   6
  -3 -22  -6 401.621 143.899   1
  -3  23   8 872.196 206.291   3
  -3 -23   7-126.455 122.303   5
  -3  23   7 262.071 156.557   3
   3  23  -6 296.012 107.765   4
  -3 -23   6 345.327 145.823   5
  -3  23   6 159.558 113.307   3
   3  23  -5-94.7603 96.7348   2
  -3 -23   5-50.1477 100.155   5
  -3  23   5 19.3448 129.424   3
   3  23  -4 1016.95 184.746   2
  -3 -23   4 701.021 155.196   5
  -3  23   4 760.250 163.223   3
   3  23  -3 6.49770 96.7230   2
   3 -23  -3 74.2325 89.7404   5
  -3 -23   3-26.2396 99.6256   5
  -3  23   3 118.221 139.620   3
   3 -23  -2 107.417 93.2833   5
  -3 -23   2 253.476 122.903   5
  -3  23   2 295.926 132.424   3
   3 -23  -2 117.297 109.068   6
   3  23  -2 140.615 109.540   2
   3 -23  -1 1908.49 235.064   6
  -3 -23   1 1791.38 226.710   5
  -3  23   1 1541.82 208.414   3
   3 -23  -1 1633.67 213.827   5
   3  23  -1 1478.12 209.939   2
  -3 -23   0 215.186 133.977   5
   3  23   0 331.127 140.562   2
   3 -23   0 417.364 133.271   6
  -3 -23  -1 620.858 149.371   5
   3  23   1 417.260 135.355   2
   3 -23   1 180.387 123.578   6
  -3 -23  -2 489.210 143.793   5
   3 -23   2 234.113 116.097   6
  -3 -23  -3 10.1130 97.0417   5
   3 -23   3 36.8730 109.073   6
   3  23   3 58.1424 118.199   2
  -3 -23  -4 83.2150 97.4097   5
   3 -23   4 209.031 122.412   6
  -3 -23  -4-122.745 122.370   1
   3  23   4-68.9333 142.569   2
  -3 -23  -5 348.294 129.972   5
   3 -23   5 153.718 122.100   6
  -3 -23  -5 324.341 115.585   1
   3  23   5 288.580 137.717   2
  -3 -23  -6 365.289 144.608   1
   3  23   6 624.081 163.130   2
  -3 -24   6 752.136 178.524   5
   3  24  -5-2.99087 94.4945   2
  -3 -24   5 176.241 126.455   5
   3  24  -4-151.491 123.705   2
  -3 -24   4-47.7721 99.7558   5
   3  24  -3 98.5226 105.803   2
   3 -24  -3 145.123 89.0948   5
  -3 -24   3 4.62481 112.258   5
   3 -24  -2 191.767 96.3532   6
   3  24  -2-6.93638 93.7911   2
   3 -24  -2 124.756 102.397   5
  -3 -24   2 74.7499 99.5744   5
   3 -24  -1 298.460 115.945   6
   3  24  -1 121.596 101.446   2
  -3 -24   1 294.334 132.896   5
   3 -24  -1 283.173 119.344   5
   3 -24   0 729.297 175.859   6
   3 -24   0 1015.58 185.085   5
  -3 -24   0 1186.04 204.149   5
   3  24   0 1112.12 190.344   2
  -3 -24  -1 774.120 174.520   5
   3  24   1 1120.85 196.930   2
   3 -24   1 962.835 202.280   6
  -3 -24  -2 699.390 163.845   5
   3  24   2 740.054 168.790   2
   3 -24   2 439.246 141.959   6
  -3 -24  -3 609.420 161.622   5
   3  24   3 404.080 144.039   2
   3 -24   3 574.970 165.109   6
  -3 -24  -4 187.372 116.854   5
   3  24   4 173.394 129.129   2
   3 -24   4 65.8916 110.269   6
   3 -24   5-114.747 126.499   6
  -3 -24  -5-164.281 118.843   1
   3  24   5 172.382 143.788   2
  -3 -24  -6 140.702 119.642   1
   3  25  -5 56.0575 100.768   2
  -3 -25   4 1559.66 231.643   5
   3  25  -4 912.170 168.767   2
  -3 -25   3 2.44786 112.614   5
   3 -25  -3 50.8568 105.949   5
   3  25  -3-78.2791 106.264   2
  -3 -25   2 5294.34 392.516   5
   3 -25  -2 4416.89 340.749   5
   3 -25  -2 5151.12 397.937   6
   3  25  -2 5430.77 394.172   2
  -3 -25   1 331.748 146.303   5
   3 -25  -1 188.015 103.953   5
   3 -25  -1 238.304 110.356   6
   3  25  -1 203.445 124.671   2
  -3 -25   0 1870.45 241.805   5
   3 -25   0 1894.14 236.159   5
   3 -25   0 1940.04 253.279   6
   3  25   0 1989.01 257.683   2
  -3 -25  -1 99.1928 120.501   5
   3 -25   1 67.2730 102.558   6
   3  25   2 1571.03 234.712   2
   3 -25   2 1549.69 245.125   6
  -3 -25  -2 1367.98 215.773   5
   3  25   3 215.329 128.634   2
   3 -25   3 119.898 115.917   6
  -3 -25  -3 121.708 119.652   5
   3 -25   4 367.748 161.435   6
  -3 -25  -4 100.055 106.750   5
   3  26  -5 14.1402 108.753   2
   3  26  -4 265.077 133.990   2
   3  26  -3 338.316 158.290   2
   3 -26  -3 203.618 118.772   5
   3  26  -2 751.395 191.820   2
   3 -26  -2 596.390 155.601   5
  -3 -26   2 453.374 165.786   5
   3  26  -1 203.449 122.915   2
   3 -26  -1-102.278 116.781   6
   3 -26  -1 363.498 152.216   5
  -3 -26   1 30.5604 111.771   5
   3  26   0 88.9338 123.354   2
   3 -26   0-110.182 115.026   6
   3 -26   0-66.6425 99.0562   5
  -3 -26   0-85.9279 128.086   5
   3  26   1 182.208 117.181   2
   3 -26   1-18.5932 128.137   5
  -3 -26  -1-0.84318 109.175   5
   3 -26   1-28.3025 123.224   6
  -3 -26  -2 85.8565 110.926   5
   3 -26   2-327.479 131.237   6
  -3 -26  -3-52.2010 115.819   5
  -3 -26  -4 917.086 188.427   5
   3 -27  -3 143.733 110.184   5
   3 -27  -2 2106.92 254.657   5
   3 -27  -1 2029.96 247.636   5
   3 -27   0 562.620 165.021   5
   3 -28  -2 512.586 173.388   5
  -4   0  12 236.361 125.695   3
  -4   0  11-19.3215 95.9929   3
   4   0 -11 59.3390 116.431   1
  -4   0  10 3026.07 270.398   3
   4   0 -10 2722.54 282.793   1
   4   0  -9 59.7757 78.9056   4
  -4   0   9-36.2069 86.1206   3
   4   0  -9 69.2006 97.2708   1
  -4   0   8 899.219 106.818   6
   4   0  -8 935.100 142.291   4
  -4   0   8 937.122 144.504   3
   4   0  -8 1194.94 171.854   1
  -4   0   7 144.264 80.2837   3
  -4   0   7-15.6162 45.3398   6
   4   0  -7-7.45235 60.3530   4
   4   0  -6 653.945 110.949   4
  -4   0   6 842.076 120.879   3
   4   0  -5 36.2627 55.0865   4
  -4   0   5 27.1906 60.4219   3
   4   0  -4 1160.52 117.377   4
  -4   0   4 1348.30 125.806   3
  -4   0   3 4.50136 53.1275   3
  -4   0   3 19.8235 27.0302   6
   4   0  -3-37.0397 48.0706   4
   4   0  -3 8.60340 28.8112   6
   4   0  -2 7983.51 182.277   6
   4   0  -2 8091.74 273.663   4
  -4   0   2 8037.48 269.374   3
   4   0  -1 43.5910 47.8290   6
   4   0  -1 150.798 69.3595   4
  -4   0   1 68.4260 64.1654   3
   4   0   0 393.655 76.4617   6
  -4   0   0 481.449 88.7553   3
   4   0   1 4.72699 59.0202   6
  -4   0  -1-52.6217 58.7410   3
  -4   0  -2 1452.07 134.494   3
   4   0   2 1361.22 129.718   6
  -4   0  -3 69.2275 67.0225   3
   4   0   3-39.6628 66.1024   6
  -4   0  -4 21073.8 542.414   3
   4   0   4 21372.3 556.848   6
  -4   0  -4 21027.9 493.109   1
  -4   0  -5-4.09350 79.8647   1
   4   0   5-65.1807 90.3981   6
  -4   0  -6 300.628 93.2143   1
   4   0   6 279.762 124.113   6
  -4   0  -7-51.4850 85.2048   1
   4   0   7-379.179 125.085   6
   4   0   8 8610.56 469.554   6
  -4   0  -8 8954.24 437.037   1
  -4   0  -9-1.42997 105.590   1
   4   0   9 0.83797 103.514   6
  -4   0 -10 1137.24 187.619   1
   4   0  10 1346.68 240.252   6
  -4  -1  12 569.238 154.058   3
  -4   1  12 895.593 186.397   3
  -4   1  11 406.872 135.986   3
   4   1 -11 560.655 150.787   1
   4  -1 -11 272.171 137.102   1
  -4   1  10 1083.89 177.904   3
   4   1 -10 1294.35 206.025   1
   4  -1 -10 971.059 186.523   1
   4   1  -9 342.083 122.005   1
   4  -1  -9 203.808 127.766   1
   4  -1  -9 58.2923 68.5201   4
   4   1  -9 29.1681 74.6761   4
  -4   1   9 39.1433 93.9402   3
   4  -1  -8-30.8225 75.7903   1
  -4  -1   8 119.318 53.2487   6
  -4   1   8 73.7482 59.1643   6
   4   1  -8-15.6508 72.4953   4
   4  -1  -8 26.7016 68.3005   4
  -4  -1   8 111.968 78.5472   3
  -4   1   8-4.19722 79.4628   3
   4  -1  -7 172.985 96.0248   1
   4   1  -7 1.80673 60.7198   4
   4  -1  -7 114.552 72.7771   4
  -4  -1   7 73.8262 46.7067   6
  -4   1   7 48.6113 68.4111   3
  -4  -1   7 60.9652 70.5671   3
   4  -1  -6 1073.29 127.274   4
   4   1  -6 858.769 123.916   4
  -4  -1   6 802.263 75.6009   6
  -4   1   6 980.757 135.984   3
  -4  -1   6 1040.04 133.881   3
  -4  -1   5 1640.64 146.945   3
  -4   1   5 1662.65 152.056   3
   4  -1  -5 1572.41 136.576   4
   4   1  -5 1508.47 143.817   4
  -4  -1   4 15394.7 213.211   6
  -4  -1   4 16118.0 389.675   3
  -4   1   4 15690.6 402.278   3
   4   1  -4 15552.5 402.912   4
   4  -1  -4 15912.9 392.113   4
   4   1  -3 6821.74 131.778   6
  -4  -1   3 6808.22 135.562   6
   4  -1  -3 6667.94 173.238   6
  -4  -1   3 7338.86 255.456   3
  -4   1   3 7229.49 270.383   3
   4   1  -3 7304.77 267.805   4
   4  -1  -3 6872.79 255.838   4
   4   1  -2 9710.68 184.304   6
   4  -1  -2 9895.10 221.745   6
  -4  -1   2 9770.81 182.891   6
  -4  -1   2 9712.88 287.626   3
  -4   1   2 10233.0 309.332   3
   4   1  -2 9870.86 303.147   4
   4  -1  -2 10598.2 306.897   4
   4   1  -1 5006.86 163.129   6
   4  -1  -1 5183.93 182.376   6
  -4   1   1 5040.92 220.562   3
  -4  -1   1 5078.24 211.736   3
   4  -1  -1 5358.39 224.911   4
   4   1  -1 5225.40 229.405   4
  -4  -1   0 17938.6 383.818   3
  -4   1   0 18523.9 414.349   3
   4  -1   0 17177.0 354.803   6
   4   1   0 17212.1 338.336   6
   4   1   1 2529.80 153.201   6
   4  -1   1 2253.03 150.732   6
  -4  -1  -1 2311.60 151.713   3
  -4   1  -1 2259.65 156.945   3
   4   1   2 3825.02 207.203   6
   4  -1   2 3402.03 200.540   6
  -4  -1  -2 4028.48 208.060   3
  -4   1  -2 4200.08 217.494   3
   4  -1   3 171.716 77.1935   6
   4   1   3 212.051 74.4724   6
  -4   1  -3 126.864 68.4209   3
  -4  -1  -3 80.6328 62.8255   3
  -4   1  -4 400.996 83.7797   1
   4  -1   4 222.693 100.681   6
   4   1   4 244.760 94.3998   6
  -4   1  -4 191.999 74.5647   3
   4  -1   5 379.304 112.958   6
   4   1   5 386.570 104.887   6
  -4   1  -5 475.284 102.125   1
  -4  -1  -5 311.644 98.6794   1
   4   1   6 7357.53 375.754   6
   4  -1   6 7369.63 380.157   6
  -4   1  -6 6758.26 331.889   1
  -4  -1  -6 7665.30 356.207   1
  -4  -1  -7 257.036 103.722   1
  -4   1  -7 301.605 104.148   1
   4  -1   7 289.146 120.568   6
   4   1   7 263.785 124.241   6
  -4   1  -8 724.318 156.201   1
  -4  -1  -8 622.940 150.728   1
   4  -1   8 945.634 177.543   6
   4   1   8 703.485 170.944   6
  -4   1  -9 185.713 102.323   1
  -4  -1  -9 294.916 121.176   1
   4  -1   9 162.489 138.746   6
   4   1   9 79.9699 119.430   6
  -4   1 -10 414.974 129.099   1
  -4  -1 -10 507.729 175.690   1
   4  -1  10 628.316 178.657   6
   4   1  10 601.916 185.357   6
  -4   2  12 392.603 135.764   3
  -4   2  11 52.2134 91.9016   3
   4  -2 -11 92.1980 100.915   1
   4  -2 -10 139.705 123.829   1
   4   2 -10 110.435 83.7864   4
  -4   2  10 84.4048 97.0067   3
   4  -2  -9 1059.57 177.764   1
   4  -2  -9 908.126 150.363   4
   4   2  -9 1163.49 172.117   4
  -4   2   9 1104.48 165.071   3
  -4   2   9 1170.52 134.371   6
  -4   2   8 9208.49 414.802   3
  -4   2   8 9417.30 322.512   6
   4  -2  -8 8735.83 378.675   4
   4   2  -8 9555.93 417.522   4
   4  -2  -8 9078.84 419.084   1
   4  -2  -7 575.099 125.049   1
   4  -2  -7 729.629 115.873   4
   4   2  -7 975.589 144.306   4
  -4  -2   7 589.088 72.1748   6
  -4  -2   7 677.751 115.011   3
  -4   2   7 778.476 140.092   3
  -4  -2   6 8103.75 198.554   6
  -4  -2   6 7836.92 313.112   3
  -4   2   6 7759.75 339.564   3
   4   2  -6 7884.31 331.308   4
   4  -2  -6 7855.89 307.504   4
   4  -2  -6 7876.83 336.118   1
  -4  -2   5 234.970 36.1231   6
   4  -2  -5 200.002 37.3403   5
   4   2  -5 228.070 76.2660   4
   4  -2  -5 276.962 71.3690   4
  -4  -2   5 151.534 32.8084   6
  -4   2   5 187.875 74.5729   3
  -4  -2   5 265.021 78.3477   3
  -4  -2   4 807.295 42.3215   6
   4   2  -4 916.552 113.579   4
   4  -2  -4 878.805 102.458   4
  -4  -2   4 998.578 105.813   3
  -4   2   4 882.462 112.642   3
  -4  -2   3 122.604 55.8818   3
  -4   2   3 44.2620 56.5033   3
  -4  -2   3 69.1087 18.5773   6
   4  -2  -3 67.9081 52.6955   4
   4   2  -3 189.714 77.1241   4
   4  -2  -3 77.1295 45.0500   6
  -4  -2   2 3333.45 97.0917   6
   4  -2  -2 3071.51 135.256   6
   4   2  -2 3350.03 101.626   6
   4   2  -2 3156.24 180.060   4
   4  -2  -2 3203.61 170.008   4
  -4  -2   2 3203.01 165.973   3
  -4   2   2 3358.47 191.606   3
  -4   2   1 1216.83 123.214   3
  -4  -2   1 1227.23 111.675   3
   4  -2  -1 1279.99 103.910   6
   4   2  -1 1336.84 87.4481   6
   4   2  -1 1378.78 131.519   4
   4   2   0 2346.35 126.752   6
   4  -2   0 2397.77 143.860   6
  -4  -2   0 2480.38 148.428   3
  -4   2   0 2376.47 167.126   3
  -4  -2  -1 946.628 99.2230   3
   4   2   1 909.118 96.0752   6
   4  -2   1 798.273 99.6541   6
  -4   2  -1 849.415 112.364   3
  -4   2  -2 7266.50 286.442   3
  -4  -2  -2 6809.58 254.200   3
   4   2   2 7232.76 269.086   6
   4  -2   2 6734.06 275.977   6
  -4   2  -3 3080.40 206.460   3
  -4  -2  -3 3393.00 202.699   3
   4   2   3 3463.80 214.791   6
   4  -2   3 3217.23 207.625   6
  -4   2  -4 3533.37 233.243   3
   4  -2   4 3415.73 232.655   6
   4   2   4 3287.80 225.452   6
  -4   2  -4 3653.10 202.770   1
   4  -2   5 258.925 109.326   6
   4   2   5 158.875 101.798   6
  -4  -2  -5 269.780 88.1257   1
  -4   2  -5 178.291 83.0158   1
   4  -2   6 2042.19 213.871   6
   4   2   6 2188.21 225.576   6
  -4   2  -6 2062.21 183.680   1
  -4  -2  -6 2313.87 209.551   1
   4  -2   7 171.246 109.861   6
   4   2   7 121.216 88.3510   6
  -4  -2  -7 93.0288 90.9327   1
  -4   2  -7 141.476 85.4791   1
   4   2   8 7446.84 431.972   6
   4  -2   8 7448.42 437.076   6
  -4   2  -8 7072.46 382.195   1
  -4  -2  -8 7654.31 415.288   1
  -4   2  -9 4.80659 88.2510   1
  -4  -2  -9 284.957 121.974   1
   4  -2   9 62.8982 111.828   6
   4   2   9 84.7957 112.940   6
  -4   2 -10-1.56225 108.548   1
  -4  -2 -10 92.4591 123.244   1
   4  -2  10 183.897 144.480   6
   4   2  10 20.9638 128.613   6
  -4   3  11 215.471 121.508   3
   4  -3 -11 95.5170 105.335   1
   4  -3 -10 618.440 163.227   1
   4   3 -10 411.896 122.566   4
  -4   3  10 442.290 128.209   3
   4  -3  -9 738.973 152.515   1
   4   3  -9 461.902 124.671   4
   4  -3  -9 656.007 130.876   4
  -4   3   9 703.751 110.394   6
  -4   3   9 291.480 108.076   3
  -4   3   8 5049.30 313.773   3
   4  -3  -8 5033.82 286.153   4
   4   3  -8 5303.60 318.642   4
   4  -3  -8 5056.55 314.285   1
   4  -3  -7 1257.49 161.521   1
  -4  -3   7 1268.17 96.0973   6
   4  -3  -7 1244.87 143.016   4
   4   3  -7 1271.45 155.376   4
  -4  -3   7 1112.00 132.837   3
  -4   3   7 1188.51 150.482   3
   4  -3  -6 1503.54 157.139   1
  -4  -3   6 1332.74 78.9257   6
   4  -3  -6 1228.41 127.402   4
   4   3  -6 1215.23 147.201   4
  -4   3   6 1160.91 145.362   3
  -4  -3   6 1387.50 138.777   3
  -4  -3   6 1295.33 97.0799   5
  -4  -3   5 1351.36 58.3917   6
  -4  -3   5 1415.63 57.8958   6
   4  -3  -5 1390.47 77.0688   5
  -4  -3   5 1637.26 108.226   5
  -4   3   5 1191.81 137.151   3
  -4  -3   5 1438.51 131.300   3
   4   3  -5 1515.79 146.812   4
   4  -3  -5 1586.38 131.849   4
  -4  -3   4 2807.54 146.400   5
   4   3  -4 2622.83 176.388   4
   4  -3  -4 2745.55 160.137   4
  -4  -3   4 2616.46 156.972   3
  -4   3   4 2282.53 169.370   3
   4  -3  -3 354.879 61.0190   6
   4  -3  -3 437.534 76.8184   4
   4   3  -3 365.618 85.3704   4
  -4  -3   3 351.698 66.4137   3
  -4   3   3 340.211 84.2254   3
   4   3  -2 5521.96 115.921   6
   4  -3  -2 5484.72 190.848   6
  -4  -3   2 5570.75 204.957   3
  -4   3   2 5411.00 245.944   3
   4   3  -2 5306.52 232.996   4
   4  -3  -2 5611.61 219.553   4
   4  -3  -1 8517.57 252.246   6
   4   3  -1 8472.17 193.674   6
   4   3  -1 8681.65 295.908   4
  -4   3   1 8367.18 305.498   3
  -4  -3   1 8759.95 245.171   3
  -4  -3   0 16831.5 344.897   3
   4   3   0 17607.7 326.329   6
   4  -3   0 16763.7 374.240   6
  -4   3   0 17703.9 425.769   3
  -4  -3  -1 44.2802 46.4922   3
   4  -3   1 90.0602 68.4988   6
   4   3   1 104.968 56.4017   6
  -4   3  -1 8.66333 65.6393   3
   4   3   2 6697.67 258.902   6
   4  -3   2 7063.13 284.382   6
  -4   3  -2 7282.07 293.677   3
  -4  -3  -2 6953.61 252.926   3
  -4   3  -3 659.119 114.649   3
  -4  -3  -3 770.541 98.5820   3
   4   3   3 704.384 100.948   6
   4  -3   3 600.360 103.525   6
  -4   3  -4 5094.82 283.775   3
  -4   3  -4 5323.40 239.830   1
   4  -3   4 4706.98 275.772   6
   4   3   4 5081.84 273.995   6
  -4   3  -5 14.2054 61.8200   1
  -4  -3  -5-7.67642 80.5362   1
  -4   3  -5-79.4073 109.463   3
   4   3   5 5.84541 94.3298   6
   4  -3   5 81.3149 88.5652   6
   4   3   6 19639.6 610.893   6
   4  -3   6 20495.7 632.923   6
  -4   3  -6 20292.5 544.286   1
  -4  -3  -6 19746.4 586.093   1
   4  -3   7 1757.68 216.468   6
   4   3   7 1740.64 219.019   6
  -4  -3  -7 1540.54 191.426   1
  -4   3  -7 1679.08 180.090   1
   4  -3   8 102.937 102.412   6
   4   3   8 113.243 114.320   6
  -4   3  -8 40.5795 87.9325   1
  -4  -3  -8 28.8995 79.8782   1
   4  -3   9 106.038 114.870   6
   4   3   9 198.036 128.377   6
  -4   3  -9 8.08888 85.4154   1
  -4  -3  -9 165.400 119.363   1
   4   3  10 3498.39 347.976   6
  -4  -3 -10 3816.10 340.648   1
  -4   3 -10 3816.09 315.935   1
   4  -3  10 3939.96 378.532   6
  -4   4  11-20.3959 110.211   3
   4  -4 -11-70.7490 99.2921   1
  -4   4  10 5558.00 376.590   3
   4   4 -10 5671.73 380.605   4
   4  -4 -10 5775.95 389.457   1
  -4   4   9 79.9105 97.5537   3
   4  -4  -9-50.5568 90.2706   1
   4   4  -9-52.5903 76.9487   4
   4  -4  -9 131.444 87.0251   4
  -4   4   8 300.839 104.527   3
   4   4  -8 116.089 93.5980   4
   4  -4  -8 234.886 88.7879   4
   4  -4  -8 294.078 106.089   1
  -4  -4   7 107.251 42.6380   6
  -4   4   7 174.862 91.6572   3
  -4  -4   7 33.7246 39.3157   5
   4  -4  -7 143.388 65.9783   4
   4   4  -7 48.7649 80.2535   4
   4  -4  -7 112.637 78.9120   1
  -4  -4   6 220.350 35.4064   6
  -4  -4   6 281.502 61.6695   5
  -4   4   6 177.149 69.3519   3
  -4  -4   6 240.270 68.5405   3
   4  -4  -6 281.596 73.7041   4
   4   4  -6 226.233 81.1930   4
   4  -4  -6 190.269 83.5943   1
   4  -4  -5 23.6322 30.8311   5
  -4  -4   5 154.386 52.6403   5
  -4   4   5 79.7946 68.1018   3
  -4  -4   5 151.106 67.1880   3
   4   4  -5 89.0770 71.2013   4
   4  -4  -5 68.7010 45.5407   4
   4  -4  -5 136.855 72.4275   1
   4   4  -4 745.684 105.769   4
   4  -4  -4 851.939 95.3594   4
  -4   4   4 768.652 109.398   3
  -4  -4   4 923.153 95.3916   3
  -4  -4   4 940.886 97.1684   5
   4  -4  -3 1991.57 125.962   6
   4   4  -3 2060.31 158.841   4
   4  -4  -3 2258.24 140.388   4
  -4  -4   3 2148.12 127.382   3
  -4   4   3 2203.76 169.285   3
  -4  -4   3 1794.06 127.083   5
   4  -4  -2 8009.93 243.173   6
   4   4  -2 7980.59 128.807   6
  -4  -4   2 8371.47 270.376   5
   4   4  -2 7978.07 284.398   4
   4  -4  -2 7859.16 254.346   4
  -4  -4   2 7794.31 228.661   3
  -4   4   2 8188.35 307.285   3
  -4  -4   1 120.339 53.2122   3
  -4   4   1 35.0785 72.5105   3
   4   4  -1 119.495 40.1832   6
   4  -4  -1 69.3358 58.8808   6
   4   4  -1 4.47298 67.9265   4
   4   4   0 1039.15 88.6481   6
   4  -4   0 872.229 105.426   6
  -4   4   0 1076.95 133.387   3
  -4  -4   0 1099.19 90.1807   3
  -4  -4  -1 19.3042 51.6856   3
  -4   4  -1 69.5352 76.1199   3
   4   4   1 71.9458 54.2315   6
   4  -4   1-14.0299 63.7323   6
  -4   4  -2 9850.17 350.515   3
  -4  -4  -2 10262.9 299.180   3
   4   4   2 10060.8 320.758   6
   4  -4   2 9960.77 345.534   6
  -4   4  -3 203.085 60.1311   1
  -4   4  -3 221.112 89.6444   3
   4   4   3 71.7336 59.0761   6
   4  -4   3 220.464 85.6991   6
  -4   4  -4 5224.20 287.649   3
  -4   4  -4 5344.52 233.872   1
   4  -4   4 5511.45 296.547   6
   4   4   4 5407.04 280.013   6
  -4   4  -5 937.636 149.635   3
  -4  -4  -5 1239.72 158.102   1
  -4   4  -5 1349.88 136.534   1
   4   4   5 1249.08 161.793   6
   4  -4   5 1189.57 165.485   6
  -4   4  -6 1919.21 176.048   1
  -4  -4  -6 2043.48 208.685   1
   4   4   6 1774.01 207.621   6
   4  -4   6 1905.27 212.601   6
  -4  -4  -7 1640.07 196.683   1
  -4   4  -7 1633.08 173.540   1
   4   4   7 1353.48 193.812   6
   4  -4   7 1618.18 214.770   6
  -4  -4  -8 791.699 157.553   1
  -4   4  -8 561.579 119.899   1
   4   4   8 626.013 158.850   6
   4  -4   8 878.052 175.272   6
  -4   4  -9 230.278 102.563   1
  -4  -4  -9 284.075 128.932   1
   4  -4   9 419.084 154.115   6
   4   4   9 523.653 161.774   6
  -4   4 -10 318.955 131.502   1
  -4  -4 -10 202.978 120.808   1
   4  -4  10 303.816 161.257   6
   4  -5 -11 98.5078 119.044   1
  -4   5  11 51.6525 92.4870   3
   4   5 -10 646.989 149.980   4
   4  -5 -10 1045.47 193.026   1
  -4   5  10 1155.09 197.788   3
   4   5  -9 291.252 112.753   4
   4  -5  -9 366.388 126.668   1
  -4   5   9 300.151 107.538   3
  -4   5   8 9741.62 437.823   3
   4   5  -8 9763.77 441.396   4
   4  -5  -8 9375.65 373.681   4
   4  -5  -8 11152.1 459.397   1
  -4  -5   7 1374.66 109.174   5
  -4   5   7 1283.22 168.030   3
   4  -5  -7 1305.54 139.980   4
   4   5  -7 1183.27 155.432   4
   4  -5  -7 1227.33 156.628   1
   4  -5  -6 7493.65 325.341   1
  -4  -5   6 7229.55 235.930   5
  -4  -5   6 6940.42 144.171   6
   4  -5  -6 7147.79 278.184   4
   4   5  -6 7532.24 339.708   4
  -4  -5   6 7439.24 291.435   3
  -4   5   6 7286.44 339.925   3
  -4   5   5 691.758 115.523   3
  -4  -5   5 869.470 98.2505   3
  -4  -5   5 732.493 89.4439   5
   4   5  -5 973.271 132.518   4
   4  -5  -5 864.295 100.122   4
   4  -5  -5 765.744 107.061   1
  -4  -5   4 919.227 96.0903   5
  -4   5   4 754.356 112.472   3
   4  -5  -4 800.962 89.7715   4
   4   5  -4 731.428 109.930   4
  -4  -5   4 743.002 84.9335   3
   4  -5  -3 5140.70 207.037   6
   4   5  -3 5202.19 244.860   4
   4  -5  -3 5093.00 201.553   4
  -4  -5   3 5296.51 189.051   3
  -4   5   3 5068.71 253.683   3
  -4  -5   3 5198.04 215.407   5
   4  -5  -2 6067.79 224.851   6
   4   5  -2 6347.56 115.493   6
  -4  -5   2 6467.89 241.222   5
   4  -5  -2 6055.57 219.926   4
   4   5  -2 6539.61 261.692   4
  -4   5   2 6131.01 275.042   3
  -4  -5   2 6077.84 193.104   3
   4   5  -1 553.321 57.0980   6
  -4  -5   1 614.934 73.6486   3
  -4   5   1 546.708 104.595   3
  -4  -5   1 804.077 105.514   5
   4  -5  -1 478.179 80.9005   6
   4   5  -1 602.108 104.471   4
   4  -5   0-0.28202 60.1830   6
   4   5   0-18.9083 42.5568   6
  -4  -5   0 34.0458 42.9777   3
   4   5   0 147.134 80.7419   4
  -4   5   0 49.7795 69.2210   3
  -4   5  -1 756.251 126.639   3
   4  -5   1 569.860 97.0039   6
   4   5   1 729.259 83.9792   6
  -4  -5  -1 760.800 81.4260   3
  -4   5  -2 842.613 111.281   3
   4  -5   2 769.877 114.725   6
   4   5   2 715.347 97.3620   6
  -4  -5  -2 880.555 92.7156   3
  -4   5  -3 46.4598 42.6235   1
   4  -5   3 88.4602 81.8191   6
   4   5   3 115.497 72.3704   6
  -4   5  -3 218.958 90.3826   3
  -4   5  -4 306.276 75.2091   1
   4   5   4 319.426 96.8270   6
   4  -5   4 444.293 115.105   6
  -4   5  -4 542.710 114.165   3
  -4   5  -5 66.5540 57.3603   1
  -4  -5  -5 117.989 79.2711   1
  -4   5  -5-56.8478 89.7322   3
   4   5   5-40.2939 82.4013   6
   4  -5   5 52.0656 100.745   6
   4  -5   6 26362.6 729.108   6
   4   5   6 27389.5 724.894   6
  -4   5  -6 27092.3 610.539   1
  -4  -5  -6 26559.4 697.839   1
   4   5   7-39.5714 87.9844   6
   4  -5   7-20.1514 101.308   6
  -4   5  -7 65.5054 63.8814   1
  -4  -5  -7-110.406 94.6811   1
   4   5   8 2699.74 277.826   6
   4  -5   8 2867.49 282.867   6
  -4   5  -8 3043.11 250.502   1
  -4  -5  -8 2646.26 256.491   1
   4  -5   9 1986.11 245.324   6
   4   5   9 1411.09 226.621   6
  -4   5  -9 1809.60 209.115   1
  -4  -5  -9 1562.09 222.602   1
   4  -5  10 2827.25 316.440   6
  -4   5 -10 2504.93 262.770   1
   4  -6 -11 77.9766 110.681   1
  -4   6  11 49.2732 109.082   3
  -4   6  10 1708.25 228.307   3
   4  -6 -10 1526.88 212.672   1
   4   6 -10 1571.48 216.066   4
  -4   6   9 310.836 120.187   3
   4  -6  -9 352.414 119.802   1
   4   6  -9 233.876 107.314   4
  -4   6   8 42.5395 96.5571   3
   4   6  -8 171.189 93.7383   4
   4  -6  -8 151.720 71.0767   4
   4  -6  -8 185.391 107.765   1
  -4  -6   7 43.9467 46.9537   5
  -4   6   7 74.9609 85.1740   3
   4   6  -7-50.0881 71.5409   4
   4  -6  -7 81.4260 60.7094   4
   4  -6  -7 113.089 76.1696   1
   4  -6  -6 2974.39 212.417   1
  -4  -6   6 3210.84 169.479   5
  -4  -6   6 2774.36 84.8406   6
   4  -6  -6 2743.33 172.604   4
   4   6  -6 2923.16 220.610   4
  -4  -6   6 2867.52 185.056   3
  -4   6   6 2952.27 228.551   3
  -4  -6   5 894.440 97.5811   3
  -4   6   5 762.322 118.743   3
  -4  -6   5 909.069 100.882   5
   4   6  -5 768.145 120.169   4
   4  -6  -5 885.213 96.1965   4
   4  -6  -5 1040.70 125.594   1
  -4  -6   4 101.556 57.7971   5
  -4   6   4 156.300 75.6710   3
   4  -6  -4 48.6784 39.2235   4
   4   6  -4 231.221 76.3610   4
  -4  -6   4 144.068 50.8666   3
   4  -6  -3 176.230 63.7619   6
  -4  -6   3 242.297 70.8857   5
  -4   6   3 193.648 76.6711   3
  -4  -6   3 116.872 42.5707   3
   4   6  -3 188.771 78.3215   4
   4  -6  -3 181.859 52.7628   4
   4  -6  -2 1560.88 128.071   6
   4   6  -2 1655.14 64.7742   6
   4   6  -2 1615.28 63.0178   6
  -4   6   2 1663.82 155.153   3
  -4  -6   2 1804.66 139.845   5
   4   6  -2 1896.79 154.312   4
   4  -6  -2 1907.99 124.811   4
  -4  -6   2 1837.83 102.262   3
   4   6  -1 269.262 45.4946   6
  -4   6   1 390.855 107.090   3
  -4  -6   1 314.478 52.5955   3
  -4  -6   1 342.402 88.5985   5
   4  -6  -1 370.719 82.3146   6
   4   6  -1 220.397 68.4126   4
   4  -6   0 12133.6 355.907   6
   4   6   0 11985.1 278.847   6
  -4  -6   0 12005.2 244.180   3
  -4  -6   0 12633.0 362.657   5
   4   6   0 11806.4 365.762   4
  -4   6   0 12261.1 384.111   3
  -4  -6  -1 1156.52 92.7992   3
  -4   6  -1 1038.82 133.956   3
   4  -6   1 1063.06 124.194   6
   4   6   1 1214.97 109.176   6
  -4   6  -2 44.4042 76.4057   3
   4  -6   2 86.1943 81.0727   6
   4   6   2 112.000 64.8503   6
  -4   6  -3 1161.03 98.6220   1
  -4   6  -3 966.185 130.826   3
   4   6   3 1022.23 131.007   6
   4  -6   3 1061.54 146.115   6
  -4   6  -4 5339.46 308.088   3
  -4   6  -4 5730.31 234.253   1
   4  -6   4 6112.72 323.021   6
   4   6   4 5605.81 291.474   6
  -4   6  -5 619.292 95.6587   1
  -4  -6  -5 379.990 107.643   1
  -4   6  -5 433.292 118.795   3
   4  -6   5 483.815 124.221   6
   4   6   5 670.888 135.298   6
   4  -6   6 3289.31 270.607   6
  -4   6  -6 3145.20 211.672   1
  -4  -6  -6 3414.61 264.590   1
   4   6   6 3237.85 256.353   6
  -4   6  -7 326.996 90.2613   1
  -4  -6  -7 250.901 114.444   1
   4   6   7 233.363 126.773   6
   4  -6   7 386.832 142.246   6
   4  -6   8 4182.01 331.603   6
   4   6   8 4364.08 343.399   6
  -4   6  -8 4642.88 302.153   1
  -4  -6  -8 3682.10 313.952   1
   4   6   9 1036.70 208.398   6
   4  -6   9 768.770 169.414   6
  -4   6  -9 1012.41 165.016   1
  -4  -6  -9 1085.81 201.645   1
  -4   6 -10 235.842 101.041   1
   4  -7 -11 202.708 120.750   1
  -4   7  11 97.1704 98.7448   3
  -4   7  10 406.552 146.512   3
   4  -7 -10 383.927 129.535   1
   4   7 -10 174.516 108.111   4
  -4   7   9 136.838 103.170   3
   4  -7  -9 140.440 96.0861   1
   4   7  -9 172.061 106.567   4
  -4   7   8 1797.80 212.144   3
   4   7  -8 1943.21 213.397   4
   4  -7  -8 1932.10 170.422   4
   4  -7  -8 1681.88 190.218   1
  -4  -7   7 50.6128 51.6442   5
  -4   7   7 27.8618 82.9600   3
   4   7  -7 47.8297 72.9175   4
   4  -7  -7-13.8900 47.4272   4
   4  -7  -7 216.416 84.3951   1
  -4  -7   6 4057.47 198.722   5
  -4   7   6 3512.07 254.194   3
   4  -7  -6 3719.37 193.032   4
   4   7  -6 4174.07 266.429   4
   4  -7  -6 3695.01 235.189   1
  -4  -7   5 2138.58 148.327   5
  -4  -7   5 2096.75 139.598   3
  -4   7   5 2052.66 187.803   3
   4  -7  -5 1934.06 130.354   4
   4   7  -5 1906.00 171.048   4
   4  -7  -5 2055.71 162.613   1
   4  -7  -4 12085.3 337.962   1
   4  -7  -4 11939.7 343.983   6
  -4  -7   4 11704.7 331.855   5
   4   7  -4 12070.9 395.964   4
   4  -7  -4 12192.4 297.806   4
  -4  -7   4 11798.4 281.737   3
  -4   7   4 11984.9 414.585   3
   4  -7  -3 183.494 63.0555   6
  -4  -7   3 107.956 41.9991   3
  -4   7   3 153.618 79.7405   3
  -4  -7   3 178.636 70.5496   5
   4   7  -3 19.7238 51.7604   4
   4  -7  -3 162.614 51.3840   4
   4  -7  -2 9891.83 311.568   6
   4   7  -2 9373.18 164.351   6
   4   7  -2 10184.9 167.611   6
  -4  -7   2 10769.1 328.972   5
   4   7  -2 9888.06 335.814   4
   4  -7  -2 10265.8 277.579   4
  -4  -7   2 10318.4 217.311   3
  -4   7   2 9953.68 368.071   3
   4   7  -1 327.194 51.7148   6
  -4  -7   1 377.365 46.8995   3
  -4   7   1 337.593 94.7961   3
  -4  -7   1 358.322 76.1971   5
   4  -7  -1 396.705 82.8895   6
   4   7  -1 346.247 80.1659   4
   4   7  -1 274.057 41.7190   3
   4  -7   0 150.648 68.5142   6
   4   7   0 88.8756 44.2657   6
  -4   7   0 227.242 96.3365   3
  -4  -7   0 166.644 70.2590   5
  -4  -7   0 133.018 38.1882   3
   4   7   0 160.268 71.7045   4
   4   7   1 473.649 75.8691   6
   4  -7   1 400.180 96.1713   6
  -4   7  -1 243.232 102.201   3
  -4   7  -2 2971.20 211.094   3
   4   7   2 3074.00 185.034   6
   4  -7   2 2907.02 203.024   6
  -4   7  -2 2927.06 129.043   1
  -4   7  -3 80.9337 45.0919   1
  -4   7  -3 106.047 88.5454   3
   4   7   3 38.2175 66.7280   6
   4  -7   3 32.3208 81.7579   6
  -4   7  -4 3508.88 257.939   3
  -4   7  -4 3334.46 172.905   1
   4  -7   4 3996.71 263.692   6
   4   7   4 3253.03 225.485   6
  -4   7  -5 100.615 98.7005   3
  -4  -7  -5 73.1215 83.0177   1
  -4   7  -5 110.051 57.8653   1
   4   7   5 23.6671 82.5964   6
   4  -7   5-46.5490 90.6304   6
  -4   7  -6-19.0693 61.8190   1
  -4  -7  -6 109.992 91.4928   1
   4  -7   6 170.011 109.595   6
   4   7   6-29.5925 96.8636   6
  -4   7  -7 599.200 114.721   1
  -4  -7  -7 767.039 153.138   1
   4   7   7 569.535 135.789   6
   4  -7   7 628.674 155.410   6
  -4   7  -8-13.4474 77.5994   1
  -4  -7  -8 126.994 104.555   1
   4   7   8 223.958 139.695   6
   4  -7   8 139.431 115.182   6
  -4  -7  -9 36.6049 110.884   1
  -4   7  -9 224.736 97.8808   1
   4   7   9 168.501 106.565   6
   4  -7   9 156.079 125.886   6
   4  -8 -11 472.955 145.434   1
  -4   8  11 455.367 145.687   3
   4   8 -10 4854.87 375.636   4
   4  -8 -10 4536.46 346.736   1
  -4   8  10 5053.17 373.367   3
   4   8  -9 187.759 116.460   4
   4  -8  -9 142.498 89.1555   1
  -4   8   9 235.566 102.535   3
  -4   8   8 3042.95 273.553   3
   4   8  -8 3100.86 267.393   4
   4  -8  -8 2797.62 237.005   1
  -4  -8   7 757.940 101.518   5
  -4   8   7 900.683 148.099   3
   4   8  -7 818.004 140.954   4
   4  -8  -7 801.014 105.579   4
   4  -8  -7 889.941 140.899   1
  -4   8   6 28787.6 701.336   3
  -4  -8   6 27833.9 524.276   5
   4  -8  -6 27291.7 502.082   4
   4   8  -6 26750.5 668.555   4
   4  -8  -6 28057.7 615.384   1
  -4  -8   5 204.403 69.3178   5
  -4   8   5 159.401 89.2124   3
  -4  -8   5 122.992 47.1482   3
   4   8  -5 173.793 85.3642   4
   4  -8  -5 161.321 51.6584   4
   4  -8  -5 101.125 71.1704   1
   4  -8  -4 2833.59 170.598   1
   4  -8  -4 2799.04 183.587   6
  -4  -8   4 2973.03 182.516   5
   4  -8  -4 2755.27 138.273   4
   4   8  -4 2572.91 195.089   4
  -4   8   4 2647.28 208.661   3
  -4  -8   4 2792.62 136.272   3
   4  -8  -3 862.486 106.824   6
  -4  -8   3 668.039 97.6858   5
  -4  -8   3 723.462 67.0191   3
  -4   8   3 691.370 119.158   3
   4   8  -3 754.088 107.991   4
   4  -8  -3 818.432 81.6694   4
   4  -8  -2 2550.72 171.089   6
   4   8  -2 2296.89 93.0054   6
  -4  -8   2 2596.51 171.927   5
   4   8  -2 2443.56 174.972   4
   4  -8  -2 2714.76 143.948   4
  -4   8   2 2445.22 200.396   3
  -4  -8   2 2447.97 96.7881   3
   4  -8  -1 2449.64 172.587   6
  -4  -8   1 2391.83 167.331   5
  -4  -8   1 2396.48 84.1766   3
   4   8  -1 2299.13 165.455   4
  -4   8   1 2541.46 200.810   3
   4   8  -1 2209.86 80.9777   3
   4  -8   0 12919.3 389.513   6
  -4  -8   0 13547.7 396.348   5
   4   8   0 13717.7 392.675   4
  -4   8   0 13186.0 419.679   3
  -4  -8  -1 264.728 78.4529   5
   4   8   1 157.299 52.9630   6
  -4   8  -1 278.729 99.2951   3
   4   8   1 309.971 92.1992   4
   4  -8   1 189.820 89.0159   6
  -4   8  -2 8775.52 369.486   3
   4   8   2 9061.12 319.598   6
   4  -8   2 8489.42 346.296   6
  -4   8  -2 8621.38 205.353   1
  -4   8  -3 203.121 48.6334   1
  -4   8  -3 238.851 103.423   3
   4   8   3 168.169 72.9438   6
   4  -8   3 207.850 102.952   6
  -4   8  -4 4223.71 281.205   3
  -4   8  -4 4594.80 199.579   1
   4  -8   4 4305.69 277.611   6
   4   8   4 4571.77 269.461   6
  -4   8  -5 164.686 69.0436   1
   4  -8   5-44.8547 106.174   6
   4   8   5-2.09863 85.8891   6
  -4   8  -5 11.5834 97.3291   3
  -4  -8  -6 56.3769 82.6066   1
  -4   8  -6 89.3978 71.0416   1
   4  -8   6 103.670 97.4742   6
   4   8   6 199.066 104.633   6
  -4   8  -6 94.4534 89.9164   3
  -4   8  -7 115.495 83.6613   1
  -4  -8  -7 88.2232 93.6782   1
   4  -8   7 74.4796 108.868   6
   4   8   7 52.2395 93.4333   6
   4  -8   8 7156.56 435.895   6
   4   8   8 6677.03 424.637   6
  -4  -8  -8 6419.06 407.952   1
  -4   8  -8 6592.32 343.808   1
   4   8   9-60.0033 126.861   6
   4  -8   9 57.4413 106.183   6
  -4   9  11-73.2989 112.288   3
   4  -9 -11 204.803 122.856   1
   4  -9 -10 348.570 136.081   1
  -4   9  10 321.165 136.471   3
   4   9 -10 605.705 174.251   4
   4  -9  -9 432.610 134.599   1
  -4   9   9 180.102 94.5151   3
   4   9  -9 135.559 101.283   4
   4  -9  -8 112.283 79.7245   1
   4   9  -8 116.349 103.184   4
  -4   9   8 379.257 123.429   3
  -4  -9   7 52.8318 60.7481   5
   4  -9  -7-54.6453 69.4450   1
   4   9  -7 106.444 87.5368   4
   4  -9  -7-62.5985 51.6034   4
  -4   9   7-30.7627 87.6536   3
  -4   9   6 2107.97 212.214   3
  -4  -9   6 2217.42 163.235   5
   4   9  -6 2201.64 206.507   4
   4  -9  -6 2018.32 138.192   4
   4  -9  -6 2021.01 184.482   1
  -4  -9   5 2327.49 141.787   3
  -4   9   5 1980.04 196.362   3
  -4  -9   5 2178.05 162.814   5
   4   9  -5 2664.64 209.714   4
   4  -9  -5 2239.49 132.509   4
   4  -9  -5 2359.08 169.984   1
   4  -9  -4 444.610 90.5763   6
  -4   9   4 489.396 108.425   3
   4  -9  -4 501.102 87.3368   1
  -4  -9   4 603.310 101.905   5
   4   9  -4 531.640 111.243   4
   4  -9  -4 380.503 56.6176   4
  -4  -9   4 436.418 61.6762   3
   4   9  -3 972.543 55.2131   6
   4  -9  -3 1158.93 130.833   6
  -4  -9   3 1172.63 127.316   5
  -4   9   3 1171.03 156.076   3
   4  -9  -3 1083.21 89.2553   4
   4   9  -3 1189.40 136.020   4
  -4  -9   3 1158.53 74.1372   3
   4  -9  -2 6170.49 264.596   6
  -4  -9   2 6274.94 268.636   5
   4  -9  -2 6344.38 215.332   4
   4   9  -2 6430.50 278.266   4
  -4   9   2 6176.72 310.303   3
  -4  -9   2 6485.16 123.360   3
  -4   9   1 12.9648 79.1830   3
  -4   9   1 21.3263 25.0900   1
  -4  -9   1 73.3154 69.3615   5
   4  -9  -1 190.789 82.7044   6
   4   9  -1 35.3693 55.0995   4
  -4   9   0 1740.90 65.3585   1
  -4   9   0 1657.23 169.246   3
   4  -9   0 1812.30 159.130   6
  -4  -9   0 1744.79 153.294   5
   4   9   0 1728.47 148.668   4
   4   9   0 1404.45 82.7724   3
   4  -9   1 2101.06 182.374   6
  -4   9  -1 1966.49 182.765   3
  -4  -9  -1 2145.70 173.886   5
   4   9   1 1921.90 162.244   4
  -4   9  -1 1942.12 74.4545   1
  -4   9  -2 1469.30 164.995   3
  -4   9  -2 1510.19 81.5758   1
   4  -9   2 1530.67 172.332   6
   4   9   3-41.8220 63.3521   6
  -4   9  -3 59.1787 45.0701   1
  -4   9  -3-1.86755 78.5801   3
   4  -9   3 71.9082 86.1168   6
  -4   9  -4 713.226 78.5053   1
  -4   9  -4 630.847 128.124   3
   4  -9   4 609.871 126.552   6
   4   9   4 608.563 124.554   6
  -4   9  -5 146.397 54.5635   1
  -4   9  -5 219.963 98.5909   3
   4   9   5 43.8883 85.2348   6
   4  -9   5-21.4857 101.898   6
  -4   9  -6 1154.41 129.180   1
  -4  -9  -6 1157.85 168.659   1
  -4   9  -6 1147.73 184.732   3
   4  -9   6 1187.67 178.175   6
   4   9   6 939.433 161.350   6
  -4  -9  -7 1673.57 217.759   1
  -4   9  -7 1188.21 144.008   1
   4   9   7 1590.28 214.198   6
   4  -9   7 1399.69 210.589   6
  -4  -9  -8 401.435 130.048   1
   4  -9   8 465.869 148.698   6
   4   9   8 589.055 166.476   6
  -4  -9  -9 20.9159 104.261   1
   4   9   9-102.830 126.107   6
   4  -9   9 8.79171 125.839   6
  -4  10  11 3.70063 110.615   3
   4 -10 -11-105.974 118.721   1
  -4  10  10 5063.21 391.187   3
   4  10 -10 4609.00 367.792   4
   4 -10 -10 4851.92 360.060   1
   4 -10  -9 259.089 121.227   1
  -4  10   9 390.831 134.700   3
   4  10  -9 385.864 140.838   4
   4 -10  -8 1453.81 184.896   1
   4  10  -8 1294.91 189.141   4
  -4  10   8 1338.18 196.390   3
  -4 -10   7 1095.50 132.400   5
   4 -10  -7 1142.56 151.100   1
   4  10  -7 994.551 157.398   4
  -4  10   7 1143.03 167.347   3
  -4  10   6 12965.5 489.006   3
  -4 -10   6 12659.7 387.356   5
   4 -10  -6 11699.7 309.841   4
   4  10  -6 12278.5 462.808   4
   4 -10  -6 12526.9 417.722   1
  -4  10   5 454.715 123.057   3
  -4 -10   5 262.130 76.4578   5
  -4 -10   5 320.441 61.1426   3
   4 -10  -5 355.489 61.8183   4
   4  10  -5 318.164 92.1310   4
   4 -10  -5 234.641 71.3293   1
   4 -10  -4 4437.52 206.187   1
   4 -10  -4 4548.19 243.685   6
  -4 -10   4 4447.14 233.319   5
   4 -10  -4 4406.66 159.868   4
   4  10  -4 4604.73 262.067   4
  -4 -10   4 4485.28 156.742   3
  -4  10   4 4387.54 280.816   3
   4 -10  -3 160.551 74.4764   6
   4  10  -3 163.093 34.4736   6
  -4 -10   3 225.334 73.8520   5
   4 -10  -3 188.475 43.2292   4
   4  10  -3 113.151 68.0566   4
  -4  10   3 260.244 101.395   3
  -4 -10   3 123.503 37.2461   3
  -4 -10   2 118.778 77.0343   5
   4 -10  -2 242.232 85.0241   6
   4 -10  -2 249.067 49.4733   4
   4  10  -2 121.416 73.9894   4
  -4  10   2 162.193 85.0286   3
  -4  10   1 248.266 106.362   3
  -4 -10   1 94.8085 68.4698   5
   4 -10  -1 114.453 69.6427   6
   4  10  -1 121.655 64.7726   4
  -4  10   1 81.1808 24.7600   1
   4 -10   0 9789.34 363.658   6
  -4 -10   0 9856.11 357.060   5
   4  10   0 9853.75 346.348   4
  -4  10   0 10371.3 389.394   3
   4  10   0 8985.69 174.024   3
  -4 -10  -1 309.850 80.6330   5
  -4  10  -1 262.391 102.116   3
   4 -10   1 404.403 112.154   6
   4  10   1 231.821 77.6860   4
  -4  10  -2 3088.58 237.737   3
  -4 -10  -2 3198.93 217.822   5
   4 -10   2 3091.22 234.936   6
  -4  10  -2 2951.65 97.7436   1
  -4  10  -3 452.823 56.0572   1
  -4  10  -3 572.711 122.085   3
   4 -10   3 445.193 112.697   6
  -4  10  -4 17731.0 562.886   3
   4 -10   4 16837.0 548.725   6
   4  10   4 16917.6 521.866   6
  -4  10  -4 17079.2 350.955   1
  -4  10  -5 728.633 92.5251   1
  -4  10  -5 726.312 147.105   3
   4 -10   5 678.863 145.045   6
   4  10   5 618.899 130.268   6
  -4  10  -6 4698.71 338.590   3
  -4 -10  -6 4372.84 320.655   1
   4  10   6 4651.10 320.476   6
   4 -10   6 4862.86 336.917   6
   4  10   7 543.590 149.927   6
   4 -10   7 816.186 170.265   6
  -4 -10  -7 588.160 147.682   1
   4 -10   8 1884.56 241.639   6
   4  10   8 1612.40 232.304   6
  -4 -10  -8 1666.54 227.463   1
   4 -10   9-63.0483 142.211   6
   4  10   9 216.372 115.773   6
  -4 -10  -9-52.6380 112.940   1
   4 -11 -11-133.405 114.389   1
   4 -11 -10 241.429 118.245   1
  -4  11  10 89.6492 103.337   3
   4  11 -10 158.591 114.058   4
   4 -11  -9 324.450 129.959   1
  -4  11   9 44.0622 97.0658   3
   4  11  -9 235.642 117.263   4
   4 -11  -8 1212.00 169.713   1
   4  11  -8 1447.09 197.706   4
  -4  11   8 1577.53 208.882   3
  -4 -11   7 72.3134 61.8596   5
   4 -11  -7 56.8003 69.7732   1
   4  11  -7 187.818 96.2164   4
  -4  11   7 19.3028 94.3610   3
  -4  11   6 3200.49 259.068   3
  -4 -11   6 3149.45 206.447   5
   4  11  -6 2882.47 237.836   4
   4 -11  -6 3104.82 212.499   1
  -4  11   5 120.758 95.2141   3
  -4 -11   5 22.2274 59.3720   5
  -4 -11   5 12.0494 37.9843   3
   4 -11  -5 93.0576 37.8489   4
   4  11  -5 206.679 87.5203   4
   4 -11  -5 195.422 73.8052   1
   4 -11  -4 5988.10 236.687   1
   4 -11  -4 5877.51 287.941   6
  -4 -11   4 5967.06 279.968   5
   4 -11  -4 5608.28 170.464   4
   4  11  -4 5827.00 295.846   4
  -4  11   4 5835.30 322.254   3
  -4 -11   4 5543.35 164.212   3
  -4 -11   3-4.11573 23.8791   3
  -4  11   3 122.260 101.789   3
  -4 -11   3-4.13261 63.0895   5
   4 -11  -3-13.0147 62.4611   6
   4 -11  -3 96.0743 36.4768   4
   4  11  -3 95.2823 71.8204   4
  -4 -11   3 46.8491 22.0837   3
   4 -11  -2 3192.28 212.626   6
  -4 -11   2 3435.02 214.500   5
   4 -11  -2 3583.71 153.368   4
   4  11  -2 3184.79 204.364   4
  -4  11   2 3506.13 245.117   3
  -4  11   1 1420.82 170.099   3
  -4  11   1 1217.77 59.2861   1
  -4 -11   1 1538.84 151.332   5
   4 -11  -1 1369.90 146.782   6
   4  11  -1 1353.80 141.780   4
  -4 -11   0 1489.68 158.827   5
   4 -11   0 1634.57 162.796   6
  -4  11   0 1771.80 188.043   3
   4  11   0 1466.13 137.569   4
  -4 -11  -1 419.546 97.1247   5
   4 -11   1 136.583 88.6993   6
   4  11   1 379.541 93.9788   4
  -4  11  -1 349.182 113.832   3
   4 -11   2 3146.61 233.552   6
  -4  11  -2 3403.82 244.111   3
  -4 -11  -2 3403.53 231.006   5
   4  11   2 2973.72 208.397   4
  -4  11  -2 3330.76 80.8829   1
  -4  11  -3 219.155 39.9969   1
  -4  11  -3 205.303 93.5982   3
   4 -11   3 283.246 99.9485   6
   4 -11   4 15335.4 536.444   6
   4  11   4 14651.5 495.397   6
  -4  11  -4 14721.7 526.759   3
  -4  11  -5 1712.27 203.487   3
   4  11   5 1893.18 209.642   6
   4 -11   5 2009.48 211.626   6
  -4  11  -6 10820.4 494.622   3
   4 -11   6 11529.5 509.769   6
  -4 -11  -6 10598.4 494.746   1
   4  11   6 10781.5 484.774   6
  -4 -11  -7 7.36696 96.5932   1
   4 -11   7-93.6908 120.059   6
   4  11   7 62.6703 101.224   6
  -4 -11  -8-60.2083 106.281   1
   4  11   8-107.175 113.467   6
   4 -11   8-7.30539 134.657   6
   4 -11   9 295.551 143.264   6
   4 -12 -11 38.1381 114.797   1
   4 -12 -10 85.4143 87.8664   1
  -4  12  10-79.5499 112.057   3
   4  12 -10-34.0531 114.446   4
   4 -12  -9-65.2344 92.6921   1
  -4  12   9 55.4593 91.6458   3
   4  12  -9-121.254 99.8333   4
   4 -12  -8 803.163 148.252   1
   4  12  -8 985.286 175.403   4
  -4  12   8 1034.80 182.779   3
   4 -12  -7 1729.36 184.632   1
  -4 -12   7 2052.76 176.637   5
   4  12  -7 1871.04 213.389   4
  -4  12   7 1880.90 216.624   3
  -4 -12   6 1436.03 149.906   5
   4 -12  -6 1060.92 133.238   1
   4  12  -6 1017.72 162.870   4
  -4  12   6 1116.80 172.208   3
  -4 -12   5 1926.69 118.994   3
  -4  12   5 2242.80 225.885   3
  -4 -12   5 2001.09 176.953   5
   4  12  -5 1797.58 186.097   4
   4 -12  -5 2155.66 163.939   1
   4 -12  -4 661.460 86.1939   1
   4 -12  -4 666.465 118.642   6
  -4 -12   4 851.002 126.078   5
  -4  12   4 743.601 151.865   3
   4  12  -4 721.553 123.535   4
   4 -12  -4 555.928 55.3990   4
  -4 -12   4 545.119 53.9087   3
   4 -12  -3 1931.81 182.371   6
  -4 -12   3 1649.52 159.389   5
   4  12  -3 1660.12 161.479   4
   4 -12  -3 1750.57 91.3430   4
  -4  12   3 2073.95 215.594   3
   4 -12  -2 367.154 97.7812   6
  -4 -12   2 292.050 96.8469   5
  -4  12   2 332.169 119.154   3
   4  12  -2 308.369 92.3751   4
   4 -12  -2 411.735 56.5761   4
  -4 -12   1 1986.00 178.911   5
  -4  12   1 1778.43 190.616   3
   4  12  -1 1842.91 159.053   4
   4 -12  -1 2045.99 187.486   6
  -4  12   0 1416.16 169.488   3
   4 -12   0 1389.75 159.269   6
   4  12   0 1432.15 141.196   4
  -4 -12   0 1388.36 156.280   5
  -4  12  -1 585.431 128.767   3
   4 -12   1 582.273 120.634   6
   4  12   1 450.541 94.2349   4
  -4 -12  -1 514.666 109.464   5
  -4  12  -2 1068.71 156.506   3
  -4 -12  -2 830.832 125.911   5
   4 -12   2 1005.32 148.687   6
   4  12   2 978.991 130.074   4
   4 -12   3 691.818 150.309   6
  -4  12  -3 643.948 133.370   3
  -4 -12  -3 505.835 111.484   5
   4 -12   4 1346.64 191.046   6
  -4  12  -4 1516.51 187.691   3
   4 -12   5 11.9167 120.216   6
  -4  12  -5 138.458 89.1232   3
   4  12   5-32.6735 84.2590   6
  -4  12  -6 1062.39 164.962   3
   4  12   6 1139.57 181.133   6
   4 -12   6 1074.16 178.999   6
  -4 -12  -6 1148.39 176.525   1
   4 -12   7 659.205 165.976   6
   4  12   7 705.939 171.983   6
  -4 -12  -7 665.212 161.622   1
   4 -12   8 246.358 119.984   6
   4  12   8 158.384 125.200   6
  -4 -12  -8 513.763 154.676   1
   4 -12   9 34.6553 122.106   6
   4 -13 -10 265.222 120.685   1
  -4  13  10 86.9519 106.720   3
   4  13 -10 244.162 124.768   4
   4 -13  -9 530.216 135.779   1
   4  13  -9 500.452 138.491   4
  -4  13   9 549.038 153.308   3
  -4  13   8 4538.17 344.853   3
  -4 -13   8 4083.48 254.353   5
   4  13  -8 4036.99 323.053   4
   4 -13  -8 3879.80 281.228   1
   4 -13  -7 191.772 94.5725   1
  -4 -13   7 152.302 79.9979   5
   4  13  -7 260.982 114.701   4
  -4  13   7 373.063 114.943   3
  -4 -13   6 634.965 116.290   5
   4 -13  -6 473.130 99.3208   1
   4  13  -6 534.104 119.909   4
  -4  13   6 328.670 114.375   3
  -4 -13   5-30.6975 70.7872   5
   4 -13  -5 75.8885 63.3199   1
   4  13  -5 51.5411 67.7997   4
  -4  13   5 97.5404 109.281   3
   4 -13  -4 7265.73 265.659   1
   4 -13  -4 8320.45 368.550   6
  -4 -13   4 8016.34 344.408   5
   4  13  -4 7593.11 344.803   4
  -4  13   4 8337.04 401.563   3
  -4 -13   3 323.166 104.309   5
  -4  13   3 387.955 127.775   3
   4 -13  -3 231.283 38.3600   4
   4  13  -3 176.193 72.6031   4
   4 -13  -3 234.765 98.2602   6
   4 -13  -2 13087.6 447.954   6
  -4 -13   2 13596.5 443.967   5
   4  13  -2 13782.5 425.485   4
   4 -13  -2 13194.1 269.015   4
  -4  13   2 13374.3 493.569   3
  -4 -13   1 62.2290 86.4296   5
  -4  13   1 102.519 94.0969   3
   4 -13  -1 248.385 107.296   6
   4  13  -1 114.030 64.6756   4
   4 -13   0 14732.2 479.770   6
  -4 -13   0 14864.9 469.447   5
   4  13   0 14393.9 421.440   4
  -4  13   0 14859.5 497.342   3
  -4 -13  -1 144.236 90.2072   5
  -4  13  -1-64.5164 93.3264   3
   4 -13   1-27.4411 82.9889   6
   4  13   1 124.149 63.2946   4
  -4  13  -2 16614.5 537.553   3
  -4 -13  -2 16031.0 505.121   5
   4  13   2 15605.3 464.988   4
   4 -13   2 15916.4 527.427   6
   4 -13   3 2020.52 207.602   6
   4  13   3 2208.99 185.188   4
  -4  13  -3 1748.85 195.054   3
  -4 -13  -3 1750.14 185.607   5
  -4  13  -4 1979.64 205.591   3
   4 -13   4 2112.47 223.866   6
   4  13   5 434.240 124.701   6
  -4  13  -5 203.234 101.602   3
   4 -13   5 209.566 108.510   6
  -4  13  -6 7197.79 415.739   3
   4 -13   6 7771.34 434.371   6
  -4 -13  -6 7295.51 418.569   1
   4  13   6 6985.36 404.408   6
  -4 -13  -7-8.57137 102.796   1
   4 -13   7 35.7941 116.480   6
   4  13   7 73.4781 118.047   6
  -4 -13  -8 284.050 136.144   1
   4 -13   8 528.902 170.547   6
   4  13   8 350.419 141.714   6
   4 -14 -10 110.060 105.369   1
  -4  14  10-128.856 120.350   3
   4  14 -10 150.242 116.479   4
   4 -14  -9 180.046 111.771   1
   4  14  -9 93.2742 115.932   4
   4 -14  -8 498.852 130.476   1
  -4 -14   8 458.997 115.284   5
   4  14  -8 490.117 140.495   4
  -4  14   8 386.114 145.014   3
  -4 -14   7 705.996 126.007   5
   4 -14  -7 715.804 124.742   1
   4  14  -7 550.998 135.671   4
  -4  14   7 550.955 132.131   3
  -4  14   6 1751.60 215.408   3
  -4 -14   6 1875.36 190.096   5
   4  14  -6 1749.22 197.273   4
   4 -14  -6 1880.96 166.859   1
  -4 -14   5 192.044 86.9599   5
   4 -14  -5 151.780 71.4292   1
   4  14  -5 223.993 93.5356   4
  -4  14   5 79.0419 102.871   3
   4 -14  -4 76.4952 59.2864   1
  -4 -14   4 134.621 89.1575   5
   4  14  -4 126.780 86.7561   4
   4 -14  -4 110.875 78.1922   6
  -4 -14   3 1890.92 180.523   5
   4 -14  -3 1649.64 171.713   6
   4  14  -3 1436.90 158.501   4
  -4  14   3 1732.93 201.896   3
  -4 -14   2 1641.40 169.631   5
   4 -14  -2 1603.52 182.166   6
   4  14  -2 1619.09 156.250   4
   4 -14  -2 1550.27 90.3530   4
  -4  14   2 1518.03 184.963   3
  -4  14   1 41.8752 112.922   3
  -4 -14   1 53.6421 82.9149   5
   4 -14  -1 101.901 87.7067   6
   4  14  -1-15.3545 56.9469   4
   4  14  -1-11.6086 74.2565   2
   4  14   0 2234.79 203.066   2
   4 -14   0 2016.02 195.325   6
  -4 -14   0 1803.84 181.643   5
   4  14   0 1822.35 158.027   4
  -4  14   0 2298.33 221.399   3
  -4  14  -1 1940.64 193.514   3
   4 -14   1 1940.64 199.080   6
  -4 -14  -1 2168.58 199.707   5
   4  14   1 1781.33 157.688   4
   4  14   1 1908.58 187.405   2
  -4 -14  -2 1015.17 145.916   5
  -4  14  -2 1167.25 167.696   3
   4 -14   2 1340.51 179.833   6
   4  14   2 1165.75 135.387   4
   4 -14   3 32.1891 91.1536   6
  -4 -14  -3 15.3178 73.6864   5
  -4  14  -3 160.984 108.474   3
   4  14   3 96.8099 85.7653   4
  -4  14  -4 2142.70 224.286   3
   4 -14   4 2193.24 230.221   6
  -4  14  -5 72.6000 96.5778   3
   4 -14   5 115.943 103.500   6
   4  14   6-105.143 107.215   6
  -4 -14  -6 77.0239 100.506   1
  -4  14  -6 98.3364 105.708   3
   4 -14   6-106.755 122.940   6
   4  14   7-64.3281 100.077   6
   4 -14   7-8.81664 103.969   6
  -4 -14  -7-102.576 119.475   1
   4 -14   8 1156.23 206.109   6
   4  14   8 995.229 204.513   6
  -4 -14  -8 772.035 174.748   1
  -4  15  10-84.5543 129.446   3
   4 -15 -10-67.9496 102.021   1
   4 -15  -9 59.3928 100.880   1
   4  15  -9 71.1818 90.9480   4
  -4  15   9 32.5986 118.087   3
  -4  15   8 8812.45 486.287   3
  -4 -15   8 9134.94 403.255   5
   4  15  -8 8296.75 469.340   4
   4 -15  -8 8107.70 408.298   1
  -4 -15   7 286.957 98.8324   5
   4 -15  -7 200.859 85.2033   1
   4  15  -7 174.991 103.263   4
  -4  15   7 272.132 124.374   3
  -4 -15   6 234.459 97.1260   5
   4 -15  -6 385.716 92.6728   1
   4  15  -6 319.167 103.390   4
  -4  15   6 338.648 130.939   3
  -4 -15   5-11.3280 69.0563   5
   4 -15  -5 67.2188 59.8492   1
   4  15  -5 2.71862 72.9350   4
  -4  15   5 197.446 113.914   3
   4 -15  -4 5324.96 311.386   6
  -4 -15   4 6436.51 327.612   5
   4  15  -4 6114.86 322.543   4
  -4  15   4 6226.47 365.582   3
  -4 -15   3-28.5484 90.7212   5
   4 -15  -3-106.989 90.2514   6
   4  15  -3-1.79657 64.7910   4
  -4  15   3-19.8325 93.2508   3
   4 -15  -2 6143.40 333.354   6
  -4 -15   2 5752.06 310.614   5
   4  15  -2 5633.54 283.741   4
  -4  15   2 6053.91 351.529   3
  -4  15   1 276.056 111.816   3
  -4 -15   1 377.021 109.265   5
   4 -15  -1 590.725 135.056   6
   4  15  -1 420.567 89.5316   4
   4  15  -1 317.653 104.231   2
   4  15   0 20306.3 580.573   2
   4 -15   0 18255.4 562.939   6
  -4 -15   0 18694.0 555.645   5
   4  15   0 20118.2 508.331   4
  -4  15   0 20791.1 612.462   3
  -4  15  -1 665.787 143.734   3
   4 -15   1 713.233 137.786   6
  -4 -15  -1 701.329 137.246   5
   4  15   1 474.630 91.9359   4
   4  15   1 616.380 127.963   2
  -4  15  -2 6924.43 370.748   3
  -4 -15  -2 7029.73 353.748   5
   4 -15   2 6900.91 367.530   6
   4  15   2 7460.23 324.600   4
   4  15   2 7382.64 365.129   2
   4 -15   3 179.048 110.339   6
  -4  15  -3 133.276 89.2138   3
   4  15   3 243.200 90.1341   4
  -4 -15  -3 206.497 104.439   5
   4 -15   4 539.339 140.693   6
   4  15   4 451.701 109.185   4
  -4  15  -4 397.003 125.946   3
  -4  15  -5 138.984 106.402   3
   4 -15   5 52.9636 111.150   6
  -4  15  -6 10782.9 519.441   3
   4 -15   6 10615.3 523.561   6
  -4 -15  -6 10881.1 527.730   1
   4  15   6 10687.8 508.189   6
  -4 -15  -7 119.491 106.030   1
   4 -15   7 31.4897 110.321   6
  -4 -15  -8 197.611 135.055   1
   4 -15   8 91.2316 132.347   6
   4  15   8 96.5962 123.261   6
   4 -16 -10 74.8004 93.0653   1
   4 -16  -9 165.926 106.591   1
   4  16  -9 121.377 100.575   4
  -4  16   9 101.636 114.093   3
  -4 -16   8 43.0362 76.4027   5
   4 -16  -8 240.028 96.7242   1
  -4  16   8 232.115 141.430   3
   4  16  -8 50.0303 115.523   4
  -4 -16   7 391.992 117.731   5
  -4  16   7 211.311 130.658   3
   4  16  -7 352.322 123.899   4
  -4 -16   6 1028.23 153.839   5
  -4  16   6 1271.95 194.656   3
   4  16  -6 1006.94 171.727   4
  -4 -16   5 2564.95 226.651   5
   4  16  -5 2526.26 233.282   4
  -4  16   5 2344.57 255.826   3
  -4 -16   4 201.684 101.060   5
   4 -16  -4-28.2540 89.4806   6
   4  16  -4-100.376 80.2439   4
  -4  16   4 208.549 127.963   3
  -4 -16   3 338.807 100.042   5
   4 -16  -3 201.322 91.5519   6
   4  16  -3 299.517 94.6857   4
  -4  16   3 171.704 110.114   3
   4  16  -2 3355.39 252.519   2
   4 -16  -2 3116.49 249.434   6
  -4 -16   2 3181.95 250.555   5
   4  16  -2 3081.16 215.711   4
  -4  16   2 3431.12 274.241   3
  -4 -16   1 45.3715 87.9367   5
   4 -16  -1-92.5776 77.4493   6
   4  16  -1-73.5405 71.7473   4
   4  16  -1 91.9189 78.2746   2
   4  16   0 7590.80 373.909   2
   4 -16   0 7584.34 378.696   6
  -4 -16   0 7233.18 359.693   5
   4  16   0 7500.48 315.444   4
  -4  16   0 7429.47 381.858   3
   4 -16   1 734.513 143.664   6
  -4 -16  -1 678.615 126.886   5
  -4  16  -1 735.009 151.371   3
   4  16   1 789.942 140.686   2
   4  16   1 795.413 120.441   4
   4 -16   2 1643.37 197.781   6
  -4 -16  -2 1700.47 195.658   5
  -4  16  -2 1416.80 184.560   3
   4  16   2 1691.35 189.022   2
   4  16   2 1500.49 146.842   4
   4 -16   3 92.8487 96.0234   6
  -4 -16  -3 245.974 105.919   5
  -4  16  -3 185.149 85.8920   3
   4  16   3 158.153 88.0807   2
   4  16   3 208.970 84.5482   4
  -4 -16  -4 3667.54 276.032   5
   4 -16   4 3185.80 273.349   6
  -4  16  -4 3378.01 284.273   3
   4 -16   5-20.8301 101.383   6
  -4  16  -5 18.7169 85.8159   3
   4 -16   6 836.745 179.361   6
  -4 -16  -6 735.245 162.813   1
  -4  16  -6 518.900 135.029   3
   4 -16   7 144.047 113.652   6
  -4 -16  -7-55.0725 124.627   1
   4 -16   8 1743.84 259.798   6
  -4  17   9-32.9492 121.614   3
   4  17  -9 276.544 134.173   4
  -4 -17   8 121.551 92.4225   5
  -4  17   8 163.204 111.646   3
   4  17  -8 303.528 125.962   4
  -4 -17   7 1101.40 171.567   5
  -4  17   7 1308.08 211.367   3
   4  17  -7 1138.05 181.931   4
  -4 -17   6 275.631 102.551   5
  -4  17   6 404.431 145.219   3
   4  17  -6 425.157 132.789   4
  -4 -17   5 271.713 111.934   5
   4  17  -5 177.158 96.2064   4
  -4  17   5 156.185 115.977   3
  -4 -17   4 130.174 91.4931   5
   4 -17  -4 82.1636 86.4280   6
   4  17  -4-18.8493 74.8657   4
  -4  17   4 91.0202 132.262   3
  -4 -17   3 315.482 119.713   5
   4 -17  -3 189.736 98.9444   6
   4  17  -3 417.106 111.362   4
  -4  17   3 412.758 131.018   3
  -4  17   2 1820.94 215.714   3
   4 -17  -2 2086.64 216.090   6
  -4 -17   2 2038.68 206.222   5
   4  17  -2 1789.71 174.538   4
   4  17  -2 1821.03 201.197   2
  -4  17   1 1280.96 189.742   3
   4 -17  -1 1175.14 165.376   6
  -4 -17   1 1070.01 165.656   5
   4  17  -1 830.161 117.547   4
   4  17  -1 1138.85 167.531   2
  -4  17   0 1280.89 184.194   3
   4 -17   0 1230.60 174.743   6
  -4 -17   0 1409.59 179.742   5
   4  17   0 1424.21 151.864   4
   4  17   0 1391.80 185.154   2
   4 -17   1 345.567 116.731   6
  -4 -17  -1 458.323 116.518   5
  -4  17  -1 387.733 128.154   3
   4  17   1 475.786 122.711   2
   4  17   1 342.457 85.1659   4
   4 -17   2 502.428 130.976   6
  -4 -17  -2 418.236 123.258   5
  -4  17  -2 339.287 123.236   3
   4  17   2 705.812 143.515   2
   4  17   2 283.375 82.1384   4
  -4 -17  -3 252.733 108.640   5
   4  17   3 110.150 91.2670   2
  -4  17  -3 300.611 113.179   3
   4 -17   3 318.594 121.094   6
  -4 -17  -4 888.161 148.775   5
   4 -17   4 704.022 170.078   6
  -4  17  -4 1187.00 174.005   3
   4 -17   5 15.6313 99.1311   6
  -4  17  -5 38.3408 86.2909   3
   4 -17   6 148.326 114.402   6
  -4  17  -6 75.5982 108.914   3
  -4 -17  -6 127.524 91.7458   1
   4  17   7 70.3771 109.082   6
   4 -17   7 312.852 129.707   6
  -4 -17  -7 470.277 162.966   1
  -4  18   9-134.127 125.379   3
   4  18  -9-112.097 124.627   4
  -4 -18   8 876.293 162.624   5
  -4  18   8 1004.09 193.466   3
   4  18  -8 851.513 181.387   4
  -4 -18   7 102.553 116.020   5
   4  18  -7-43.2014 85.3675   4
  -4  18   7 185.882 120.489   3
  -4 -18   6 6679.01 380.298   5
   4  18  -6 6617.21 390.242   4
  -4  18   6 7187.88 444.001   3
  -4 -18   5 860.528 146.548   5
   4  18  -5 962.964 156.981   4
  -4 -18   4 88.4931 91.8489   5
   4  18  -4 338.825 114.201   4
   4 -18  -4 148.848 82.0488   5
  -4  18   4 281.839 124.495   3
  -4  18   3 508.919 148.129   3
   4 -18  -3 476.212 122.495   6
  -4 -18   3 613.594 135.111   5
   4  18  -3 509.857 108.848   4
   4  18  -3 619.713 139.464   2
  -4  18   2 368.786 138.895   3
   4 -18  -2 404.049 112.568   6
  -4 -18   2 331.704 117.542   5
   4  18  -2 483.678 120.293   4
   4  18  -2 373.436 122.852   2
  -4  18   1 283.762 121.756   3
  -4 -18   1 563.169 128.899   5
   4 -18  -1 387.052 119.384   6
   4  18  -1 388.240 94.6627   4
   4  18  -1 201.353 101.528   2
   4  18   0 18790.8 615.102   2
   4 -18   0 16714.0 585.240   6
  -4 -18   0 18265.0 599.150   5
   4  18   0 18026.4 491.816   4
  -4  18   0 18156.0 599.873   3
   4 -18   1-145.338 107.760   6
  -4 -18  -1 86.3769 88.9580   5
  -4  18  -1-0.59264 85.5202   3
   4  18   1 7.87715 87.1952   2
   4  18   1-35.5774 56.0549   4
  -4  18  -2 4940.21 332.031   3
   4 -18   2 4603.42 335.533   6
   4  18   2 4880.47 324.568   2
  -4 -18  -2 4722.99 321.121   5
   4 -18   3 216.580 116.940   6
   4  18   3 168.751 82.2537   2
  -4  18  -3 404.937 122.129   3
  -4 -18  -3 336.378 116.268   5
  -4 -18  -4 8280.39 423.209   5
   4 -18   4 8514.37 456.264   6
  -4  18  -4 8451.46 430.543   3
  -4 -18  -5 36.8439 102.485   1
  -4  18  -5-9.11338 99.6379   3
   4 -18   5 107.095 98.2733   6
  -4 -18  -6-144.192 125.997   1
   4 -18   6 51.3384 104.750   6
  -4  18  -6 42.7959 105.272   3
   4  18   7 242.721 130.902   6
   4 -18   7 152.672 139.247   6
  -4 -18  -7 96.7601 105.286   1
  -4  19   9-172.033 151.397   3
  -4 -19   8 785.593 160.353   5
  -4  19   8 767.285 190.579   3
   4  19  -8 817.082 192.870   4
  -4 -19   7 127.244 110.019   5
  -4  19   7 195.053 133.140   3
   4  19  -7 29.1387 85.0691   4
  -4 -19   6 269.438 128.266   5
  -4  19   6 212.248 112.090   3
   4  19  -6 102.818 101.635   4
  -4 -19   5-58.0371 100.685   5
  -4  19   5 266.764 149.994   3
   4  19  -5 69.2342 94.6115   4
  -4 -19   4 850.759 165.562   5
   4  19  -4 873.835 145.864   4
   4 -19  -4 531.855 108.118   5
  -4  19   4 676.763 163.870   3
  -4  19   3 410.505 137.662   3
   4 -19  -3 402.224 129.637   6
  -4 -19   3 246.271 112.672   5
   4  19  -3 254.234 87.5406   4
   4  19  -3 422.408 120.485   2
  -4  19   2 2336.48 254.668   3
   4 -19  -2 2269.99 237.233   6
  -4 -19   2 2721.54 248.250   5
   4  19  -2 2344.48 196.713   4
   4  19  -2 2504.90 245.438   2
  -4  19   1 2131.64 239.400   3
  -4 -19   1 1901.67 211.409   5
   4 -19  -1 2120.30 232.146   6
   4  19  -1 1961.58 176.206   4
   4  19  -1 2322.81 232.531   2
   4 -19   0 6462.08 379.371   6
  -4 -19   0 6384.71 368.883   5
   4  19   0 6491.85 376.735   2
  -4  19   0 6561.83 373.415   3
  -4  19  -1 65.4619 106.111   3
   4 -19   1 129.117 102.810   6
   4  19   1-26.9246 98.6420   2
  -4 -19  -1 178.301 118.357   5
  -4  19  -2 4456.50 307.622   3
   4 -19   2 4440.49 332.809   6
   4  19   2 4840.42 334.244   2
  -4 -19  -2 4718.66 323.578   5
   4 -19   3 240.701 121.888   6
   4  19   3 379.956 118.409   2
  -4  19  -3 330.449 122.450   3
  -4 -19  -3 294.202 128.473   5
   4 -19   4 1903.81 241.324   6
  -4  19  -4 2367.64 243.457   3
   4  19   4 2726.38 256.249   2
  -4 -19  -4 2005.41 225.047   5
  -4 -19  -5 168.656 104.690   1
  -4  19  -5 196.595 116.718   3
   4 -19   5 0.79370 124.898   6
  -4 -19  -6 1797.25 236.317   1
   4 -19   6 1806.61 248.742   6
  -4  19  -6 1769.74 241.018   3
   4 -19   7 414.762 183.623   6
  -4 -20   8 432.927 137.169   5
  -4  20   8 282.382 142.922   3
   4  20  -8 619.875 167.086   4
  -4 -20   7 200.926 101.819   5
  -4  20   7-8.78105 109.748   3
   4  20  -7-73.0613 98.5008   4
  -4 -20   6 2818.98 269.470   5
  -4  20   6 2888.28 305.899   3
   4  20  -6 2937.36 274.607   4
  -4 -20   5 1302.77 195.398   5
  -4  20   5 1385.86 225.136   3
   4  20  -5 1440.24 188.394   4
   4 -20  -4 1629.47 181.952   5
  -4 -20   4 1480.53 197.147   5
   4  20  -4 1383.92 177.087   4
  -4  20   4 1438.70 222.497   3
  -4  20   3-49.1499 129.178   3
  -4 -20   3 157.861 100.157   5
   4 -20  -3 83.5498 104.575   6
   4  20  -3 101.152 83.5601   4
   4  20  -3-108.854 79.8939   2
   4  20  -2 4150.92 307.633   2
   4 -20  -2 3808.28 308.158   6
  -4 -20   2 3554.61 292.145   5
   4  20  -2 4120.64 259.587   4
  -4  20   2 4157.53 327.488   3
  -4  20   1 64.1899 99.5045   3
   4 -20  -1 411.807 135.701   6
   4  20  -1 188.888 102.674   2
  -4 -20   1 176.427 109.136   5
  -4  20   0 1511.70 196.923   3
   4 -20   0 1390.38 196.990   6
   4  20   0 2036.92 231.296   2
  -4 -20   0 1837.23 221.127   5
  -4  20  -1 188.157 99.6882   3
   4 -20   1 250.223 115.603   6
   4  20   1 457.525 139.160   2
  -4 -20  -1 407.394 134.323   5
  -4  20  -2 2959.01 260.715   3
   4 -20   2 2694.02 266.338   6
   4  20   2 3270.09 288.482   2
  -4 -20  -2 3072.37 269.467   5
   4 -20   3 228.434 111.668   6
  -4  20  -3 536.099 134.183   3
   4  20   3 501.692 140.576   2
  -4 -20  -3 590.749 156.197   5
   4 -20   4 1870.50 251.653   6
  -4  20  -4 2487.77 252.527   3
   4  20   4 2467.74 255.018   2
  -4 -20  -4 2013.39 231.736   5
  -4 -20  -5-7.04359 101.222   1
  -4  20  -5-26.4233 106.952   3
   4 -20   5 259.242 138.458   6
  -4 -20  -6 2413.24 284.503   1
   4 -20   6 2769.42 303.462   6
  -4  20  -6 2746.58 283.876   3
  -4 -21   8 1565.14 228.236   5
  -4  21   8 1791.10 271.678   3
   4  21  -8 1086.54 205.151   4
  -4 -21   7-51.5110 99.1172   5
  -4  21   7-104.371 140.614   3
   4  21  -7-6.43787 84.2682   4
  -4 -21   6-180.005 121.287   5
  -4  21   6 165.209 128.841   3
   4  21  -6-51.9002 91.8112   4
  -4 -21   5 77.8945 106.484   5
  -4  21   5 174.295 142.394   3
   4  21  -5 141.878 96.7044   4
  -4 -21   4 1395.17 205.437   5
   4 -21  -4 924.120 148.736   5
   4  21  -4 995.867 161.857   4
  -4  21   4 1018.82 186.612   3
  -4  21   3 354.819 142.037   3
   4 -21  -3 64.7788 102.979   6
  -4 -21   3 225.781 116.980   5
   4  21  -3-18.2368 63.6984   4
   4 -21  -3 82.2551 93.3950   5
   4  21  -3 148.462 104.927   2
  -4 -21   2 1782.26 220.649   5
  -4  21   2 1688.25 223.636   3
   4  21  -2 2003.34 232.118   2
   4 -21  -2 1489.70 210.220   6
  -4 -21   1 1417.76 205.712   5
  -4  21   1 1354.13 193.374   3
   4  21  -1 1693.68 218.241   2
   4 -21  -1 1248.23 199.804   6
   4 -21   0 3120.28 288.448   6
  -4 -21   0 3277.04 284.552   5
   4  21   0 3442.57 295.252   2
  -4  21   0 2778.15 264.658   3
  -4  21  -1 31.8969 101.959   3
   4 -21   1 76.2134 98.6257   6
   4  21   1 35.1475 94.0813   2
  -4 -21  -1-50.9287 114.511   5
  -4  21  -2 1987.22 224.940   3
   4 -21   2 1870.07 234.453   6
   4  21   2 1980.89 239.135   2
  -4 -21  -2 1910.52 228.650   5
   4 -21   3-4.65606 96.3800   6
  -4  21  -3 43.6286 85.0053   3
   4  21   3 181.211 103.542   2
  -4 -21  -3 36.4875 101.652   5
   4 -21   4 30.9482 119.290   6
  -4  21  -4 126.992 102.624   3
   4  21   4 126.393 113.548   2
  -4 -21  -4 84.4013 114.955   5
  -4 -21  -5-40.2894 105.998   1
  -4 -21  -5 128.484 96.6763   5
   4 -21   5-147.944 106.597   6
  -4  21  -5-76.6270 102.187   3
  -4 -21  -6 4760.53 384.028   1
  -4  21  -6 4498.82 363.642   3
  -4 -22   8-27.9027 114.563   5
  -4  22   8 261.374 150.983   3
   4  22  -7-73.6604 121.513   4
  -4 -22   7-124.938 110.038   5
  -4  22   7-29.5257 113.915   3
   4  22  -6 188.673 105.948   4
  -4 -22   6 175.035 114.790   5
   4  22  -5 46.6690 89.2982   4
  -4 -22   5-1.49786 99.5125   5
  -4  22   5-174.900 133.747   3
   4  22  -4-51.2744 87.5613   4
  -4  22   4-29.0674 99.6489   3
  -4 -22   4 73.0798 104.777   5
  -4  22   3 1047.58 196.296   3
   4 -22  -3 778.115 171.679   6
   4  22  -3 607.260 146.137   2
  -4 -22   3 1036.80 187.220   5
   4 -22  -3 803.087 151.071   5
  -4  22   2 667.461 145.937   3
   4 -22  -2 458.776 146.973   6
   4  22  -2 341.854 117.165   2
  -4 -22   2 622.390 149.501   5
  -4  22   1 122.495 119.358   3
   4 -22  -1-40.2920 92.6783   6
   4  22  -1 197.764 110.968   2
  -4 -22   1 135.407 115.297   5
  -4  22   0 444.707 155.696   3
   4 -22   0 228.962 117.793   6
   4  22   0 393.852 145.936   2
  -4 -22   0 561.332 154.689   5
  -4  22  -1 731.546 164.767   3
   4 -22   1 531.308 148.738   6
  -4 -22  -1 348.335 133.956   5
  -4  22  -2 198.515 107.891   3
   4 -22   2 424.789 142.206   6
   4  22   2 383.197 122.359   2
  -4 -22  -2 401.515 140.769   5
   4 -22   3 16.9691 101.436   6
  -4  22  -3 256.698 132.560   3
   4  22   3 63.4499 130.275   2
  -4 -22  -3 81.1304 108.614   5
   4 -22   4 523.754 148.617   6
  -4  22  -4 547.621 139.654   3
   4  22   4 726.824 166.045   2
  -4 -22  -4 417.029 134.394   5
  -4 -22  -5 359.404 139.305   1
  -4 -22  -5 148.292 114.746   5
   4 -22   5 44.5428 116.764   6
  -4  22  -5 155.013 110.467   3
   4  23  -7 241.907 112.640   4
  -4 -23   7 43.6828 116.340   5
  -4  23   7 301.320 167.419   3
   4  23  -6 1394.61 204.725   4
  -4 -23   6 2097.08 264.572   5
  -4  23   6 1948.59 270.175   3
  -4 -23   5 193.050 127.670   5
  -4  23   5-22.1506 121.357   3
   4  23  -4 422.847 138.194   2
  -4  23   4 732.409 198.550   3
   4 -23  -3 545.823 131.465   5
  -4 -23   3 259.430 136.271   5
  -4  23   3 328.500 128.785   3
   4 -23  -3 359.171 142.790   6
   4  23  -3 376.740 143.425   2
   4 -23  -2 2307.15 265.089   6
  -4 -23   2 2052.15 253.021   5
  -4  23   2 2279.86 253.535   3
   4 -23  -2 1909.12 222.125   5
   4  23  -2 2321.45 257.413   2
  -4  23   1 1051.36 188.594   3
   4 -23  -1 634.268 160.624   6
   4  23  -1 1203.84 200.678   2
  -4 -23   1 853.639 172.699   5
  -4  23   0 271.225 118.112   3
   4 -23   0 290.818 149.943   6
   4  23   0 390.534 140.878   2
  -4 -23   0 617.021 171.568   5
  -4  23  -1-68.1392 110.193   3
   4 -23   1 1.60222 111.165   6
   4  23   1-11.1890 101.831   2
  -4 -23  -1-4.58549 101.365   5
  -4  23  -2 1248.69 188.075   3
   4 -23   2 1737.79 237.165   6
   4  23   2 1753.71 242.507   2
  -4 -23  -2 1853.99 231.937   5
   4 -23   3 136.104 118.882   6
  -4  23  -3 96.7349 102.808   3
   4  23   3 56.9679 102.284   2
  -4 -23  -3-62.2921 103.362   5
   4 -23   4 810.741 172.983   6
  -4 -23  -4 779.710 164.176   5
   4  23   4 966.296 201.611   2
  -4 -23  -5 435.941 161.405   5
  -4 -23  -5 224.557 110.801   1
  -4  24   7 228.687 128.780   3
  -4  24   6 973.183 215.010   3
  -4 -24   5 664.486 171.072   5
  -4  24   5 312.733 157.556   3
   4  24  -4 351.289 134.954   2
  -4 -24   4 488.426 155.818   5
  -4  24   4 440.194 164.682   3
  -4 -24   3-147.504 95.8065   5
   4 -24  -3 26.3006 86.2979   5
  -4  24   3 126.394 108.075   3
   4 -24  -3-125.138 118.631   6
   4  24  -3 58.4849 104.517   2
   4 -24  -2 464.098 141.660   6
  -4 -24   2 479.842 156.361   5
  -4  24   2 796.606 170.016   3
   4 -24  -2 618.595 150.728   5
   4  24  -2 713.718 164.223   2
  -4  24   1 121.164 99.1511   3
   4 -24  -1 114.656 105.671   6
   4  24  -1 283.307 116.342   2
  -4 -24   1 62.0583 104.412   5
  -4  24   0 2275.96 248.233   3
  -4 -24   0 2965.86 296.464   5
   4  24   0 2790.38 292.929   2
   4 -24   0 2835.63 306.520   6
  -4 -24  -1-95.7209 116.776   5
   4  24   1-46.3472 104.756   2
   4 -24   1-159.587 141.972   6
  -4 -24  -2 2593.45 276.017   5
   4  24   2 3035.23 314.036   2
   4 -24   2 2416.31 276.440   6
  -4 -24  -3 56.2568 117.511   5
   4  24   3 11.3037 104.928   2
   4 -24   3 92.3336 113.058   6
  -4 -24  -4 526.189 151.752   5
  -4 -24  -5 102.654 122.640   1
   4  25  -4-6.69795 99.6693   2
  -4 -25   3-86.7911 136.790   5
   4 -25  -3-31.4141 113.816   5
   4  25  -3 189.967 104.884   2
  -4 -25   2 879.740 193.463   5
   4 -25  -2 522.046 151.869   5
   4 -25  -2 880.685 188.012   6
   4  25  -2 845.404 190.415   2
  -4 -25   1 615.720 165.252   5
   4 -25  -1 367.540 151.690   6
   4 -25  -1 275.370 139.148   5
   4  25  -1 305.527 123.134   2
  -4 -25   0 1382.66 233.911   5
   4 -25   0 983.634 189.898   6
   4  25   0 1430.11 231.138   2
  -4 -25  -1 236.720 132.215   5
   4 -25   1 46.9773 131.400   6
   4  25   1 378.514 153.826   2
  -4 -25  -2-34.0832 126.261   5
   4 -25   2 55.3754 110.255   6
   4  25   2 46.8294 119.180   2
  -4 -25  -3 209.078 119.456   5
  -4 -25  -4-87.5537 127.060   5
   4  26  -3 584.008 162.044   2
   4 -26  -3 383.132 134.516   5
   4  26  -2 1072.65 209.367   2
   4 -26  -2 872.148 177.869   5
   4 -26  -1 83.0498 111.212   5
   4 -26   0 2766.59 292.007   5
   4 -27  -2 674.982 171.710   5
   4 -27  -1 264.989 142.948   5
  -5   0  12 308.767 129.534   3
  -5   0  11-24.4016 107.596   3
   5   0 -10 115.609 106.010   4
  -5   0  10 92.9017 100.559   3
   5   0  -9 2008.68 213.266   4
  -5   0   9 2143.33 223.069   3
   5   0  -8 141.916 96.6985   4
  -5   0   8 60.6152 100.715   3
   5   0  -7 132.311 87.1045   4
  -5   0   7 41.3470 83.9747   3
   5   0  -6 132.111 78.2556   4
  -5   0   6-4.63316 68.6130   3
   5   0  -5 2420.40 187.348   4
  -5   0   5 2018.96 171.811   3
   5   0  -4 77.6553 72.6762   4
  -5   0   4-2.43581 68.2145   3
   5   0  -3 939.810 71.5461   6
   5   0  -3 991.870 120.741   4
  -5   0   3 1104.08 132.598   3
   5   0  -2 28.7272 38.5417   6
   5   0  -2-18.4364 62.2872   4
  -5   0   2-13.0458 66.0152   3
   5   0  -1 4383.85 181.434   6
   5   0  -1 4406.32 239.274   4
  -5   0   1 4273.63 216.965   3
   5   0   0 77.4248 48.6324   6
  -5   0   0-8.94367 64.8765   3
   5   0   1 1620.57 137.322   6
  -5   0  -1 1738.28 149.404   3
  -5   0  -2 82.6356 85.5406   3
   5   0   2 45.3430 68.3599   6
  -5   0  -3 1139.79 137.826   3
   5   0   3 1055.97 135.141   6
  -5   0  -4-35.2500 75.6557   3
   5   0   4-73.3162 91.9946   6
   5   0   5 249.836 102.782   6
  -5   0  -5 349.904 85.0241   1
   5   0   6 45.2127 102.894   6
  -5   0  -6 86.6531 82.4944   1
   5   0   7 308.230 143.486   6
  -5   0  -7 200.530 99.7594   1
   5   0   8 119.461 112.243   6
  -5   0  -8-177.498 106.378   1
   5   0   9 690.568 171.976   6
  -5   0  -9 838.658 164.842   1
  -5  -1  12 3043.20 320.824   3
  -5  -1  11 279.464 115.777   3
  -5   1  11 363.049 117.268   3
   5   1 -11 315.069 117.948   4
  -5   1  10 1742.24 217.177   3
  -5  -1  10 1734.65 218.802   3
   5  -1 -10 1609.95 201.272   4
   5   1 -10 1841.56 229.166   4
  -5   1   9 607.515 142.811   3
  -5  -1   9 404.901 122.951   3
   5   1  -9 544.906 132.385   4
   5  -1  -9 310.057 96.8027   4
  -5  -1   8 7209.45 365.137   3
  -5   1   8 7156.81 368.439   3
   5  -1  -8 6661.18 344.642   4
   5   1  -8 6286.09 351.177   4
  -5  -1   7 2533.95 209.576   3
  -5   1   7 2612.81 227.776   3
   5  -1  -7 2482.46 204.772   4
   5   1  -7 2601.39 214.721   4
  -5  -1   6 9470.46 362.337   3
  -5   1   6 8716.20 364.014   3
   5  -1  -6 8934.47 358.999   4
   5   1  -6 8421.78 353.754   4
  -5   1   5 116.051 68.3393   3
  -5  -1   5 26.7957 71.6410   3
   5   1  -5 56.7556 61.9257   4
   5  -1  -5 104.448 73.8234   4
  -5  -1   5 25.2060 27.9463   6
   5  -1  -4 791.052 107.340   4
   5   1  -4 785.500 114.650   4
  -5  -1   4 714.852 52.8013   6
  -5   1   4 682.077 114.017   3
  -5  -1   4 644.092 104.606   3
   5   1  -3 3148.38 109.782   6
  -5  -1   3 3161.12 111.773   6
   5  -1  -3 3082.53 133.690   6
  -5  -1   3 3222.10 197.689   3
  -5   1   3 3061.79 207.296   3
   5   1  -3 3580.14 212.611   4
   5  -1  -3 3580.02 204.099   4
   5  -1  -2 28301.8 428.994   6
   5   1  -2 28954.1 384.607   6
   5   1  -2 29255.7 583.042   4
   5  -1  -2 28353.2 562.241   4
  -5  -1   2 28837.2 550.807   3
  -5   1   2 28906.4 586.046   3
   5   1  -1 182.227 81.1635   4
   5  -1  -1-47.8569 63.6078   4
  -5   1   1 102.633 78.9280   3
  -5  -1   1 72.7342 67.8014   3
   5   1  -1 20.3398 46.4650   6
   5  -1  -1 12.2383 46.7882   6
   5  -1   0 35940.6 570.155   6
   5   1   0 36702.5 551.245   6
  -5  -1   0 36330.0 610.363   3
  -5   1   0 36023.2 641.641   3
   5   1   1 132.548 71.4047   6
   5  -1   1 249.071 76.7070   6
  -5   1  -1 110.985 69.4498   3
  -5  -1  -1 69.5281 66.3520   3
   5   1   2 2566.81 186.482   6
   5  -1   2 2479.51 186.031   6
  -5   1  -2 2516.81 191.447   3
  -5  -1  -2 2235.62 176.027   3
  -5   1  -3 326.508 94.6453   3
  -5  -1  -3 373.094 95.1372   3
   5  -1   3 472.250 106.977   6
   5   1   3 354.915 99.0019   6
   5  -1   4 2792.47 227.670   6
   5   1   4 2873.26 229.184   6
  -5   1  -4 2648.80 218.094   3
  -5  -1  -4 2537.31 211.875   3
  -5  -1  -5 250.949 95.9615   1
  -5   1  -5 46.9294 69.6913   1
   5  -1   5-33.1136 108.046   6
   5   1   5 23.9832 95.3000   6
   5  -1   6 12683.2 529.758   6
   5   1   6 12657.3 519.831   6
  -5   1  -6 12512.2 463.668   1
  -5  -1  -6 12119.9 467.775   1
   5  -1   7 69.6427 114.882   6
   5   1   7-23.1862 98.9251   6
  -5   1  -7 63.2785 85.0495   1
  -5  -1  -7-6.75902 76.7373   1
   5  -1   8 805.598 190.662   6
   5   1   8 760.782 185.348   6
  -5  -1  -8 726.090 150.605   1
  -5   1  -8 676.562 138.293   1
   5  -1   9 58.0675 113.423   6
   5   1   9 96.7657 124.808   6
  -5   1  -9-38.0464 108.790   1
  -5  -1  -9 65.5197 107.201   1
  -5   1 -10 920.498 186.835   1
  -5  -2  12 67.3023 102.990   3
  -5   2  11-84.9771 101.414   3
  -5  -2  11-12.2203 104.875   3
   5   2 -11 72.1492 99.7067   4
  -5  -2  10 3721.68 298.025   3
  -5   2  10 4063.43 324.356   3
   5   2 -10 4043.86 320.884   4
   5  -2 -10 3880.17 299.373   4
  -5   2   9 187.568 102.397   3
  -5  -2   9 1.77459 68.8110   3
   5   2  -9 132.342 96.3495   4
   5  -2  -9 143.410 93.7810   4
  -5   2   8 201.021 104.640   3
  -5  -2   8 100.942 88.9284   3
   5  -2  -8 42.4702 74.1328   4
   5   2  -8 172.739 91.0775   4
  -5  -2   7 1286.19 154.583   3
  -5   2   7 1178.53 160.707   3
   5  -2  -7 1234.57 147.850   4
   5   2  -7 1131.89 149.731   4
  -5  -2   6 4517.90 254.658   3
  -5   2   6 4620.51 273.435   3
   5  -2  -6 4427.64 251.357   4
   5   2  -6 4247.49 263.771   4
  -5  -2   6 3961.13 113.987   6
  -5   2   5 22.0708 75.1172   3
  -5  -2   5 9.37399 55.7155   3
   5   2  -5-122.293 74.1723   4
   5  -2  -5-79.2625 73.3345   4
  -5  -2   5-14.6606 18.6826   6
  -5  -2   5 14.7041 18.9390   6
   5   2  -4 908.487 121.707   4
   5  -2  -4 909.587 110.647   4
  -5  -2   4 659.059 37.4091   6
   5  -2  -4 969.051 81.7985   6
  -5   2   4 875.423 124.169   3
  -5  -2   4 847.202 106.993   3
   5   2  -3 14675.4 198.539   6
   5  -2  -3 14753.7 302.657   6
  -5  -2   3 14534.6 197.678   6
  -5   2   3 14775.3 431.218   3
  -5  -2   3 14721.2 388.440   3
   5   2  -3 15108.7 428.564   4
   5  -2  -3 15519.1 409.761   4
   5  -2  -2 7059.15 225.073   6
   5   2  -2 7131.66 182.653   6
  -5  -2   2 7141.64 270.588   3
  -5   2   2 6984.87 297.896   3
   5   2  -2 7060.10 293.189   4
   5  -2  -2 7467.89 286.215   4
   5   2  -1 4902.57 181.058   6
   5  -2  -1 5082.87 213.747   6
   5   2  -1 5205.81 258.103   4
  -5  -2   1 5062.93 224.706   3
  -5   2   1 5213.71 256.222   3
  -5  -2   0 4110.43 203.533   3
   5  -2   0 4127.57 203.801   6
   5   2   0 4015.00 185.108   6
  -5   2   0 4150.33 243.387   3
  -5  -2  -1 558.460 90.5491   3
   5   2   1 390.410 81.0883   6
   5  -2   1 538.256 97.7467   6
  -5   2  -1 522.269 111.409   3
   5  -2   2 38645.8 701.184   6
   5   2   2 36806.1 662.772   6
  -5   2  -2 38855.6 719.444   3
  -5  -2  -2 38244.0 655.891   3
   5   2   3 647.489 116.846   6
   5  -2   3 763.887 129.633   6
  -5   2  -3 602.080 109.658   3
  -5  -2  -3 641.638 110.307   3
  -5   2  -4 2005.15 169.833   1
   5  -2   4 1910.93 197.714   6
   5   2   4 2096.06 194.132   6
  -5   2  -4 1867.36 192.824   3
  -5   2  -5-13.7031 68.2316   1
  -5  -2  -5 19.5139 85.7050   1
  -5   2  -5-200.297 105.421   3
   5  -2   5 28.9068 100.415   6
   5   2   5-86.2062 92.0120   6
   5   2   6 3131.80 264.281   6
   5  -2   6 2816.22 267.226   6
  -5   2  -6 2719.05 220.033   1
  -5  -2  -6 3448.77 259.199   1
   5   2   7-131.206 116.027   6
   5  -2   7 27.7084 108.463   6
  -5   2  -7 58.1693 87.6488   1
  -5  -2  -7 3.15757 84.4226   1
   5  -2   8 621.157 170.855   6
   5   2   8 708.515 169.636   6
  -5  -2  -8 342.522 121.205   1
  -5   2  -8 444.908 115.880   1
   5   2   9 79.5275 118.444   6
   5  -2   9 445.354 155.800   6
  -5   2  -9 99.9916 87.7539   1
  -5  -2  -9 152.974 123.752   1
  -5   2 -10 17.2689 96.1344   1
  -5  -3  12 2232.86 266.959   3
   5   3 -11-175.431 122.800   4
  -5   3  11 91.7955 96.6240   3
  -5  -3  11-215.624 108.770   3
   5  -3 -10 251.340 104.395   4
   5   3 -10-61.5351 101.335   4
  -5   3  10 353.380 124.189   3
  -5  -3  10 62.9693 78.9125   3
   5   3  -9 83.4790 79.8370   4
   5  -3  -9 223.236 98.5983   4
  -5   3   9-0.66099 85.9332   3
  -5  -3   9 28.4847 72.3252   3
   5  -3  -8 3637.08 251.470   4
   5   3  -8 3548.04 271.217   4
  -5  -3   8 3857.62 260.060   3
  -5   3   8 3981.86 288.705   3
   5  -3  -7 372.679 99.6010   4
   5   3  -7 313.470 100.491   4
  -5  -3   7 378.408 106.540   3
  -5   3   7 324.149 105.343   3
   5  -3  -6 1257.67 137.347   4
   5   3  -6 1308.78 161.924   4
  -5  -3   6 1415.62 153.699   3
  -5   3   6 823.142 138.086   3
   5   3  -5 154.009 64.8949   4
   5  -3  -5 79.4430 55.5040   4
  -5  -3   5 63.7199 62.2093   3
  -5   3   5 40.8955 91.7561   3
   5  -3  -4-9.35947 41.8294   6
   5   3  -4-25.8574 63.8396   4
  -5   3   4-11.5622 67.4436   3
  -5  -3   4-19.5501 49.9556   3
   5  -3  -4 36.4031 60.8779   4
  -5  -3   3 70.8177 69.2712   3
  -5   3   3 26.8614 82.0384   3
   5  -3  -3 150.603 57.7067   6
   5   3  -3 12.9541 16.3464   6
   5  -3  -3 28.4041 56.2790   4
   5   3  -3 73.1891 71.1770   4
  -5  -3   2 539.900 91.1149   3
  -5   3   2 712.040 116.595   3
   5   3  -2 588.209 57.2098   6
   5   3  -2 477.068 95.7507   4
   5  -3  -2 807.886 104.931   4
   5  -3  -2 659.483 83.9462   6
   5  -3  -1 2257.09 149.647   6
   5   3  -1 2110.76 121.583   6
   5   3  -1 1960.72 169.639   4
  -5  -3   1 2241.27 148.841   3
  -5   3   1 1990.87 169.722   3
   5   3   0 588.505 83.4094   6
   5  -3   0 667.447 96.3266   6
  -5  -3   0 697.614 91.1339   3
  -5   3   0 704.312 121.461   3
   5  -3   1 1195.18 127.849   6
  -5  -3  -1 1180.59 115.917   3
   5   3   1 1402.65 128.644   6
  -5   3  -1 1319.94 148.693   3
  -5  -3  -2 1056.49 114.060   3
  -5   3  -2 937.673 126.533   3
   5   3   2 981.641 124.750   6
   5  -3   2 1035.22 135.959   6
   5  -3   3 2088.59 192.570   6
   5   3   3 2041.33 180.350   6
  -5  -3  -3 1858.00 163.914   3
  -5   3  -3 2084.28 195.635   3
  -5   3  -4 3811.51 264.960   3
  -5   3  -4 3823.28 222.178   1
   5  -3   4 3520.47 259.259   6
   5   3   4 3582.97 249.665   6
  -5   3  -5 167.387 88.7409   3
   5   3   5 15.8618 82.3297   6
   5  -3   5 183.786 103.047   6
  -5  -3  -5 156.835 98.6920   1
  -5   3  -5-0.41547 63.0305   1
   5  -3   6 42.9702 106.082   6
   5   3   6-57.1775 109.338   6
  -5   3  -6-39.9351 66.3481   1
  -5  -3  -6 127.051 92.4641   1
   5  -3   7 239.800 113.267   6
   5   3   7 387.408 136.306   6
  -5  -3  -7 386.850 122.131   1
  -5   3  -7 226.242 98.9965   1
   5   3   8 473.386 152.974   6
   5  -3   8 1008.02 186.676   6
  -5  -3  -8 548.798 156.115   1
  -5   3  -8 520.454 130.376   1
   5   3   9-68.8969 140.622   6
   5  -3   9 109.611 133.151   6
  -5   3  -9 87.1017 101.564   1
  -5  -3  -9 6.51518 96.1787   1
  -5   3 -10-57.2585 101.348   1
  -5  -4  12 356.540 130.481   3
   5  -4 -11-112.001 111.208   1
  -5   4  11-84.0718 118.838   3
  -5  -4  11-100.220 102.983   3
   5   4 -11-22.6343 97.0643   4
   5  -4 -10 1525.21 223.810   1
  -5   4  10 1449.76 211.211   3
  -5  -4  10 1149.83 177.121   3
   5  -4 -10 1421.80 185.876   4
   5   4 -10 1734.58 220.109   4
   5  -4  -9 115.185 88.3232   1
   5   4  -9 35.4264 79.2219   4
   5  -4  -9 118.342 83.7831   4
  -5   4   9 28.3998 90.5609   3
  -5  -4   9 100.296 72.5052   3
   5  -4  -8 6358.14 322.656   4
   5   4  -8 6447.59 363.570   4
  -5  -4   8 5917.27 319.482   3
  -5   4   8 6549.97 371.668   3
   5  -4  -7 254.729 88.8439   4
   5   4  -7 261.158 93.2882   4
  -5   4   7 340.676 117.660   3
  -5  -4   7 118.783 61.5367   3
   5  -4  -6 7781.90 318.369   4
   5   4  -6 7971.10 361.247   4
  -5  -4   6 8243.58 325.475   3
  -5   4   6 7821.35 366.977   3
   5   4  -5 34.4974 65.0935   4
   5  -4  -5-24.7947 49.5767   4
  -5  -4   5-46.7404 65.8722   3
  -5   4   5-38.2307 74.5296   3
   5  -4  -4 3952.39 183.038   6
  -5  -4   4 4094.76 202.927   3
  -5   4   4 4349.35 258.264   3
   5   4  -4 3983.62 239.660   4
   5  -4  -4 4128.51 214.480   4
   5  -4  -3 2951.86 159.832   6
  -5  -4   3 2845.56 168.490   3
  -5   4   3 3011.06 215.593   3
   5   4  -3 2967.01 203.856   4
   5  -4  -3 3061.16 179.418   4
   5  -4  -2 4170.46 194.683   6
   5   4  -2 3980.37 124.365   6
   5   4  -2 3880.10 227.921   4
   5  -4  -2 4350.07 215.533   4
  -5   4   2 4103.67 242.347   3
  -5  -4   2 4041.05 193.412   3
  -5  -4   1 867.199 100.975   3
  -5   4   1 839.777 133.211   3
   5   4  -1 1090.01 130.759   4
   5   4  -1 886.610 79.7818   6
   5  -4  -1 993.350 107.501   6
   5  -4   0 4757.36 233.240   6
   5   4   0 4748.65 196.989   6
  -5  -4   0 4516.68 199.558   3
   5   4   0 4624.10 252.304   4
  -5   4   0 4780.48 261.452   3
  -5  -4  -1 55.3219 55.9496   3
   5  -4   1 44.6421 67.3513   6
   5   4   1-34.2987 53.8096   6
  -5   4  -1-31.6983 84.2016   3
   5  -4   2 23741.5 564.085   6
   5   4   2 22931.8 519.209   6
  -5   4  -2 24517.4 595.802   3
  -5  -4  -2 23214.7 495.125   3
  -5   4  -3 516.720 116.311   3
  -5  -4  -3 531.177 93.4966   3
   5  -4   3 625.893 125.134   6
   5   4   3 638.902 125.618   6
  -5   4  -4 2863.11 245.022   3
  -5   4  -4 3119.83 193.200   1
   5   4   4 2768.72 225.812   6
   5  -4   4 2969.82 241.311   6
  -5   4  -5 892.455 119.820   1
  -5   4  -5 693.623 144.616   3
   5  -4   5 680.975 139.031   6
   5   4   5 1078.36 163.337   6
  -5   4  -6 941.976 135.959   1
  -5  -4  -6 586.998 129.732   1
   5   4   6 889.043 161.633   6
   5  -4   6 1000.66 180.372   6
  -5   4  -7-28.9674 82.6266   1
  -5  -4  -7 59.1967 104.957   1
   5   4   7 17.2339 112.165   6
   5  -4   7 152.905 107.392   6
  -5  -4  -8 1026.94 173.029   1
  -5   4  -8 1298.85 181.982   1
   5   4   8 1379.46 223.523   6
   5  -4   8 1476.53 224.860   6
  -5   4  -9 718.337 150.911   1
  -5  -4  -9 810.404 191.890   1
   5   4   9 464.585 153.565   6
   5  -4   9 566.186 161.397   6
  -5   4 -10-90.2294 109.089   1
  -5  -5  12-114.759 108.733   3
  -5   5  11 122.830 108.304   3
  -5  -5  11 222.908 99.2976   3
   5  -5 -11 376.970 169.711   1
   5   5 -11-15.4270 104.398   4
  -5   5  10 35.5472 92.2036   3
  -5  -5  10-52.6670 85.2390   3
   5  -5 -10 173.823 113.361   1
   5   5 -10 167.694 102.498   4
  -5   5   9 466.563 133.343   3
  -5  -5   9 130.755 77.9552   3
   5  -5  -9 198.166 100.379   1
   5  -5  -9 156.287 92.8806   4
   5   5  -9 193.182 96.0733   4
  -5  -5   8-6.30820 63.4156   3
  -5   5   8 295.085 114.074   3
   5  -5  -8-17.0948 64.1054   4
   5   5  -8 79.6401 81.4847   4
   5  -5  -8 142.148 102.384   1
  -5  -5   7 858.455 98.4986   5
  -5   5   7 933.889 159.665   3
  -5  -5   7 739.729 117.092   3
   5  -5  -7 720.270 108.901   4
   5   5  -7 816.137 136.473   4
  -5  -5   6 1445.60 127.212   5
   5  -5  -6 1347.09 141.387   4
   5   5  -6 1543.07 175.345   4
  -5   5   6 1014.11 147.131   3
  -5  -5   6 1401.32 143.599   3
  -5  -5   5 398.759 77.5921   5
  -5   5   5 249.266 106.267   3
   5   5  -5 294.637 88.3026   4
   5  -5  -5 234.054 66.8812   4
  -5  -5   5 199.906 68.0517   3
  -5  -5   4 750.795 98.2146   5
   5   5  -4 915.278 122.815   4
   5  -5  -4 734.430 98.2355   4
   5  -5  -4 726.996 93.4451   6
  -5   5   4 733.685 129.653   3
  -5  -5   4 798.285 97.0406   3
   5  -5  -3 788.135 94.1515   6
   5   5  -3 846.834 119.658   4
   5  -5  -3 952.262 106.496   4
  -5   5   3 998.490 141.821   3
  -5  -5   3 916.660 105.443   3
   5   5  -2 7973.87 168.560   6
   5  -5  -2 7743.50 273.810   6
   5   5  -2 7895.11 318.987   4
   5  -5  -2 8553.06 302.415   4
  -5  -5   2 7750.16 252.931   3
  -5   5   2 7881.38 338.612   3
  -5   5   1 119.849 78.0057   3
  -5  -5   1 47.9347 47.3063   3
   5  -5  -1 122.087 65.5636   6
   5   5  -1 97.2171 79.9972   4
   5   5  -1 67.7124 48.8215   6
   5   5   0 11282.4 295.048   6
   5  -5   0 10878.9 356.971   6
  -5  -5   0 10955.5 292.353   3
   5   5   0 11272.8 386.111   4
  -5   5   0 10579.1 386.742   3
  -5  -5  -1 228.805 68.0215   3
   5  -5   1 373.975 95.0639   6
   5   5   1 492.406 84.9611   6
  -5   5  -1 252.029 95.3971   3
   5   5   2 10474.6 353.128   6
   5  -5   2 10839.8 392.210   6
  -5   5  -2 10450.7 401.969   3
  -5  -5  -2 10904.5 335.275   3
   5   5   3 147.064 81.4739   6
   5  -5   3 211.301 113.505   6
  -5   5  -3 131.414 89.9638   3
  -5   5  -4 476.172 87.8532   1
   5   5   4 449.905 105.446   6
   5  -5   4 351.598 108.250   6
  -5   5  -4 411.121 118.110   3
  -5   5  -5 1504.98 149.316   1
  -5   5  -5 1375.66 184.955   3
   5   5   5 1635.77 187.024   6
   5  -5   5 1639.76 196.160   6
   5  -5   6 2761.53 260.133   6
   5   5   6 3237.57 277.311   6
  -5   5  -6 2388.01 198.083   1
  -5  -5  -6 2585.39 236.422   1
  -5   5  -7-55.3763 76.3874   1
  -5  -5  -7-53.9016 97.6727   1
   5  -5   7 2.24156 97.3261   6
   5   5   7 179.221 119.199   6
  -5  -5  -8 159.186 110.618   1
  -5   5  -8 245.114 112.248   1
   5   5   8 292.607 133.163   6
   5  -5   8 41.0594 120.659   6
  -5   5  -9 374.904 97.8958   1
  -5  -5  -9 447.367 149.357   1
   5  -5   9 688.616 191.438   6
  -5  -6  12 115.965 87.3158   3
   5   6 -11-175.242 144.163   4
  -5   6  11-86.4304 102.938   3
  -5  -6  11 184.004 105.724   3
   5  -6 -11-190.253 144.292   1
  -5  -6  10 3643.52 281.459   3
  -5   6  10 4543.32 358.551   3
   5   6 -10 3618.69 315.807   4
   5  -6 -10 4438.43 351.118   1
   5   6  -9-0.70210 85.3089   4
   5  -6  -9 35.3712 69.9758   4
  -5  -6   9 23.0803 74.0123   3
  -5   6   9-82.2570 97.2100   3
   5  -6  -9 129.356 94.9646   1
  -5  -6   8 10463.5 410.586   3
  -5   6   8 11679.8 502.500   3
   5   6  -8 11719.2 496.943   4
   5  -6  -8 10884.6 406.739   4
   5  -6  -8 11506.9 478.505   1
  -5  -6   7 81.7632 53.2742   5
  -5   6   7-0.57042 96.2160   3
  -5  -6   7 4.07977 52.7357   3
   5  -6  -7 151.409 75.7155   4
   5   6  -7 160.247 87.0234   4
  -5  -6   6 15180.0 388.531   5
   5  -6  -6 14598.2 409.808   4
   5   6  -6 14541.9 498.584   4
  -5  -6   6 14503.9 414.885   3
  -5   6   6 14839.0 517.223   3
  -5  -6   5 1146.46 124.883   5
  -5   6   5 1108.61 164.667   3
   5   6  -5 750.707 128.002   4
   5  -6  -5 822.793 102.529   4
  -5  -6   5 1073.99 116.307   3
   5  -6  -4 6968.14 267.489   6
  -5  -6   4 7873.54 292.519   5
   5   6  -4 7429.04 330.245   4
   5  -6  -4 7906.29 277.419   4
  -5  -6   4 7595.73 256.949   3
  -5   6   4 7891.17 356.773   3
  -5  -6   3 42.5776 71.0764   5
  -5   6   3 24.8381 86.5431   3
  -5  -6   3 27.5836 49.6352   3
   5  -6  -3 30.7881 54.2158   6
   5  -6  -3 15.9233 57.2213   4
   5   6  -3-27.3648 68.3122   4
   5  -6  -2 1772.12 146.097   6
   5   6  -2 1822.76 83.7636   6
  -5   6   2 1960.51 189.515   3
  -5  -6   2 2051.79 160.974   5
   5   6  -2 1900.34 172.903   4
   5  -6  -2 1990.87 154.435   4
  -5  -6   2 1970.47 125.568   3
  -5   6   1 287.401 98.0072   3
  -5  -6   1 205.855 54.0234   3
   5  -6  -1 250.160 82.1582   6
   5   6  -1 171.350 62.3600   4
   5   6  -1 248.008 53.3696   6
   5   6   0 17831.7 370.634   6
   5  -6   0 17112.8 459.441   6
  -5  -6   0 17192.9 346.695   3
   5   6   0 17458.8 484.546   4
  -5   6   0 18132.9 508.614   3
  -5  -6  -1 317.236 67.9494   3
  -5   6  -1 388.204 102.449   3
   5  -6   1 318.787 95.7058   6
   5   6   1 256.654 71.2450   6
  -5  -6  -2 2069.19 150.041   3
  -5   6  -2 2186.09 197.931   3
   5   6   2 2180.37 166.601   6
   5  -6   2 2025.65 184.553   6
  -5   6  -3 354.038 72.1029   1
  -5   6  -3 254.661 97.2436   3
   5   6   3 224.366 86.6770   6
   5  -6   3 356.288 113.396   6
  -5   6  -4 16609.6 549.031   3
  -5   6  -4 16361.2 415.488   1
   5  -6   4 16309.4 540.243   6
   5   6   4 16121.2 515.182   6
  -5   6  -5 1603.79 145.396   1
  -5   6  -5 1473.82 193.591   3
   5   6   5 1592.53 191.086   6
   5  -6   5 1205.55 176.657   6
  -5   6  -6 3582.23 235.006   1
  -5  -6  -6 3405.52 271.874   1
   5  -6   6 3986.46 314.267   6
  -5   6  -6 3833.18 311.273   3
   5   6   6 3844.85 298.561   6
  -5  -6  -7-63.7152 99.7012   1
  -5   6  -7-72.0552 66.3314   1
   5   6   7 193.936 124.929   6
   5  -6   7 77.8813 102.701   6
  -5   6  -8 1828.34 194.605   1
  -5  -6  -8 2049.27 241.281   1
   5  -6   8 1931.32 260.839   6
   5   6   8 2548.85 283.888   6
  -5  -6  -9-87.1804 126.582   1
   5  -6   9 284.795 147.499   6
   5   6   9-103.357 118.675   6
  -5  -7  12 1631.88 218.615   3
   5   7 -11 85.9981 96.8966   4
  -5  -7  11-99.0832 93.8858   3
  -5   7  11 120.940 104.546   3
   5  -7 -11 39.6985 120.663   1
   5   7 -10-112.026 95.9690   4
  -5  -7  10 42.9268 71.8829   3
  -5   7  10 166.025 107.074   3
   5  -7 -10 123.364 126.173   1
   5   7  -9 148.241 91.4380   4
   5  -7  -9 441.786 103.573   4
  -5  -7   9 393.413 110.948   3
  -5   7   9 317.161 118.122   3
   5  -7  -9 513.086 150.053   1
  -5  -7   8 5339.46 292.529   3
  -5   7   8 5196.23 346.623   3
   5  -7  -8 4676.37 264.560   4
   5   7  -8 4949.66 339.149   4
   5  -7  -8 5237.50 328.962   1
  -5   7   7-75.1295 104.486   3
  -5  -7   7 92.5580 73.0940   3
  -5  -7   7-13.3183 60.1568   5
   5  -7  -7-46.2201 53.2036   4
   5   7  -7-93.2245 78.4440   4
   5  -7  -7-2.52879 70.1755   1
  -5  -7   6 1468.86 137.360   5
  -5   7   6 1648.12 187.763   3
   5  -7  -6 1445.66 133.696   4
   5   7  -6 1567.90 179.439   4
  -5  -7   6 1615.57 148.229   3
  -5  -7   5 236.320 68.0495   5
  -5   7   5 311.925 112.357   3
   5   7  -5 396.628 103.659   4
   5  -7  -5 244.949 65.3821   4
  -5  -7   5 188.385 56.2707   3
   5  -7  -4 11903.1 359.230   6
  -5  -7   4 12450.2 382.270   5
   5   7  -4 11436.5 413.125   4
   5  -7  -4 11808.5 334.249   4
  -5   7   4 11777.4 438.901   3
  -5  -7   4 12192.5 313.037   3
  -5  -7   3 121.719 66.8487   5
  -5   7   3 125.280 105.355   3
  -5  -7   3-20.2190 43.8340   3
   5  -7  -3-29.3118 56.1075   6
   5  -7  -3-31.6754 48.7371   4
   5   7  -3 66.8809 76.8977   4
   5  -7  -2 6668.05 276.713   6
   5   7  -2 6953.90 161.059   6
  -5  -7   2 7274.32 295.724   5
   5   7  -2 6957.56 308.122   4
   5  -7  -2 7416.49 271.728   4
  -5  -7   2 6809.85 208.222   3
  -5   7   2 7164.96 340.259   3
   5   7  -1 614.128 68.0886   6
  -5   7   1 534.333 121.335   3
  -5  -7   1 554.987 67.5069   3
  -5  -7   1 582.903 101.861   5
   5  -7  -1 609.922 106.192   6
   5   7  -1 560.793 105.552   4
   5  -7   0 26922.2 585.063   6
  -5  -7   0 27770.7 415.586   3
   5   7   0 27087.4 463.074   6
   5   7   0 26799.3 606.472   4
  -5   7   0 27422.2 637.360   3
   5  -7   1 1466.81 159.244   6
   5   7   1 1423.11 125.606   6
  -5  -7  -1 1424.05 110.960   3
  -5   7  -1 1476.80 170.945   3
  -5   7  -2 2479.67 220.141   3
   5  -7   2 2551.89 207.868   6
   5   7   2 2480.74 179.817   6
  -5   7  -3 649.090 83.2845   1
  -5   7  -3 443.579 124.863   3
   5  -7   3 623.037 124.824   6
   5   7   3 455.251 108.244   6
  -5   7  -4 5568.86 331.521   3
   5   7   4 5685.34 309.675   6
   5  -7   4 5372.79 325.641   6
  -5   7  -4 5892.84 243.383   1
  -5   7  -5 337.777 117.457   3
  -5   7  -5 370.661 81.0798   1
   5   7   5 677.041 139.624   6
   5  -7   5 490.168 153.665   6
  -5   7  -6 224.327 114.740   3
  -5  -7  -6 251.432 120.094   1
  -5   7  -6 434.192 97.9742   1
   5   7   6 185.367 99.3977   6
   5  -7   6 336.247 135.220   6
  -5  -7  -7 396.466 132.661   1
  -5   7  -7 343.494 94.1395   1
   5   7   7 322.639 134.949   6
   5  -7   7 206.546 128.275   6
  -5  -7  -8 462.390 127.154   1
   5  -7   8 85.3652 120.227   6
   5   7   8 556.749 165.703   6
  -5  -7  -9-285.533 135.295   1
   5  -7   9-120.712 144.321   6
  -5  -8  11-81.6721 108.569   3
  -5   8  11-64.6668 109.515   3
   5  -8 -11 175.725 129.712   1
   5   8 -11 3.66360 106.567   4
  -5  -8  10 1289.90 171.055   3
  -5   8  10 1772.13 243.844   3
   5  -8 -10 1053.27 190.355   1
   5   8 -10 1845.61 238.487   4
  -5   8   9 373.081 129.133   3
  -5  -8   9 383.178 104.969   3
   5  -8  -9 342.291 116.045   1
   5   8  -9 357.021 127.715   4
  -5   8   8 1026.37 178.428   3
  -5  -8   8 1170.40 150.921   3
   5   8  -8 1054.06 172.645   4
   5  -8  -8 945.470 127.701   4
   5  -8  -8 958.315 161.868   1
  -5   8   7 850.043 157.121   3
  -5  -8   7 908.792 124.847   3
  -5  -8   7 948.171 114.610   5
   5   8  -7 1021.21 159.477   4
   5  -8  -7 662.060 102.792   4
   5  -8  -7 1073.56 151.820   1
  -5  -8   6 53.4023 67.1042   5
  -5   8   6 127.974 96.3099   3
   5  -8  -6 128.970 55.5908   4
   5   8  -6 62.1320 89.8053   4
  -5  -8   6 154.693 66.1598   3
  -5  -8   5 64.0852 68.1581   5
  -5   8   5 10.5307 85.0308   3
   5  -8  -5 100.137 53.5956   4
   5   8  -5-53.1344 92.1244   4
  -5  -8   5 2.91081 50.5105   3
   5  -8  -4 3701.96 213.044   6
  -5  -8   4 3449.92 211.188   5
   5   8  -4 2951.34 220.075   4
   5  -8  -4 3518.09 180.707   4
  -5   8   4 3193.98 247.970   3
  -5  -8   4 3778.99 171.338   3
  -5   8   3 159.007 98.2869   3
  -5  -8   3 80.1871 45.6249   3
  -5  -8   3 88.3670 67.0848   5
   5  -8  -3 148.829 60.4905   6
   5  -8  -3 25.1804 45.0543   4
   5   8  -3 96.7514 75.7155   4
   5   8  -2 141.890 37.3363   6
  -5   8   2 175.415 92.0528   3
  -5  -8   2 123.808 48.4772   3
  -5  -8   2 123.453 73.4960   5
   5   8  -2 80.9005 30.6018   6
   5  -8  -2 39.2429 63.1437   6
   5  -8  -2 167.326 67.7510   4
   5   8  -2 206.615 82.8453   4
   5  -8  -1 4770.44 250.705   6
   5   8  -1 4916.62 176.582   6
  -5  -8   1 4528.18 152.246   3
  -5  -8   1 4530.70 248.185   5
   5   8  -1 4353.86 247.727   4
  -5   8   1 4734.97 287.214   3
   5  -8   0 3613.97 231.637   6
  -5  -8   0 3670.57 148.352   3
   5   8   0 3513.33 234.666   4
  -5   8   0 3577.55 250.493   3
   5   8   0 3346.66 170.744   6
   5  -8   1 4680.33 270.365   6
  -5   8  -1 5225.78 303.066   3
   5   8   1 4749.64 277.981   4
   5   8   1 4784.00 222.047   6
   5   8   2 186.506 76.5998   6
   5  -8   2 73.1441 91.6662   6
  -5   8  -2 149.030 40.2554   1
  -5   8  -2 115.824 90.9307   3
  -5   8  -3 2126.14 211.841   3
  -5   8  -3 1911.54 129.560   1
   5   8   3 1928.03 176.100   6
   5  -8   3 2096.72 206.098   6
  -5   8  -4 812.757 152.384   3
  -5   8  -4 781.855 94.9040   1
   5  -8   4 744.988 148.592   6
   5   8   4 736.352 138.627   6
  -5   8  -5-148.128 105.767   3
  -5   8  -5 9.21817 51.3902   1
   5  -8   5-125.262 98.1052   6
   5   8   5 148.582 106.147   6
  -5   8  -6 419.413 134.353   3
  -5   8  -6 546.782 99.1223   1
  -5  -8  -6 553.817 146.152   1
   5   8   6 515.977 130.381   6
   5  -8   6 413.795 133.914   6
  -5  -8  -7 1532.33 213.902   1
   5   8   7 1375.08 211.968   6
   5  -8   7 1172.67 197.907   6
  -5  -8  -8-189.471 118.495   1
   5   8   8-228.388 132.516   6
   5  -8   8 13.8276 121.180   6
   5  -9 -11 144.592 113.592   1
   5   9 -10-5.91271 98.1512   4
  -5   9  10 134.618 136.859   3
   5  -9 -10 24.4333 98.1987   1
   5   9  -9 327.818 128.500   4
  -5   9   9 47.9197 95.1775   3
  -5  -9   9 287.582 90.8084   3
   5  -9  -9 150.537 87.1564   1
  -5  -9   8 13105.2 439.382   3
  -5   9   8 13888.3 568.863   3
   5   9  -8 13581.5 555.737   4
   5  -9  -8 12439.9 501.139   1
  -5   9   7 66.9788 87.1285   3
  -5  -9   7 0.37526 54.4041   3
  -5  -9   7 95.2283 68.8760   5
   5  -9  -7 57.6887 59.4276   4
   5   9  -7-40.4692 72.6802   4
   5  -9  -7 51.5826 75.8771   1
  -5  -9   6 92.0966 64.1671   5
  -5   9   6 83.8734 87.7203   3
   5  -9  -6 115.931 52.1413   4
   5   9  -6 261.550 99.6329   4
  -5  -9   6 163.055 64.8069   3
  -5  -9   5 804.169 114.468   5
  -5   9   5 587.163 134.045   3
   5  -9  -5 839.620 93.8085   4
   5   9  -5 795.459 132.223   4
  -5  -9   5 698.385 89.8761   3
   5  -9  -4 6905.93 302.127   6
  -5  -9   4 6381.58 286.047   5
   5   9  -4 6291.48 317.413   4
   5  -9  -4 6385.03 234.397   4
  -5   9   4 6681.19 355.127   3
  -5  -9   4 6537.52 215.784   3
   5  -9  -3 1439.02 146.967   6
  -5   9   3 1618.27 191.280   3
  -5  -9   3 1434.24 143.240   5
   5   9  -3 1412.97 156.982   4
   5  -9  -3 1470.80 117.623   4
  -5  -9   3 1274.64 92.7461   3
   5  -9  -2 6983.66 303.507   6
   5   9  -2 7071.11 176.720   6
  -5  -9   2 7353.29 315.625   5
   5   9  -2 7547.80 330.620   4
   5  -9  -2 7582.79 273.995   4
  -5   9   2 7384.32 361.028   3
  -5  -9   2 7291.10 175.152   3
   5  -9  -1 525.862 104.019   6
   5   9  -1 616.161 74.6380   6
  -5   9   1 467.719 120.369   3
  -5  -9   1 774.934 119.593   5
   5   9  -1 564.737 100.540   4
  -5  -9   1 581.510 56.8095   3
   5  -9   0 19016.1 521.262   6
   5   9   0 18064.7 395.234   6
  -5  -9   0 18381.1 507.970   5
   5   9   0 19299.6 520.576   4
  -5   9   0 18862.2 554.795   3
  -5   9  -1 553.232 129.445   3
   5   9   1 583.383 115.380   4
   5  -9   1 486.782 112.048   6
   5   9   1 340.338 81.6491   6
  -5   9  -2 3988.56 266.153   3
   5  -9   2 3899.10 266.052   6
   5   9   2 4072.95 234.201   6
  -5   9  -2 4152.01 152.763   1
  -5   9  -3 63.7612 39.5197   1
   5  -9   3 40.7585 85.2560   6
   5   9   3 155.829 97.0540   6
  -5   9  -3 161.877 112.776   3
  -5   9  -4 1715.14 126.626   1
  -5   9  -4 2045.74 210.528   3
   5   9   4 1674.19 181.326   6
   5  -9   4 1658.32 190.338   6
  -5   9  -5 449.178 126.857   3
   5  -9   5 688.903 154.534   6
   5   9   5 766.258 143.953   6
  -5   9  -6 9097.58 475.808   3
   5  -9   6 9723.85 489.058   6
  -5  -9  -6 9463.53 469.023   1
   5   9   6 10065.1 477.290   6
  -5  -9  -7 1558.61 216.568   1
   5   9   7 1359.90 203.135   6
   5  -9   7 1383.33 223.841   6
  -5  -9  -8 3468.27 335.881   1
   5  -9   8 3334.51 318.334   6
   5   9   8 3274.68 327.489   6
   5 -10 -11-46.0698 103.251   1
   5 -10 -10 90.2481 103.365   1
  -5  10  10 129.438 101.851   3
   5  10 -10-6.90311 110.031   4
   5 -10  -9-31.4828 82.6574   1
  -5  10   9-130.395 106.084   3
   5  10  -9-108.146 114.816   4
   5 -10  -8 1730.29 198.240   1
   5  10  -8 1628.78 218.399   4
  -5  10   8 1425.28 205.373   3
  -5  10   7 121.649 90.9425   3
  -5 -10   7 148.611 83.8123   5
   5 -10  -7 112.352 86.1578   1
   5  10  -7 16.1461 80.6369   4
  -5 -10   7 27.6379 53.6189   3
  -5  10   6 3468.63 283.194   3
  -5 -10   6 3384.91 187.118   3
  -5 -10   6 3672.71 227.729   5
   5 -10  -6 3338.06 179.920   4
   5  10  -6 3406.67 259.280   4
   5 -10  -6 3678.48 237.682   1
  -5 -10   5 142.261 73.2812   5
  -5  10   5 173.812 95.2072   3
   5 -10  -5-6.54431 45.8037   4
   5  10  -5-82.0675 76.9358   4
  -5 -10   5 9.61417 45.2812   3
   5 -10  -4 6522.69 310.502   6
  -5 -10   4 6530.62 296.358   5
   5  10  -4 6555.27 325.531   4
   5 -10  -4 6717.65 230.841   4
  -5 -10   4 6020.48 199.279   3
  -5  10   4 6859.63 370.478   3
   5 -10  -3 115.788 68.5428   6
  -5 -10   3 61.4122 41.4934   3
  -5  10   3-71.1097 104.764   3
  -5 -10   3-65.1977 73.9861   5
   5  10  -3 61.5519 77.0435   4
   5 -10  -3 11.4596 41.3167   4
   5 -10  -2 3361.80 228.854   6
   5  10  -2 3681.26 137.910   6
  -5 -10   2 3727.24 101.557   3
  -5 -10   2 4013.04 242.716   5
   5  10  -2 3882.10 247.376   4
   5 -10  -2 3834.46 195.466   4
  -5  10   2 3364.25 267.177   3
   5  10  -1 271.930 57.0969   6
  -5  10   1 262.652 113.294   3
  -5 -10   1 167.264 85.1403   5
   5 -10  -1 257.997 84.9225   6
   5  10  -1 280.222 80.2353   4
   5 -10   0 21510.0 562.311   6
   5  10   0 21333.9 434.519   6
  -5 -10   0 21304.1 561.811   5
   5  10   0 20483.8 548.278   4
  -5  10   0 22246.6 611.762   3
  -5  10  -1 153.433 109.651   3
   5  10   1 31.3038 76.2353   4
   5  10   1 2.92795 55.9756   6
   5 -10   1 103.996 97.7349   6
  -5  10  -2 2659.82 235.230   3
   5  10   2 2449.44 188.366   6
   5 -10   2 2756.93 233.199   6
  -5  10  -2 2306.09 106.973   1
  -5  10  -3 388.534 124.440   3
   5  10   3 303.387 101.043   6
   5 -10   3 323.551 112.320   6
  -5  10  -4 793.079 154.104   3
   5 -10   4 721.031 142.154   6
   5  10   4 819.046 140.482   6
  -5  10  -5 1373.21 196.833   3
   5  10   5 1255.70 178.187   6
   5 -10   5 1516.07 207.445   6
  -5  10  -6 64.3123 101.237   3
  -5 -10  -6 378.603 133.662   1
   5 -10   6 308.497 137.112   6
   5  10   6 211.424 111.881   6
  -5 -10  -7 699.243 161.040   1
   5 -10   7 595.842 169.997   6
   5  10   7 412.821 165.673   6
  -5 -10  -8 152.416 128.180   1
   5  10   8 297.428 145.195   6
   5 -10   8 238.563 126.939   6
   5 -11 -11 363.253 129.511   1
  -5  11  10 78.8195 112.217   3
   5 -11 -10-186.632 128.729   1
   5  11 -10 7.06882 102.071   4
  -5  11   9-121.206 102.790   3
   5 -11  -9 122.375 102.387   1
   5  11  -9 167.537 120.248   4
  -5  11   8 1724.54 226.719   3
   5  11  -8 1834.36 225.177   4
   5 -11  -8 1663.96 198.539   1
  -5 -11   7-133.165 62.2106   5
   5 -11  -7 26.6507 74.6739   1
   5  11  -7 14.0770 77.8376   4
  -5  11   7-116.484 98.3171   3
  -5 -11   6 1687.62 168.543   5
   5 -11  -6 1575.29 160.767   1
   5  11  -6 1702.61 195.773   4
  -5  11   6 1811.14 220.877   3
   5  11  -5 881.273 143.930   4
   5 -11  -5 737.655 82.5094   4
  -5 -11   5 801.999 117.416   5
  -5  11   5 735.559 158.154   3
  -5 -11   4 590.549 116.480   5
  -5  11   4 811.864 164.025   3
   5 -11  -4 622.366 73.7965   4
   5  11  -4 617.516 120.071   4
   5 -11  -4 749.032 126.911   6
   5 -11  -3 298.186 94.4760   6
  -5 -11   3 231.841 84.5632   5
  -5  11   3 175.017 98.1787   3
   5  11  -3 242.870 93.7550   4
   5 -11  -3 309.513 61.4430   4
   5 -11  -2 4625.50 263.427   6
  -5 -11   2 5167.75 277.249   5
   5  11  -2 4806.19 272.832   4
   5 -11  -2 4933.98 218.087   4
  -5  11   2 4605.34 298.603   3
  -5 -11   1 393.296 108.680   5
  -5  11   1 647.517 159.254   3
   5 -11  -1 355.851 105.217   6
   5  11  -1 431.706 97.6959   4
   5 -11   0 17377.4 527.066   6
  -5 -11   0 18120.9 528.400   5
   5  11   0 18588.3 516.608   4
  -5  11   0 18413.6 568.549   3
   5  11   1 1696.70 148.422   6
  -5  11  -1 1946.79 208.724   3
  -5 -11  -1 2088.28 194.136   5
   5  11   1 2068.29 190.550   4
   5 -11   1 2153.41 204.229   6
   5  11   2 96.2122 93.6143   4
   5  11   2 75.1398 74.4267   6
   5 -11   2 156.271 108.286   6
  -5  11  -2 14.2666 101.104   3
   5 -11   3 2762.91 247.175   6
   5  11   3 3111.72 230.580   6
  -5  11  -3 3053.61 259.867   3
  -5  11  -4 489.310 135.093   3
   5 -11   4 724.077 164.436   6
   5  11   4 514.759 109.494   6
  -5  11  -5 222.724 118.085   3
   5 -11   5 75.4892 105.572   6
   5  11   5 66.6161 84.3258   6
  -5  11  -6 5517.34 378.113   3
  -5 -11  -6 5859.27 385.900   1
   5 -11   6 5645.37 388.520   6
   5  11   6 5848.93 377.387   6
  -5 -11  -7 52.0434 96.8341   1
   5 -11   7 433.262 131.452   6
   5  11   7 310.091 137.947   6
  -5 -11  -8 41.1609 101.687   1
   5 -11   8 288.646 168.521   6
   5  11   8-20.4662 119.708   6
   5 -12 -11 54.2524 110.171   1
  -5  12  10 3281.98 322.581   3
   5  12 -10 2930.02 311.079   4
   5 -12 -10 2991.14 300.289   1
   5  12  -9 181.130 121.099   4
  -5  12   9 76.5039 99.3221   3
   5 -12  -9-37.7821 90.6395   1
   5 -12  -8 142.351 101.881   1
   5  12  -8 120.276 98.2878   4
  -5  12   8 16.7692 98.0327   3
  -5 -12   7 352.573 95.5641   5
   5 -12  -7 217.628 72.0853   1
   5  12  -7 197.774 107.575   4
  -5  12   7 227.684 133.504   3
  -5  12   6 9097.10 453.670   3
  -5 -12   6 9468.22 377.260   5
   5  12  -6 9637.07 443.869   4
   5 -12  -6 8834.89 359.558   1
   5  12  -5-33.2466 78.1150   4
  -5 -12   5 48.8874 67.9256   5
  -5  12   5 4.34216 97.3992   3
  -5 -12   4 657.047 121.936   5
  -5  12   4 815.819 161.610   3
   5 -12  -4 825.980 81.6321   4
   5  12  -4 720.616 121.901   4
   5 -12  -4 763.467 123.831   6
  -5 -12   3 1275.77 152.393   5
  -5  12   3 1086.56 175.821   3
   5 -12  -3 1276.22 101.469   4
   5  12  -3 1208.52 154.932   4
   5 -12  -3 1182.40 156.306   6
   5 -12  -2 7675.74 349.898   6
  -5 -12   2 8482.29 361.116   5
   5  12  -2 8064.09 355.749   4
   5 -12  -2 8413.50 271.596   4
  -5  12   2 8671.35 412.563   3
  -5 -12   1 94.6210 80.3147   5
  -5  12   1-0.53957 95.9809   3
   5 -12  -1-69.7293 88.6395   6
   5  12  -1-2.19239 70.5051   4
   5 -12   0 13471.4 475.033   6
  -5 -12   0 12830.6 454.586   5
   5  12   0 12883.9 442.286   4
  -5  12   0 13323.3 498.933   3
  -5  12  -1 1709.01 203.442   3
  -5 -12  -1 1417.51 160.900   5
   5 -12   1 1409.06 179.216   6
   5  12   1 1888.41 178.778   4
  -5  12  -2 8078.66 400.685   3
   5  12   2 7571.94 348.254   4
   5 -12   2 7226.68 369.906   6
   5  12   2 7764.48 332.518   6
  -5  12  -3 499.736 120.758   3
   5 -12   3 770.971 159.901   6
   5  12   3 518.651 112.113   6
   5  12   4 3908.06 278.143   6
   5 -12   4 3581.31 290.945   6
  -5  12  -4 3901.52 298.936   3
  -5  12  -5 222.975 125.127   3
   5  12   5 100.335 90.1932   6
   5 -12   5 16.8707 112.032   6
  -5 -12  -6 558.337 149.331   1
  -5  12  -6 593.407 152.443   3
   5 -12   6 478.172 148.945   6
   5  12   6 481.430 143.927   6
  -5 -12  -7 736.866 167.498   1
   5  12   7 500.300 131.161   6
   5 -12   7 414.508 141.399   6
  -5 -12  -8 1405.92 218.793   1
   5 -12   8 793.315 180.959   6
   5  12   8 1152.89 222.224   6
   5 -13 -10 181.243 127.443   1
  -5  13  10 44.0811 111.203   3
   5  13  -9 273.180 134.135   4
   5 -13  -9 130.111 109.677   1
  -5  13   9-127.325 124.168   3
   5 -13  -8 647.414 131.332   1
   5  13  -8 640.792 154.540   4
  -5  13   8 651.251 160.934   3
  -5 -13   7 37.8282 68.9606   5
   5 -13  -7 125.703 72.4461   1
   5  13  -7-42.0579 90.8504   4
  -5 -13   6 63.2160 77.4293   5
   5 -13  -6 72.9414 81.3209   1
   5  13  -6-35.5295 82.5773   4
  -5  13   6 10.9645 110.410   3
   5  13  -5 210.762 100.465   4
  -5 -13   5 17.4917 83.2690   5
  -5  13   5 239.473 125.733   3
  -5 -13   4 146.817 89.5977   5
  -5  13   4 243.508 144.698   3
   5  13  -4-20.0985 72.5711   4
   5 -13  -4-16.9687 89.0079   6
   5 -13  -3 587.571 133.118   6
  -5 -13   3 812.625 131.141   5
  -5  13   3 416.481 131.401   3
   5  13  -3 567.651 119.994   4
   5 -13  -3 763.755 78.2111   4
  -5 -13   2 2164.28 196.304   5
  -5  13   2 2723.48 241.714   3
   5  13  -2 2631.04 215.004   4
   5 -13  -2 2634.99 153.278   4
   5 -13  -2 2597.14 221.768   6
  -5 -13   1 1044.32 151.157   5
  -5  13   1 1134.78 175.427   3
   5 -13  -1 1160.25 163.005   6
   5  13  -1 1030.49 142.388   4
  -5 -13   0 1870.21 190.459   5
  -5  13   0 1677.04 203.800   3
   5  13   0 2149.28 181.975   4
   5 -13   0 1861.95 196.053   6
  -5 -13  -1 126.140 92.5232   5
  -5  13  -1 276.825 119.812   3
   5 -13   1 25.3821 93.0381   6
   5  13   1 60.4158 67.0439   4
  -5  13  -2 5009.50 324.176   3
  -5 -13  -2 5011.83 303.164   5
   5  13   2 4979.82 287.190   4
   5 -13   2 4769.99 317.650   6
   5  13   3-78.2461 76.4015   6
   5 -13   3 139.894 114.473   6
  -5  13  -3 15.8185 87.7035   3
   5  13   3-76.0443 72.3001   4
   5 -13   4 56.6722 99.6434   6
   5  13   4 86.8286 84.5716   6
  -5  13  -4-42.7485 90.4697   3
   5 -13   5 457.615 134.529   6
   5  13   5 548.079 133.742   6
  -5  13  -5 553.983 147.980   3
   5 -13   6 1958.87 251.564   6
   5  13   6 2133.06 242.416   6
  -5 -13  -6 1955.91 244.621   1
  -5  13  -6 1857.02 234.873   3
   5  13   7 204.178 116.175   6
   5 -13   7 267.140 149.481   6
  -5 -13  -7 11.8521 112.295   1
   5 -14 -10 255.263 99.6609   1
   5 -14  -9 108.917 83.9719   1
  -5  14   9 19.5165 113.925   3
   5  14  -9 35.3985 125.308   4
   5 -14  -8 635.693 138.276   1
   5  14  -8 689.062 160.045   4
  -5  14   8 840.410 176.499   3
  -5 -14   7 1044.34 148.343   5
   5 -14  -7 854.738 137.553   1
   5  14  -7 1054.23 178.604   4
  -5  14   7 870.418 173.762   3
  -5  14   6 11374.6 529.674   3
  -5 -14   6 11820.3 447.374   5
   5  14  -6 11828.1 502.787   4
   5 -14  -6 10990.2 399.614   1
  -5 -14   5 601.004 130.878   5
   5  14  -5 433.711 113.350   4
  -5  14   5 569.391 158.347   3
  -5 -14   4 218.217 84.8519   5
   5 -14  -4 160.905 89.5835   6
   5  14  -4 270.426 96.8158   4
  -5 -14   3 69.6637 92.1313   5
   5 -14  -3 111.020 96.7805   6
   5  14  -3 81.4261 69.5814   4
  -5  14   3-191.847 131.034   3
   5 -14  -2 18177.8 560.809   6
  -5 -14   2 17787.4 546.039   5
   5  14  -2 17174.3 522.676   4
   5 -14  -2 17411.5 371.225   4
  -5  14   2 18314.4 617.862   3
  -5 -14   1 2200.65 209.742   5
   5 -14  -1 2213.40 208.229   6
   5  14  -1 2519.31 208.677   4
  -5  14   1 2013.57 229.791   3
  -5 -14   0 1000.71 152.924   5
   5 -14   0 1003.50 161.045   6
  -5  14   0 952.621 163.686   3
   5  14   0 1019.35 139.506   4
  -5 -14  -1 1389.68 181.062   5
   5 -14   1 1650.14 191.534   6
   5  14   1 943.855 133.446   4
  -5  14  -1 1021.72 161.748   3
  -5 -14  -2 7880.67 390.822   5
   5  14   2 7268.98 346.551   4
   5 -14   2 8074.70 414.338   6
  -5  14  -2 8108.31 413.140   3
   5 -14   3-7.71531 95.6097   6
  -5  14  -3 120.520 88.1556   3
   5  14   3 25.9131 76.8275   4
   5  14   4 8365.19 411.375   6
   5 -14   4 8077.80 443.835   6
  -5  14  -4 7871.27 426.125   3
   5 -14   5-123.234 132.747   6
   5  14   5 24.6572 97.2011   6
  -5  14  -5 74.5822 93.6366   3
   5  14   6 188.641 135.743   6
   5 -14   6 144.151 102.794   6
  -5 -14  -6 58.4723 121.984   1
  -5  14  -6 239.694 123.193   3
   5 -14   7-60.5691 114.067   6
   5  14   7-113.395 129.793   6
  -5 -14  -7 13.9269 119.700   1
  -5  15   9 869.557 196.449   3
   5  15  -9 1178.64 215.640   4
  -5  15   8 2316.07 279.214   3
   5  15  -8 2620.44 279.855   4
  -5 -15   7 456.669 122.947   5
  -5  15   7 283.907 134.908   3
   5  15  -7 404.176 132.037   4
  -5 -15   6 236.533 105.591   5
  -5  15   6 239.828 135.823   3
   5  15  -6 60.4120 91.2818   4
  -5 -15   5 1213.29 162.739   5
   5  15  -5 1067.15 162.076   4
  -5  15   5 970.983 175.946   3
  -5 -15   4 1415.81 173.327   5
   5 -15  -4 1066.81 163.653   6
   5  15  -4 1161.61 164.059   4
  -5  15   4 976.445 176.971   3
  -5 -15   3 129.418 90.5364   5
   5 -15  -3 169.950 86.4437   6
   5  15  -3 62.8409 75.7425   4
  -5  15   3 71.2567 105.295   3
   5 -15  -2 5662.70 341.460   6
  -5 -15   2 5921.95 331.797   5
   5  15  -2 5422.23 301.192   4
  -5  15   2 5970.66 369.424   3
  -5 -15   1 279.218 108.059   5
   5 -15  -1 359.789 115.684   6
   5  15  -1 189.697 83.3368   4
  -5  15   1 530.503 146.817   3
   5 -15   0 3035.00 250.459   6
  -5 -15   0 2724.77 235.482   5
   5  15   0 3417.83 238.499   4
  -5  15   0 3184.02 268.093   3
  -5 -15  -1 1322.38 177.341   5
   5 -15   1 1529.74 198.066   6
   5  15   1 1222.47 144.319   4
  -5  15  -1 1388.36 193.450   3
  -5 -15  -2 4648.94 313.459   5
   5  15   2 5267.41 300.984   4
   5 -15   2 4604.25 322.456   6
  -5  15  -2 5113.84 331.769   3
   5 -15   3-54.1085 90.1115   6
   5  15   3-32.8818 71.8134   4
  -5  15  -3-17.4176 90.5790   3
   5  15   4 1677.48 202.468   6
   5 -15   4 1505.27 206.297   6
  -5  15  -4 1407.36 196.730   3
[truncated: 192,327 more chars]
