# Supplementary material for: Pyridin-4-ylmethanaminium perchlorate mono­hydrate
Source: IUCrdata. 2023 May 26;8(Pt 5):x230459. doi: 10.1107/S2414314623004595 (PMC10242734; doi:10.1107/S2414314623004595)
Supplement: Supplementary file 2 [file x-08-x230459-Isup2.hkl]

data_I                                                                          
_shelx_title ' k-17 in P2(1)/n'                                                 
_shelx_refln_list_code          4                                               
_shelx_F_calc_maximum      240.61                                               
_exptl_crystal_F_000       944.00                                               
_reflns_d_resolution_high  0.7361                                               
                                                                                
loop_                                                                           
 _space_group_symop_operation_xyz                                               
 'x, y, z'                                                                      
 '-x+1/2, y+1/2, -z+1/2'                                                        
 '-x, -y, -z'                                                                   
 'x-1/2, -y-1/2, z-1/2'                                                         
                                                                                
_cell_length_a     9.1239                                                       
_cell_length_b    22.1397                                                       
_cell_length_c     9.5463                                                       
_cell_angle_alpha  90.000                                                       
_cell_angle_beta  101.799                                                       
_cell_angle_gamma  90.000                                                       
                                                                                
_shelx_F_squared_multiplier     1.000                                           
                                                                                
loop_                                                                           
 _refln_index_h                                                                 
 _refln_index_k                                                                 
 _refln_index_l                                                                 
 _refln_F_squared_calc                                                          
 _refln_F_squared_meas                                                          
 _refln_F_squared_sigma                                                         
 _refln_observed_status                                                         
   2   0   0       9218.78       8907.58        99.68 o                         
   4   0   0         18.04        134.91        17.95 o                         
   6   0   0        318.47        213.74        24.38 o                         
   8   0   0        305.52        289.60        29.91 o                         
  10   0   0        252.86        280.31        37.88 o                         
   2   1   0       6909.04       7551.50        69.63 o                         
   3   1   0       6341.15       6024.79        51.97 o                         
   4   1   0       5202.18       5467.97        92.72 o                         
   5   1   0      10885.98      11237.68        91.44 o                         
   6   1   0         37.39         26.54        10.77 o                         
   7   1   0      11263.99      11500.00       110.91 o                         
   8   1   0        286.93        359.56        21.92 o                         
   9   1   0       1677.35       1622.44        42.12 o                         
  10   1   0        949.59        948.52        45.53 o                         
  11   1   0        383.46        435.17        39.82 o                         
  12   1   0         12.03        -18.96        32.85 o                         
   1   2   0       3144.90       2484.05       306.25 o                         
   2   2   0      45295.81      49723.77       284.33 o                         
   3   2   0      20384.72      21107.38       232.76 o                         
   4   2   0        518.81        742.89        22.37 o                         
   5   2   0       1200.67       1268.18        31.91 o                         
   6   2   0       1157.68       1191.24        34.31 o                         
   7   2   0        454.03        430.17        24.28 o                         
   8   2   0        145.93        159.35        16.61 o                         
   9   2   0        108.56         91.44        17.16 o                         
  10   2   0         25.13         10.29        17.05 o                         
  11   2   0        139.85        147.78        23.00 o                         
  12   2   0        613.10        673.41        84.63 o                         
   1   3   0       6358.53       6431.93        46.50 o                         
   2   3   0         68.51         85.68         7.54 o                         
   3   3   0       1358.41       1299.26        24.81 o                         
   4   3   0       5227.23       5336.36        76.76 o                         
   5   3   0        237.03        204.23        14.78 o                         
   6   3   0       2274.86       2259.05        46.27 o                         
   7   3   0       1159.07       1102.03        32.91 o                         
   8   3   0       4104.06       4196.90        67.97 o                         
   9   3   0       1682.35       1683.52        53.11 o                         
  10   3   0       1489.17       1662.59        58.35 o                         
  11   3   0         25.26         10.68        26.52 o                         
   0   4   0         37.64         57.20         5.01 o                         
   1   4   0      27931.62      30511.35       105.73 o                         
   2   4   0         83.75        118.74         6.77 o                         
   3   4   0       9863.50       9489.44        55.10 o                         
   4   4   0        346.86        319.91        15.56 o                         
   5   4   0       1597.16       1449.76        31.05 o                         
   6   4   0        369.09        415.06        19.59 o                         
   7   4   0       2293.61       2216.55        45.54 o                         
   8   4   0       1798.40       1679.56        43.03 o                         
   9   4   0         11.39         22.00        27.05 o                         
  10   4   0        178.68        234.01        22.45 o                         
  11   4   0        509.49        581.84        70.91 o                         
   1   5   0       4891.99       4761.33        30.70 o                         
   2   5   0       1484.46       1370.88        18.66 o                         
   3   5   0       2018.14       2118.02        23.70 o                         
   4   5   0          7.22          9.91         7.45 o                         
   5   5   0       3250.07       3415.38        46.48 o                         
   6   5   0       5921.03       5998.24        67.69 o                         
   7   5   0       1970.13       1959.58        42.84 o                         
   8   5   0       2186.45       2289.94        49.82 o                         
   9   5   0         77.64         75.53        22.03 o                         
  10   5   0       1256.01       1291.84        53.13 o                         
  11   5   0         40.46         97.85        77.46 o                         
   0   6   0      29033.87      30009.13       196.14 o                         
   1   6   0      17500.53      17488.61       111.53 o                         
   2   6   0       8852.83       8617.60        78.51 o                         
   3   6   0       2315.10       2889.09        29.34 o                         
   4   6   0       3867.58       3751.17        40.21 o                         
   5   6   0       5344.83       5427.69        58.08 o                         
   6   6   0         77.07         89.28        11.99 o                         
   7   6   0       1798.79       1813.83        41.33 o                         
   8   6   0         12.16         23.59        11.74 o                         
   9   6   0         40.41         45.67        19.71 o                         
  10   6   0         30.51         42.89        18.15 o                         
  11   6   0        196.33        220.04        40.11 o                         
   1   7   0         82.98         78.71         5.32 o                         
   2   7   0         42.55         52.01        10.74 o                         
   3   7   0        409.35        252.78        12.03 o                         
   4   7   0         20.48         44.41         7.08 o                         
   5   7   0       8247.28       8452.84        71.93 o                         
   6   7   0       2215.45       2090.21        40.18 o                         
   7   7   0       2869.76       2847.25        50.82 o                         
   8   7   0       2952.05       2851.51        63.96 o                         
   9   7   0       1936.16       2054.23        72.83 o                         
  10   7   0         44.42         25.95        16.97 o                         
  11   7   0        429.00        446.71        52.59 o                         
   0   8   0       3319.85       2788.65        45.39 o                         
   1   8   0       6222.38       6199.64        40.65 o                         
   2   8   0      34478.54      35880.12       229.31 o                         
   3   8   0          2.92         15.80         8.90 o                         
   4   8   0       4061.43       4137.01        61.82 o                         
   5   8   0        996.39       1100.11        26.92 o                         
   6   8   0        114.88         80.46        13.86 o                         
   7   8   0         76.14         89.85        12.61 o                         
   8   8   0         57.78         74.85        20.85 o                         
   9   8   0         18.84         34.79        20.61 o                         
  10   8   0         30.64          8.17        17.05 o                         
  11   8   0         28.81         28.03        26.78 o                         
   1   9   0       5686.91       6299.19        35.67 o                         
   2   9   0        267.26        294.65        14.39 o                         
   3   9   0       1813.47       1657.02        37.68 o                         
   4   9   0        434.49        515.35        14.74 o                         
   5   9   0       5770.83       5776.82        67.78 o                         
   6   9   0         14.41         13.97         9.17 o                         
   7   9   0       4252.97       4279.33        74.78 o                         
   8   9   0        240.82        267.72        41.77 o                         
   9   9   0       2515.05       2560.94        83.36 o                         
  10   9   0         13.43         16.64        17.69 o                         
  11   9   0        371.28        379.33        66.02 o                         
   0  10   0      19496.51      19781.84       200.14 o                         
   1  10   0       4175.85       4680.84        32.43 o                         
   2  10   0       2089.77       1789.89        32.94 o                         
   3  10   0       1236.81       1214.25        29.31 o                         
   4  10   0       3195.10       2935.64        76.22 o                         
   5  10   0       6397.98       6615.12        73.80 o                         
   6  10   0       1350.36       1348.58        40.74 o                         
   7  10   0        342.74        310.70        23.12 o                         
   8  10   0        377.45        409.85        34.59 o                         
   9  10   0        104.75         92.30        23.86 o                         
  10  10   0        234.17        236.87        26.39 o                         
  11  10   0         61.15        129.08        52.11 o                         
   1  11   0         17.02         20.19         5.31 o                         
   2  11   0       1510.64       1570.98        31.35 o                         
   3  11   0        221.40        170.07        13.37 o                         
   4  11   0        392.65        488.06        24.61 o                         
   5  11   0       5624.21       5617.76        82.74 o                         
   6  11   0        870.59        909.62        34.41 o                         
   7  11   0       1701.19       1696.71        62.09 o                         
   8  11   0        483.95        471.00        36.78 o                         
   9  11   0        252.86        252.80        31.70 o                         
  10  11   0       1087.78       1139.44        82.12 o                         
  11  11   0        574.44        602.91        82.36 o                         
   0  12   0       2845.33       2873.97        40.49 o                         
   1  12   0       2887.66       2737.84        30.53 o                         
   2  12   0       1084.94       1022.21        26.77 o                         
   3  12   0       6875.92       6870.97        71.94 o                         
   4  12   0        431.06        436.27        24.10 o                         
   5  12   0       4169.59       4062.87        72.23 o                         
   6  12   0       1180.07       1216.95        36.01 o                         
   7  12   0         28.64         16.19        19.09 o                         
   8  12   0        131.03        143.73        33.72 o                         
   9  12   0         19.32          5.51        19.37 o                         
  10  12   0         99.01         88.57        21.85 o                         
   1  13   0        718.34        830.05        18.05 o                         
   2  13   0         43.60         69.74         9.41 o                         
   3  13   0        134.54        141.92        14.11 o                         
   4  13   0       4516.07       4552.22        71.93 o                         
   5  13   0        561.53        594.41        29.83 o                         
   6  13   0       3439.56       3515.50        61.08 o                         
   7  13   0       1075.60        982.66        48.74 o                         
   8  13   0       2322.16       2297.23        79.01 o                         
   9  13   0        222.68        242.13        31.36 o                         
  10  13   0       1019.03       1039.00        72.87 o                         
   0  14   0        710.77        649.40        20.93 o                         
   1  14   0       5622.60       5463.88        45.94 o                         
   2  14   0        989.49        917.84        49.55 o                         
   3  14   0      10895.72      11120.72       141.84 o                         
   4  14   0        613.19        623.92        28.17 o                         
   5  14   0        318.82        308.91        23.76 o                         
   6  14   0        199.47        202.78        18.31 o                         
   7  14   0        296.67        327.08        37.73 o                         
   8  14   0         26.56         21.74        19.32 o                         
   9  14   0          7.30         -5.36        21.44 o                         
  10  14   0        106.09         86.99        41.94 o                         
   1  15   0          4.52         29.04         7.96 o                         
   2  15   0        178.94        199.66        14.90 o                         
   3  15   0       1696.59       1724.18        39.73 o                         
   4  15   0       6187.42       6089.22       142.92 o                         
   5  15   0        966.85        962.38        38.29 o                         
   6  15   0       3838.18       3724.42        77.51 o                         
   7  15   0       2096.49       2117.30        73.71 o                         
   8  15   0        649.46        637.09        47.18 o                         
   9  15   0        184.51        154.22        27.46 o                         
   0  16   0      10953.34      11075.62       101.49 o                         
   1  16   0       6642.43       6864.99        55.36 o                         
   2  16   0       8055.42       8211.14        99.59 o                         
   3  16   0        995.83       1031.20        31.66 o                         
   4  16   0       2271.08       2314.02        49.76 o                         
   5  16   0         10.12          6.38        14.61 o                         
   6  16   0        391.70        414.23        29.62 o                         
   7  16   0         67.57         86.73        17.82 o                         
   8  16   0         32.76         55.46        21.12 o                         
   9  16   0          0.01        -14.03        21.88 o                         
   1  17   0       5244.72       5113.72        56.49 o                         
   2  17   0       1812.60       1751.21        39.11 o                         
   3  17   0       1501.84       1458.52        49.61 o                         
   4  17   0        369.26        420.29        24.07 o                         
   5  17   0       3875.72       3866.17        86.85 o                         
   6  17   0       1318.15       1295.34        48.78 o                         
   7  17   0       1594.73       1604.66        56.77 o                         
   8  17   0         21.24          9.01        20.69 o                         
   9  17   0       1365.99       1423.19        83.18 o                         
   0  18   0       2096.02       2140.35        48.07 o                         
   1  18   0         67.46        122.95        17.53 o                         
   2  18   0       2846.53       2936.36        67.13 o                         
   3  18   0        495.08        460.02        23.73 o                         
   4  18   0       5543.69       5576.80        79.31 o                         
   5  18   0         86.88        111.06        17.98 o                         
   6  18   0       1201.18       1223.50        48.66 o                         
   7  18   0        253.76        275.79        28.62 o                         
   8  18   0         93.54          7.92        28.36 o                         
   9  18   0        105.98         77.62        38.95 o                         
   1  19   0        200.05        249.78        23.15 o                         
   2  19   0        185.20        234.93        22.40 o                         
   3  19   0       3630.34       3632.55        74.06 o                         
   4  19   0       1972.73       2006.23        58.02 o                         
   5  19   0        534.81        584.74        32.96 o                         
   6  19   0        112.76        117.20        25.19 o                         
   7  19   0        622.11        591.03        40.82 o                         
   8  19   0        167.36        233.37        48.75 o                         
   9  19   0        490.39        614.70        81.83 o                         
   0  20   0        188.70        203.06        22.45 o                         
   1  20   0       5955.39       5997.29        79.76 o                         
   2  20   0        327.41        318.60        22.04 o                         
   3  20   0       1263.43       1337.38        49.48 o                         
   4  20   0        484.56        525.79        43.47 o                         
   5  20   0        139.69        113.91        25.28 o                         
   6  20   0        108.29        127.85        33.20 o                         
   7  20   0        437.99        474.38        41.77 o                         
   8  20   0        228.11        125.30        48.15 o                         
   1  21   0        236.59        320.36        26.53 o                         
   2  21   0       1589.43       1637.56        45.65 o                         
   3  21   0        651.13        657.10        36.00 o                         
   4  21   0       1017.80        977.61        43.77 o                         
   5  21   0        424.70        364.18        35.16 o                         
   6  21   0       1023.62       1002.89        55.65 o                         
   7  21   0        267.88        240.62        33.11 o                         
   0  22   0       2362.70       2386.91        71.99 o                         
   1  22   0       2687.36       2900.98        62.09 o                         
   2  22   0        103.45        111.57        19.18 o                         
   3  22   0       1651.40       1645.23        54.94 o                         
   4  22   0        135.40        124.50        21.80 o                         
   5  22   0        520.33        530.38        41.36 o                         
   6  22   0          2.02         -2.63        19.99 o                         
   7  22   0          5.81         25.62        37.55 o                         
   1  23   0        236.30        300.22        24.41 o                         
   2  23   0        803.06        806.62        40.28 o                         
   3  23   0        149.24         99.97        24.30 o                         
   4  23   0        113.02        120.02        21.88 o                         
   5  23   0        294.53        323.09        36.58 o                         
   6  23   0       1470.82       1573.52        72.04 o                         
   7  23   0         77.89        156.87        56.52 o                         
   0  24   0        781.77        763.29        55.32 o                         
   1  24   0       1932.73       2024.31        55.66 o                         
   2  24   0       1321.83       1250.31        53.20 o                         
   3  24   0        262.29        317.59        29.13 o                         
   4  24   0        736.35        837.34        43.86 o                         
   5  24   0        138.46        120.87        23.00 o                         
   6  24   0        381.04        433.98        74.68 o                         
   1  25   0         47.08         82.35        16.36 o                         
   2  25   0         32.71         67.71        18.47 o                         
   3  25   0        643.68        595.39        38.23 o                         
   4  25   0        424.63        390.84        41.46 o                         
   5  25   0        502.24        424.78        66.38 o                         
   6  25   0         74.32         28.61        38.20 o                         
   0  26   0        188.87        174.43        74.94 o                         
   1  26   0        105.95        138.56        19.93 o                         
   2  26   0       1025.09       1011.34        42.91 o                         
   3  26   0          4.24        -14.11        17.77 o                         
   4  26   0        720.04        857.18        90.47 o                         
   1  27   0        405.05        491.76        38.60 o                         
   2  27   0          3.11         26.95        17.10 o                         
   3  27   0        164.26        174.32        51.13 o                         
 -11   0   1          3.44         -3.44        24.28 o                         
  -9   0   1        869.24        860.47        56.38 o                         
  -7   0   1       1972.12       1909.97        53.23 o                         
  -5   0   1       1274.22       1349.74        37.28 o                         
  -3   0   1       5647.92       5704.34        46.62 o                         
  -1   0   1         24.54         34.89         7.59 o                         
   1   0   1         47.40         66.91         6.32 o                         
   3   0   1       1632.34       1624.58        50.79 o                         
   5   0   1        461.71        519.44        31.33 o                         
   7   0   1        399.55        413.19        33.63 o                         
   9   0   1          8.48          4.47        17.99 o                         
  11   0   1         32.46         26.34        31.63 o                         
 -12   1   1        142.74        150.95        46.08 o                         
 -11   1   1          1.13         23.08        17.73 o                         
 -10   1   1        365.54        376.43        30.29 o                         
  -9   1   1        182.77        218.37        23.68 o                         
  -8   1   1         14.52         11.41         9.79 o                         
  -7   1   1          5.62         27.79        10.35 o                         
  -6   1   1        269.18        284.42        17.66 o                         
  -5   1   1          6.72         14.38         8.61 o                         
  -4   1   1       1526.81       1590.98        25.36 o                         
  -3   1   1        676.53        655.59        12.64 o                         
  -2   1   1        237.11        238.15         5.46 o                         
  -1   1   1          6.50          6.34         2.85 o                         
   1   1   1         13.60          7.85         3.36 o                         
   2   1   1          0.24          1.16         7.47 o                         
   3   1   1        716.71        709.41        20.80 o                         
   4   1   1        661.73        726.26        23.72 o                         
   5   1   1         51.12         43.13        10.95 o                         
   6   1   1         73.64        100.28        13.99 o                         
   7   1   1         90.11         86.40        13.55 o                         
   8   1   1        407.83        398.54        25.09 o                         
   9   1   1         74.74         54.06        15.35 o                         
  10   1   1         28.41         48.52        18.31 o                         
  11   1   1          4.83         20.84        21.81 o                         
 -12   2   1         73.07         71.14        37.91 o                         
 -11   2   1         14.19        -21.67        21.67 o                         
 -10   2   1        283.29        287.55        29.81 o                         
  -9   2   1        357.66        328.32        23.42 o                         
  -8   2   1        883.44        950.78        29.45 o                         
  -7   2   1       1438.73       1432.23        32.96 o                         
  -6   2   1         51.14         67.60        10.16 o                         
  -5   2   1       1458.70       1569.48        30.61 o                         
  -4   2   1        393.32        400.83        14.99 o                         
  -3   2   1       3644.93       3724.81        27.81 o                         
  -2   2   1         57.18         64.63         4.79 o                         
  -1   2   1         15.46          8.53         2.10 o                         
   0   2   1         72.27         30.93         8.92 o                         
   1   2   1          0.47         -0.92         3.24 o                         
   2   2   1         27.68         27.71        10.50 o                         
   3   2   1          4.92          1.21         7.86 o                         
   4   2   1        235.00        273.24        15.69 o                         
   5   2   1        121.09        155.69        14.46 o                         
   6   2   1        594.20        612.54        26.59 o                         
   7   2   1        124.90        183.69        23.23 o                         
   8   2   1         86.19         74.08        15.18 o                         
   9   2   1          0.28         -1.85        17.57 o                         
  10   2   1         29.02         75.77        18.28 o                         
  11   2   1         46.21         65.64        56.85 o                         
 -12   3   1          1.19          3.70        38.51 o                         
 -11   3   1          4.34        -17.36        22.78 o                         
 -10   3   1          3.18         -3.11        16.69 o                         
  -9   3   1         87.15         83.88        15.41 o                         
  -8   3   1        241.50        257.78        22.57 o                         
  -7   3   1         62.65         67.87        11.47 o                         
  -6   3   1         74.71         92.61        15.89 o                         
  -5   3   1        598.53        660.05        20.57 o                         
  -4   3   1       2507.42       2651.45        34.39 o                         
  -3   3   1       1700.64       1746.56        22.23 o                         
  -2   3   1       1387.19       1354.79        14.14 o                         
  -1   3   1          5.18          2.68         1.78 o                         
   0   3   1         20.74         18.39         2.47 o                         
   1   3   1          1.02         -0.48         3.39 o                         
   2   3   1        439.18        455.90        15.10 o                         
   3   3   1         54.65         39.67         9.26 o                         
   4   3   1         17.56         19.11         8.86 o                         
   5   3   1        354.86        394.40        19.95 o                         
   6   3   1         12.14         19.99        11.70 o                         
   7   3   1        266.54        239.05        20.51 o                         
   8   3   1         46.67         49.20        16.11 o                         
   9   3   1        108.62        128.09        17.14 o                         
  10   3   1          0.08         23.61        15.71 o                         
  11   3   1         14.43          9.86        30.37 o                         
 -11   4   1        161.83         81.57        46.59 o                         
 -10   4   1        376.92        361.49        36.45 o                         
  -9   4   1        248.87        203.18        18.96 o                         
  -8   4   1          3.61          9.60        11.92 o                         
  -7   4   1          0.41          5.37         9.14 o                         
  -6   4   1          8.20         -5.87         8.36 o                         
  -5   4   1        252.58        288.14        14.50 o                         
  -4   4   1         12.83         24.19         7.59 o                         
  -3   4   1         56.41         64.53         6.28 o                         
  -2   4   1        969.85        982.56        11.75 o                         
  -1   4   1        240.93        222.45         5.33 o                         
   0   4   1         45.43         44.01         3.29 o                         
   1   4   1         33.03         39.69         4.58 o                         
   2   4   1         10.46         16.09        10.47 o                         
   3   4   1        345.10        387.25        15.90 o                         
   4   4   1          7.59         11.13         9.20 o                         
   5   4   1          3.90          3.13         9.67 o                         
   6   4   1        631.58        659.97        27.14 o                         
   7   4   1        266.51        262.22        20.87 o                         
   8   4   1        123.51        104.04        16.08 o                         
   9   4   1        378.85        389.72        24.97 o                         
  10   4   1         52.80         73.47        22.38 o                         
  11   4   1         99.61        109.33        42.27 o                         
 -11   5   1         87.81        113.87        27.12 o                         
 -10   5   1          5.01          9.87        20.87 o                         
  -9   5   1         78.47         83.77        15.25 o                         
  -8   5   1          2.30         23.40        12.28 o                         
  -7   5   1         41.69         48.60        11.49 o                         
  -6   5   1          0.09         -2.83         9.30 o                         
  -5   5   1         22.59         26.44         8.22 o                         
  -4   5   1        157.13        184.19        10.23 o                         
  -3   5   1        457.37        447.31        12.05 o                         
  -2   5   1       1049.61       1023.71        16.03 o                         
  -1   5   1         36.03         39.26         4.00 o                         
   0   5   1        197.51        204.03         6.76 o                         
   1   5   1         18.46         18.63         3.57 o                         
   2   5   1        169.12        185.75        11.43 o                         
   3   5   1        413.01        413.26        16.63 o                         
   4   5   1        206.30        221.42        14.43 o                         
   5   5   1        116.02        111.10        17.24 o                         
   6   5   1       1241.86       1238.53        36.51 o                         
   7   5   1       1653.38       1598.61        44.27 o                         
   8   5   1         36.99         58.64        12.66 o                         
   9   5   1         46.08         49.61        15.48 o                         
  10   5   1          5.73         21.17        24.20 o                         
  11   5   1         99.68         97.15        50.41 o                         
 -11   6   1          5.58         10.66        22.15 o                         
 -10   6   1         33.35         33.12        20.81 o                         
  -9   6   1        745.71        718.62        37.68 o                         
  -8   6   1       1147.27       1138.35        36.51 o                         
  -7   6   1         23.30         10.52        16.87 o                         
  -6   6   1         15.37         10.80         8.96 o                         
  -5   6   1         66.93         70.75         8.93 o                         
  -4   6   1         92.37         94.94         8.22 o                         
  -3   6   1        248.98        232.53         7.66 o                         
  -2   6   1          3.24          5.62         3.85 o                         
  -1   6   1        840.85        811.14        10.80 o                         
   0   6   1        209.04        211.35         8.02 o                         
   1   6   1         36.94         49.15         5.29 o                         
   2   6   1        852.10        870.30        13.98 o                         
   3   6   1         20.02         42.22        12.16 o                         
   4   6   1        364.75        352.10        17.30 o                         
   5   6   1        107.12         97.67        12.46 o                         
   6   6   1        140.57        161.85        16.23 o                         
   7   6   1         50.34         48.03        13.82 o                         
   8   6   1         80.60         70.20        13.74 o                         
   9   6   1        343.36        292.43        25.43 o                         
  10   6   1        802.18        873.64        52.31 o                         
  11   6   1          2.81         -4.05        35.20 o                         
 -11   7   1         33.02         42.65        26.70 o                         
 -10   7   1          1.82         17.56        18.35 o                         
  -9   7   1          3.66         23.94        15.25 o                         
  -8   7   1        556.02        579.11        40.56 o                         
  -7   7   1        309.39        289.62        17.39 o                         
  -6   7   1         28.32         28.83         8.78 o                         
  -5   7   1        168.19        180.14        11.11 o                         
  -4   7   1        105.11        104.93         6.95 o                         
  -3   7   1        104.06        111.87        12.56 o                         
  -2   7   1         95.31         95.56         5.98 o                         
  -1   7   1        272.72        260.79         6.68 o                         
   0   7   1        223.37        222.75         6.87 o                         
   1   7   1          1.48         -0.05         3.88 o                         
   2   7   1       1242.96       1274.84        33.99 o                         
   3   7   1       1599.37       1737.61        43.62 o                         
   4   7   1        117.67        126.87        17.51 o                         
   5   7   1        410.96        446.20        20.97 o                         
   6   7   1        120.46         98.79        13.53 o                         
   7   7   1          6.12         14.67        11.43 o                         
   8   7   1        161.86        134.32        16.57 o                         
   9   7   1         15.80          3.29        19.43 o                         
  10   7   1        184.14        175.28        28.61 o                         
 -11   8   1          0.48        112.77        36.08 o                         
 -10   8   1          0.05        -13.68        16.98 o                         
  -9   8   1         15.10         -6.04        15.31 o                         
  -8   8   1        107.56        113.88        19.35 o                         
  -7   8   1          5.05          8.43        11.38 o                         
  -6   8   1        429.45        416.81        21.63 o                         
  -5   8   1       1392.59       1441.94        26.59 o                         
  -4   8   1        681.60        724.37        15.04 o                         
  -3   8   1       2251.04       2349.60        31.30 o                         
  -2   8   1        157.77        153.76         8.13 o                         
  -1   8   1       1150.58       1212.46        13.78 o                         
   0   8   1        872.44        884.24        13.03 o                         
   1   8   1        155.16        161.51         6.45 o                         
   2   8   1         41.51         34.29         8.64 o                         
   3   8   1        175.83        176.59         8.63 o                         
   4   8   1         82.71         71.90        10.54 o                         
   5   8   1       1494.84       1500.41        40.76 o                         
   6   8   1         16.84         17.86        11.99 o                         
   7   8   1       1460.23       1396.15        38.02 o                         
   8   8   1         69.76         39.40        17.49 o                         
   9   8   1         10.12          6.15        20.09 o                         
  10   8   1         30.76         25.07        21.30 o                         
  11   8   1        232.06        156.61        52.13 o                         
 -11   9   1         41.95         35.42        26.60 o                         
 -10   9   1        249.52        273.06        27.93 o                         
  -9   9   1          0.06         33.35        17.91 o                         
  -8   9   1         31.47         50.17        18.71 o                         
  -7   9   1       1195.20       1159.34        49.43 o                         
  -6   9   1        411.02        411.00        17.76 o                         
  -5   9   1        189.34        184.67        10.82 o                         
  -4   9   1         13.31         16.01         7.63 o                         
  -3   9   1         32.83         36.27         5.91 o                         
  -2   9   1        804.51        802.73        16.58 o                         
  -1   9   1        641.86        646.12        11.85 o                         
   0   9   1        209.69        230.29         7.74 o                         
   1   9   1          5.91          8.72         3.85 o                         
   2   9   1        300.58        333.32        15.51 o                         
   3   9   1        103.78        121.54        12.31 o                         
   4   9   1        609.00        614.02        17.56 o                         
   5   9   1        123.40        148.87        16.23 o                         
   6   9   1         30.55         27.22        12.58 o                         
   7   9   1         16.27         27.96        10.73 o                         
   8   9   1        329.22        348.20        33.13 o                         
   9   9   1        464.02        559.89        43.01 o                         
  10   9   1         17.31         29.79        29.59 o                         
  11   9   1         58.03         90.48        40.66 o                         
 -11  10   1        394.07        294.94        58.84 o                         
 -10  10   1         50.63         26.46        17.46 o                         
  -9  10   1        213.84        191.45        23.06 o                         
  -8  10   1        443.97        414.09        33.78 o                         
  -7  10   1        290.15        282.61        27.75 o                         
  -6  10   1         20.34         23.05        10.30 o                         
  -5  10   1         93.23         78.63        10.84 o                         
  -4  10   1         32.86         34.24         6.35 o                         
  -3  10   1        879.54        863.84        25.51 o                         
  -2  10   1        600.27        624.51        15.36 o                         
  -1  10   1         52.14         47.67         4.78 o                         
   0  10   1         83.90         77.73         5.51 o                         
   1  10   1        954.86        986.63        15.36 o                         
   2  10   1         99.14         97.29         8.18 o                         
   3  10   1        101.69        113.12        12.15 o                         
   4  10   1         84.89         93.13        13.93 o                         
   5  10   1          3.26         18.01        11.89 o                         
   6  10   1        373.13        395.30        28.27 o                         
   7  10   1        517.36        513.14        29.85 o                         
   8  10   1        368.12        349.78        33.27 o                         
   9  10   1          2.14        -21.52        21.52 o                         
  10  10   1        129.37        177.75        28.00 o                         
 -10  11   1          6.77        -10.40        17.10 o                         
  -9  11   1        196.73        187.48        24.86 o                         
  -8  11   1          6.82         31.31        21.98 o                         
  -7  11   1         23.21         10.32        19.06 o                         
  -6  11   1         36.97         26.25        11.17 o                         
  -5  11   1        127.91        137.83        17.34 o                         
  -4  11   1        435.14        403.60        17.28 o                         
  -3  11   1         55.77         81.56        11.38 o                         
  -2  11   1          3.24          3.28         4.29 o                         
  -1  11   1        159.60        168.23         7.10 o                         
   0  11   1        163.61        160.26         7.03 o                         
   1  11   1        277.36        269.53         8.98 o                         
   2  11   1          8.56         10.56         6.85 o                         
   3  11   1         78.74         93.18        11.94 o                         
   4  11   1         59.21        102.43        15.68 o                         
   5  11   1        613.44        609.87        25.61 o                         
   6  11   1        181.41        187.64        19.77 o                         
   7  11   1        135.26        126.06        17.88 o                         
   8  11   1          4.75          1.79        19.22 o                         
   9  11   1        277.16        299.41        43.05 o                         
  10  11   1          3.64          5.65        21.66 o                         
 -10  12   1         15.55          4.56        23.04 o                         
  -9  12   1        192.74        200.62        37.52 o                         
  -8  12   1          9.08          9.39        21.72 o                         
  -7  12   1        255.28        264.48        28.70 o                         
  -6  12   1        179.90        156.65        19.96 o                         
  -5  12   1         13.12          2.27        12.73 o                         
  -4  12   1        581.60        593.45        27.52 o                         
  -3  12   1          6.11         11.23         9.43 o                         
  -2  12   1       1653.66       1703.72        20.78 o                         
  -1  12   1        147.48        137.99         7.60 o                         
   0  12   1         72.85         75.27         5.78 o                         
   1  12   1        539.00        505.52        16.54 o                         
   2  12   1        500.42        523.35        15.83 o                         
   3  12   1        571.93        537.07        16.44 o                         
   4  12   1        190.47        163.04        17.18 o                         
   5  12   1        493.48        500.67        34.47 o                         
   6  12   1         66.38         62.03        15.20 o                         
   7  12   1        491.02        529.07        30.87 o                         
   8  12   1        822.45        837.49        49.67 o                         
   9  12   1        107.71        121.83        26.77 o                         
  10  12   1          2.05         13.54        38.71 o                         
 -10  13   1         27.02         29.68        29.66 o                         
  -9  13   1          1.25        -22.03        22.03 o                         
  -8  13   1         41.32         59.73        17.00 o                         
  -7  13   1        466.41        483.00        36.12 o                         
  -6  13   1       1565.44       1602.93        50.05 o                         
  -5  13   1        333.96        337.03        24.25 o                         
  -4  13   1         41.32         38.83        12.95 o                         
  -3  13   1        585.38        541.97        22.60 o                         
  -2  13   1        688.33        696.83        14.67 o                         
  -1  13   1          1.87          3.96         4.75 o                         
   0  13   1        328.42        340.70        10.48 o                         
   1  13   1        500.55        534.11        15.77 o                         
   2  13   1         10.41         -0.04         6.34 o                         
   3  13   1         76.68         73.77         8.75 o                         
   4  13   1          1.01         15.84        16.11 o                         
   5  13   1         18.60         33.51        14.18 o                         
   6  13   1        129.38        134.22        17.90 o                         
   7  13   1         22.64         38.87        18.06 o                         
   8  13   1        204.34        209.91        29.05 o                         
   9  13   1          2.94        -21.37        21.37 o                         
  10  13   1         36.27        -37.01        37.01 o                         
 -10  14   1        456.21        524.96        65.19 o                         
  -9  14   1         50.21          9.25        20.74 o                         
  -8  14   1        267.87        279.54        35.15 o                         
  -7  14   1         87.97         98.75        20.59 o                         
  -6  14   1        108.55        106.62        20.23 o                         
  -5  14   1        704.29        700.63        33.09 o                         
  -4  14   1          0.23          8.58        10.67 o                         
  -3  14   1        113.44        134.91        13.60 o                         
  -2  14   1         20.09         17.70         4.41 o                         
  -1  14   1          0.89         -3.32         5.20 o                         
   0  14   1         40.82         48.73         6.43 o                         
   1  14   1        914.56        906.70        20.56 o                         
   2  14   1        379.88        381.18        14.65 o                         
   3  14   1          3.20         -5.10        10.77 o                         
   4  14   1        614.38        600.43        25.67 o                         
   5  14   1        351.73        385.18        48.04 o                         
   6  14   1        343.22        311.97        21.41 o                         
   7  14   1        363.89        285.00        31.11 o                         
   8  14   1         48.07         56.04        30.01 o                         
   9  14   1         70.78         45.60        27.27 o                         
 -10  15   1        218.09        153.63        45.05 o                         
  -9  15   1         38.08         44.72        28.51 o                         
  -8  15   1        290.04        254.17        31.62 o                         
  -7  15   1        333.41        345.26        30.34 o                         
  -6  15   1         10.15         28.44        20.52 o                         
  -5  15   1         81.05        100.30        18.84 o                         
  -4  15   1        146.56        125.36        14.85 o                         
  -3  15   1        343.13        316.16        18.88 o                         
  -2  15   1          3.20         -0.61         3.66 o                         
  -1  15   1        231.88        236.96         9.94 o                         
   0  15   1        425.56        423.89        15.83 o                         
   1  15   1        360.98        371.27        14.44 o                         
   2  15   1          0.27          7.20         7.22 o                         
   3  15   1          0.36         11.33        10.05 o                         
   4  15   1        191.68        191.64        16.96 o                         
   5  15   1        501.46        417.90        26.97 o                         
   6  15   1         48.91         35.69        12.37 o                         
   7  15   1         31.72         29.64        36.31 o                         
   8  15   1          0.09          0.02        19.39 o                         
   9  15   1        156.62        157.03        28.53 o                         
  -9  16   1        137.57        125.04        26.48 o                         
  -8  16   1         39.65         49.69        20.80 o                         
  -7  16   1         57.21         24.15        15.30 o                         
  -6  16   1          3.45         10.81        14.47 o                         
  -5  16   1        222.68        236.00        22.17 o                         
  -4  16   1          0.33         -3.22        13.57 o                         
  -3  16   1         28.75         31.78        10.77 o                         
  -2  16   1          6.32          0.43         9.15 o                         
  -1  16   1        448.46        443.74        13.24 o                         
   0  16   1        102.67        108.00        10.06 o                         
   1  16   1        341.08        339.65        14.37 o                         
   2  16   1        381.49        396.83        19.17 o                         
   3  16   1          1.34         15.36        10.48 o                         
   4  16   1        230.38        232.44        18.73 o                         
   5  16   1         16.91         -5.66        15.60 o                         
   6  16   1         77.16         98.16        15.42 o                         
   7  16   1         23.83         41.30        25.29 o                         
   8  16   1          0.08        -16.39        19.23 o                         
   9  16   1          0.28        -31.57        31.57 o                         
  -9  17   1         10.66         34.31        22.51 o                         
  -8  17   1        152.31        144.80        33.33 o                         
  -7  17   1         18.10         26.35        17.05 o                         
  -6  17   1        192.38        151.29        20.78 o                         
  -5  17   1        584.38        541.22        30.93 o                         
  -4  17   1        330.55        332.10        21.44 o                         
  -3  17   1       1680.79       1686.96        55.72 o                         
  -2  17   1          2.20         12.74         9.74 o                         
  -1  17   1        310.88        293.61        12.82 o                         
   0  17   1        556.81        527.16        18.61 o                         
   1  17   1         10.17         22.74         9.77 o                         
   2  17   1        183.61        166.26        14.64 o                         
   3  17   1          1.65          8.56         9.67 o                         
   4  17   1        145.59        123.85        15.26 o                         
   5  17   1        113.32        110.58        20.47 o                         
   6  17   1          1.15        -15.43        15.43 o                         
   7  17   1         48.89         84.89        23.72 o                         
   8  17   1         34.42         20.55        30.97 o                         
   9  17   1         20.60        -39.26        39.58 o                         
  -9  18   1        252.53        280.62        45.79 o                         
  -8  18   1          3.07        -21.38        21.38 o                         
  -7  18   1        265.58        185.93        30.46 o                         
  -6  18   1         58.95         76.60        19.11 o                         
  -5  18   1          1.06         12.08        13.20 o                         
  -4  18   1        139.47        115.99        15.37 o                         
  -3  18   1          3.04         12.36        11.27 o                         
  -2  18   1         21.61         28.98         9.67 o                         
  -1  18   1          0.10         15.28         8.65 o                         
   0  18   1        226.25        222.52        14.80 o                         
   1  18   1         58.15         48.63        11.78 o                         
   2  18   1        812.33        792.00        34.05 o                         
   3  18   1         28.76         21.35        16.81 o                         
   4  18   1          7.07         -4.68        10.96 o                         
   5  18   1         94.31         82.98        18.70 o                         
   6  18   1          2.31          4.91        28.36 o                         
   7  18   1          9.38         -1.48        17.76 o                         
   8  18   1          1.10         15.36        30.34 o                         
   9  18   1        107.81        157.53        48.62 o                         
  -9  19   1         19.01         26.06        34.75 o                         
  -8  19   1          0.39         18.20        23.19 o                         
  -7  19   1         37.56         25.26        16.20 o                         
  -6  19   1         12.27         31.46        15.97 o                         
  -5  19   1         58.57         49.96        15.79 o                         
  -4  19   1        664.12        642.89        29.67 o                         
  -3  19   1        186.22        160.69        16.81 o                         
  -2  19   1         18.30         25.68         9.99 o                         
  -1  19   1        660.87        682.71        25.09 o                         
   0  19   1          6.02         -6.91        11.33 o                         
   1  19   1         32.21         33.23        11.83 o                         
   2  19   1        102.56         96.99        17.85 o                         
   3  19   1          2.06        -12.76        13.54 o                         
   4  19   1         13.58         25.50        16.38 o                         
   5  19   1         15.14         36.37        18.59 o                         
   6  19   1         28.42        -13.00        18.70 o                         
   7  19   1         53.64         45.93        38.80 o                         
   8  19   1        197.31        173.24        55.60 o                         
  -9  20   1          0.45         90.18        39.76 o                         
  -8  20   1         43.02         59.78        23.07 o                         
  -7  20   1          0.04        -14.68        16.09 o                         
  -6  20   1          1.08         11.69        19.26 o                         
  -5  20   1        307.46        315.79        27.18 o                         
  -4  20   1         47.79         61.03        16.95 o                         
  -3  20   1         53.62         56.45        15.27 o                         
  -2  20   1          1.25          7.71        13.84 o                         
  -1  20   1          6.00         12.45        10.60 o                         
   0  20   1         32.27         39.53        12.88 o                         
   1  20   1          3.92        -10.43        12.77 o                         
   2  20   1        149.97        194.47        26.78 o                         
   3  20   1        275.85        260.27        23.96 o                         
   4  20   1        122.89         97.46        19.08 o                         
   5  20   1        170.73        154.47        25.31 o                         
   6  20   1          0.54        -12.17        19.95 o                         
   7  20   1         39.76         56.54        22.83 o                         
  -7  21   1          0.04         38.46        24.99 o                         
  -6  21   1        253.89        277.66        33.00 o                         
  -5  21   1         42.76         30.86        18.14 o                         
  -4  21   1        405.04        444.28        31.55 o                         
  -3  21   1         10.76         23.43        16.17 o                         
  -2  21   1        146.45        126.13        16.88 o                         
  -1  21   1        105.24         94.19        15.05 o                         
   0  21   1        147.58        136.39        17.12 o                         
   1  21   1        220.50        191.33        20.46 o                         
   2  21   1          1.00          0.00        13.06 o                         
   3  21   1        233.07        194.85        22.86 o                         
   4  21   1          0.02          8.00        15.72 o                         
   5  21   1         24.83         23.21        18.95 o                         
   6  21   1        454.32        440.02        39.94 o                         
   7  21   1          3.36        -10.22        26.66 o                         
  -7  22   1        339.34        313.89        66.94 o                         
  -6  22   1        431.79        439.97        41.31 o                         
  -5  22   1        149.21        169.26        28.03 o                         
  -4  22   1          0.65         29.83        16.73 o                         
  -3  22   1         76.48         76.43        15.82 o                         
  -2  22   1        216.43        202.96        22.29 o                         
  -1  22   1         34.18         48.01        17.37 o                         
   0  22   1         71.05         60.83        14.11 o                         
   1  22   1        398.38        448.71        27.00 o                         
   2  22   1          2.00         26.22        15.82 o                         
   3  22   1        660.96        681.09        36.89 o                         
   4  22   1        183.59        170.10        29.28 o                         
   5  22   1          5.70         35.67        32.11 o                         
   6  22   1         48.95         -6.98        24.92 o                         
   7  22   1         45.71         34.90        40.55 o                         
  -7  23   1         78.66        149.21        43.47 o                         
  -6  23   1          0.10         33.39        31.72 o                         
  -5  23   1         19.56         36.30        21.03 o                         
  -4  23   1        261.64        294.52        34.31 o                         
  -3  23   1        464.21        517.75        30.22 o                         
  -2  23   1         58.76         76.45        18.48 o                         
  -1  23   1         61.84         65.13        16.98 o                         
   0  23   1         44.28         49.37        14.66 o                         
   1  23   1         34.76         35.75        14.17 o                         
   2  23   1         17.14          0.87        17.26 o                         
   3  23   1        105.55        128.93        32.25 o                         
   4  23   1          1.84         -6.23        16.40 o                         
   5  23   1          1.17        -21.49        21.49 o                         
   6  23   1          5.29          3.20        42.25 o                         
   7  23   1         29.59        -19.22        38.31 o                         
  -6  24   1          9.43         24.48        41.94 o                         
  -5  24   1        223.04        179.93        44.67 o                         
  -4  24   1         22.85         43.83        16.40 o                         
  -3  24   1         70.83         75.33        17.94 o                         
  -2  24   1         10.44          5.21        16.04 o                         
  -1  24   1        124.46        173.43        22.74 o                         
   0  24   1         38.24         22.34        18.47 o                         
   1  24   1         15.20         13.30        13.85 o                         
   2  24   1        154.88        163.21        26.21 o                         
   3  24   1        289.30        297.40        34.00 o                         
   4  24   1         13.95        -21.18        21.18 o                         
   5  24   1        199.40        200.12        30.18 o                         
   6  24   1         12.86        -12.76        42.45 o                         
  -6  25   1         79.93         58.98        46.73 o                         
  -5  25   1        703.89        747.76        87.84 o                         
  -4  25   1        114.66        121.24        22.04 o                         
  -3  25   1         65.46         72.68        18.33 o                         
  -2  25   1         21.46         33.47        15.39 o                         
  -1  25   1         68.59         61.43        23.97 o                         
   0  25   1          4.57         13.87        14.71 o                         
   1  25   1         89.95        113.84        18.92 o                         
   2  25   1          0.54        -17.06        17.06 o                         
   3  25   1        103.79         25.39        24.20 o                         
   4  25   1         21.84         65.88        25.97 o                         
   6  25   1        174.70        177.67        49.83 o                         
  -6  26   1         22.22         38.58        40.96 o                         
  -4  26   1         46.09         25.73        34.46 o                         
  -3  26   1         37.76         33.09        28.56 o                         
  -2  26   1          2.30        -11.48        15.04 o                         
  -1  26   1          0.54         25.83        16.42 o                         
   0  26   1        115.30         99.31        17.64 o                         
   1  26   1         10.36        -16.59        16.59 o                         
   2  26   1        104.14        137.26        23.92 o                         
   3  26   1         10.58         10.81        18.40 o                         
  -4  27   1         17.32         82.10        44.29 o                         
  -3  27   1        566.82        628.95        76.73 o                         
  -2  27   1         57.82         76.60        20.52 o                         
  -1  27   1         68.71         93.83        29.27 o                         
   0  27   1          1.13        -16.64        18.94 o                         
   1  27   1         52.57         75.06        18.18 o                         
   2  27   1         46.11         10.83        17.37 o                         
  -2  28   1         97.55         99.45        36.78 o                         
  -1  28   1          9.12         -3.93        33.99 o                         
   0  28   1          8.23        -27.55        37.24 o                         
   1  28   1         47.09         19.12        24.15 o                         
 -10   0   2       1500.35       1514.58        78.35 o                         
  -8   0   2       5682.35       5701.47       150.11 o                         
  -6   0   2       1923.02       1915.60        46.64 o                         
  -4   0   2       2304.25       2485.48        40.96 o                         
  -2   0   2      35269.16      38364.32       330.65 o                         
   0   0   2      13952.14      14233.98        73.92 o                         
   2   0   2      19988.09      21270.89       146.12 o                         
   4   0   2        490.48        435.77        28.93 o                         
   6   0   2       1287.01       1242.53        54.90 o                         
   8   0   2       2739.82       2832.27        92.79 o                         
  10   0   2        117.69         99.73        24.35 o                         
 -12   1   2        305.45        429.04        67.58 o                         
 -11   1   2          0.36         -5.68        18.14 o                         
 -10   1   2         30.58         33.19        20.37 o                         
  -9   1   2         27.27         32.75        16.72 o                         
  -8   1   2         20.55         43.16        12.90 o                         
  -7   1   2        895.36        860.97        25.01 o                         
  -6   1   2        118.23        160.37        11.85 o                         
  -5   1   2       8747.63       8907.86        62.59 o                         
  -4   1   2       2855.97       3066.39        28.22 o                         
  -3   1   2        820.75        621.68         9.92 o                         
  -2   1   2      57892.21      63142.01       295.66 o                         
  -1   1   2       6056.02       6100.44        45.18 o                         
   0   1   2       1370.99       1232.19        19.52 o                         
   1   1   2      17317.77      17525.61        61.45 o                         
   2   1   2      11395.97      11081.00       113.98 o                         
   3   1   2         19.98          9.64         9.07 o                         
   4   1   2        951.42       1199.45        44.79 o                         
   5   1   2        886.85        758.93        28.62 o                         
   6   1   2        181.92        207.91        22.51 o                         
   7   1   2       1499.38       1412.17        44.01 o                         
   8   1   2         90.17         98.21        22.04 o                         
   9   1   2         37.99         43.73        15.93 o                         
  10   1   2        169.71        205.73        23.84 o                         
  11   1   2        119.04         97.87        45.51 o                         
 -12   2   2        386.36        397.32        65.08 o                         
 -11   2   2         37.41         20.56        27.75 o                         
 -10   2   2       1133.25       1137.90        47.81 o                         
  -9   2   2       1292.25       1345.54        48.65 o                         
  -8   2   2       2780.17       2757.34        63.23 o                         
  -7   2   2       2063.99       2186.40        38.63 o                         
  -6   2   2        524.86        459.88        17.55 o                         
  -5   2   2       2280.50       2211.42        31.22 o                         
  -4   2   2        870.01       1012.40        15.76 o                         
  -3   2   2        230.69        119.41         9.04 o                         
  -2   2   2       5697.05       5834.20        49.25 o                         
  -1   2   2       4709.07       4530.21        44.18 o                         
   0   2   2      10836.02      11422.95        59.82 o                         
   1   2   2       6755.62       6964.35        90.51 o                         
   2   2   2       1713.07       1863.17        37.50 o                         
   3   2   2       5782.50       5664.78        60.87 o                         
   4   2   2       2224.27       2171.48        42.74 o                         
   5   2   2      11273.77      11808.42       121.40 o                         
   6   2   2       1144.23       1172.73        37.55 o                         
   7   2   2        478.57        509.40        27.92 o                         
   8   2   2        140.97        198.99        21.65 o                         
   9   2   2       1091.65       1085.76        44.39 o                         
  10   2   2       1239.75       1258.47        58.05 o                         
  11   2   2        364.30        397.09        45.35 o                         
 -12   3   2          3.28        -14.29        36.43 o                         
 -11   3   2        193.80        164.30        27.92 o                         
 -10   3   2        143.94        122.61        21.72 o                         
  -9   3   2         96.63         61.83        15.93 o                         
  -8   3   2       1044.47       1140.54        42.69 o                         
  -7   3   2       1913.94       1924.00        36.07 o                         
  -6   3   2       1673.73       1767.86        31.37 o                         
  -5   3   2        150.06        194.46        13.26 o                         
  -4   3   2       1810.67       1704.77        23.01 o                         
  -3   3   2       1769.89       1586.86        22.87 o                         
  -2   3   2      20826.92      20169.43        81.06 o                         
  -1   3   2      15586.37      16045.96        56.91 o                         
   0   3   2      41679.26      43282.24       151.37 o                         
   1   3   2        586.48        471.25        11.01 o                         
   2   3   2      11090.68      10298.64        74.92 o                         
   3   3   2       2301.94       2778.82        61.89 o                         
   4   3   2       2135.47       2164.00        41.97 o                         
   5   3   2        260.37        311.93        19.30 o                         
   6   3   2        154.78        133.34        15.51 o                         
   7   3   2        543.95        532.76        27.89 o                         
   8   3   2        309.23        266.94        23.31 o                         
   9   3   2         91.95         76.59        18.93 o                         
  10   3   2        303.58        325.50        32.06 o                         
  11   3   2        202.14        261.03        58.51 o                         
 -12   4   2        327.38        373.86        70.21 o                         
 -11   4   2        723.89        782.61        51.51 o                         
 -10   4   2        152.84        174.84        33.87 o                         
  -9   4   2       4279.20       4339.27        88.85 o                         
  -8   4   2        768.06        737.74        32.48 o                         
  -7   4   2       3927.68       3909.38        50.77 o                         
  -6   4   2          5.03          9.50         7.49 o                         
  -5   4   2       1282.80       1260.69        23.38 o                         
  -4   4   2       2247.65       2478.91        25.43 o                         
  -3   4   2       1297.64        987.31        20.14 o                         
  -2   4   2        822.45        851.86        14.63 o                         
  -1   4   2        675.59        553.30         8.08 o                         
   0   4   2          0.19          1.80         4.03 o                         
   1   4   2        485.34        475.94        11.51 o                         
   2   4   2         50.39         65.43         9.82 o                         
   3   4   2      15011.75      15395.99       121.15 o                         
   4   4   2       3069.52       3115.46        50.66 o                         
   5   4   2       7414.99       7293.45        94.47 o                         
   6   4   2       1388.84       1343.90        40.08 o                         
   7   4   2       2542.12       2445.68        56.54 o                         
   8   4   2         42.48         34.33        14.09 o                         
   9   4   2        707.56        744.89        36.87 o                         
  10   4   2         49.52         25.77        19.17 o                         
  11   4   2        300.90        252.19        60.80 o                         
 -11   5   2          5.28          4.46        23.86 o                         
 -10   5   2        419.04        434.29        39.84 o                         
  -9   5   2         46.60         66.77        14.50 o                         
  -8   5   2        749.66        766.65        30.23 o                         
  -7   5   2         41.50         65.19        13.69 o                         
  -6   5   2       2277.57       2271.03        36.05 o                         
  -5   5   2       2395.53       2466.74        32.02 o                         
  -4   5   2       1915.56       1940.26        23.22 o                         
  -3   5   2          9.91         12.18         5.41 o                         
  -2   5   2      14873.77      13956.41        80.52 o                         
  -1   5   2         59.62         45.20         3.58 o                         
   0   5   2      35737.84      35200.80       110.81 o                         
   1   5   2       2383.64       2395.03        24.48 o                         
   2   5   2        244.85        142.12         9.11 o                         
   3   5   2        338.65        298.59        15.31 o                         
   4   5   2        231.74        250.92        15.92 o                         
   5   5   2       3363.95       3309.95        56.94 o                         
   6   5   2       1241.08       1187.99        38.13 o                         
   7   5   2        735.80        717.21        32.76 o                         
   8   5   2        449.66        408.92        27.06 o                         
   9   5   2         61.09         63.58        17.52 o                         
  10   5   2         13.80         25.18        31.47 o                         
  11   5   2         84.10         73.38        35.77 o                         
 -11   6   2        361.29        431.82        39.15 o                         
 -10   6   2        136.63        162.65        26.00 o                         
  -9   6   2       1753.39       1747.40        55.33 o                         
  -8   6   2         50.86         63.01        12.92 o                         
  -7   6   2       5841.42       5801.05        73.91 o                         
  -6   6   2       2039.73       2093.60        33.38 o                         
  -5   6   2        523.95        589.12        15.60 o                         
  -4   6   2        509.89        528.25        13.94 o                         
  -3   6   2       1945.98       2109.36        24.37 o                         
  -2   6   2        221.17        237.01         6.81 o                         
  -1   6   2       1780.40       1462.34        27.71 o                         
   0   6   2       5748.94       5734.95        42.91 o                         
   1   6   2       3768.87       3608.08        30.08 o                         
   2   6   2         87.77         99.51         8.40 o                         
   3   6   2        648.66        600.92        22.39 o                         
   4   6   2         22.05         25.58        13.08 o                         
   5   6   2        667.49        654.84        26.63 o                         
   6   6   2          0.77          7.94        12.21 o                         
   7   6   2       3611.08       3509.42        73.52 o                         
   8   6   2       1248.58       1202.98        43.32 o                         
   9   6   2        348.82        346.72        27.16 o                         
  10   6   2        298.61        399.50        39.52 o                         
  11   6   2        181.40        166.13        46.36 o                         
 -11   7   2        161.00        226.62        86.66 o                         
 -10   7   2         23.95         17.51        26.26 o                         
  -9   7   2        274.71        232.93        36.35 o                         
  -8   7   2        273.00        266.07        23.32 o                         
  -7   7   2       2265.60       2260.14        59.98 o                         
  -6   7   2        781.94        810.97        21.39 o                         
  -5   7   2       2114.02       2169.06        28.42 o                         
  -4   7   2       3109.30       3099.80        35.59 o                         
  -3   7   2       9095.30       8714.31        67.29 o                         
  -2   7   2         91.04         66.13         4.24 o                         
  -1   7   2        530.03        448.04        11.24 o                         
   0   7   2      12406.64      12202.43        95.72 o                         
   1   7   2       7532.11       8807.26        49.70 o                         
   2   7   2        258.56        261.85        11.71 o                         
   3   7   2       5718.87       5627.44        57.63 o                         
   4   7   2        867.26        918.22        26.57 o                         
   5   7   2        799.61        775.49        35.85 o                         
   6   7   2        426.08        395.75        27.90 o                         
   7   7   2        695.00        712.12        32.23 o                         
   8   7   2         50.03          9.87        13.94 o                         
   9   7   2        131.11        128.70        35.81 o                         
  10   7   2          9.66         12.35        22.19 o                         
  11   7   2          0.67         23.67        42.71 o                         
 -11   8   2         34.47         72.45        30.06 o                         
 -10   8   2       2153.50       2221.08        81.71 o                         
  -9   8   2        144.74        111.89        19.19 o                         
  -8   8   2       1879.57       1990.27        56.36 o                         
  -7   8   2       1154.23       1149.24        37.11 o                         
  -6   8   2       1264.02       1288.18        26.35 o                         
  -5   8   2         31.23         38.50         5.54 o                         
  -4   8   2        921.00        763.65        15.57 o                         
  -3   8   2       4676.16       4906.71        37.80 o                         
  -2   8   2      13850.43      15226.40        81.73 o                         
  -1   8   2       1289.73       1360.81        18.94 o                         
   0   8   2       1002.02       1073.22        23.17 o                         
   1   8   2        178.94        209.48        10.47 o                         
   2   8   2        703.31        718.86        17.59 o                         
   3   8   2        512.31        524.78        18.27 o                         
   4   8   2       2781.88       2699.82        44.19 o                         
   5   8   2         50.38         42.85         9.67 o                         
   6   8   2        680.41        743.42        37.84 o                         
   7   8   2        155.29        154.15        22.17 o                         
   8   8   2          0.82         24.74        17.05 o                         
   9   8   2         11.41          8.05        19.23 o                         
  10   8   2       2176.34       2249.29        86.12 o                         
 -11   9   2        403.16        410.97        50.05 o                         
 -10   9   2         23.67          9.68        21.01 o                         
  -9   9   2        269.04        251.55        26.11 o                         
  -8   9   2        132.53        180.18        23.70 o                         
  -7   9   2       1365.99       1352.62        44.48 o                         
  -6   9   2        121.25        133.77        12.00 o                         
  -5   9   2       2170.73       2253.10        28.81 o                         
  -4   9   2       1920.18       1977.95        26.31 o                         
  -3   9   2      14938.56      15197.55        91.52 o                         
  -2   9   2        408.65        439.48        14.97 o                         
  -1   9   2        165.27         78.73         6.87 o                         
   0   9   2       1910.62       1851.11        33.00 o                         
   1   9   2        125.19        101.17         8.48 o                         
   2   9   2       1077.56       1229.19        31.91 o                         
   3   9   2         36.45         18.58         6.07 o                         
   4   9   2        501.30        466.83        20.86 o                         
   5   9   2       1207.32       1261.71        32.78 o                         
   6   9   2        862.80        789.96        45.84 o                         
   7   9   2        282.33        278.79        27.83 o                         
   8   9   2        197.69        171.00        21.09 o                         
   9   9   2         76.73         52.66        29.27 o                         
  10   9   2        175.82        137.85        29.83 o                         
 -10  10   2        732.07        767.14        50.57 o                         
  -9  10   2         32.41         22.96        16.08 o                         
  -8  10   2       2569.79       2620.21        88.22 o                         
  -7  10   2        585.30        597.07        31.32 o                         
  -6  10   2       1080.43       1094.56        33.64 o                         
  -5  10   2       1143.57       1151.57        24.08 o                         
  -4  10   2         65.38         60.49         9.62 o                         
  -3  10   2        186.50        220.77        10.94 o                         
  -2  10   2        136.09        161.71         7.36 o                         
  -1  10   2        172.86        166.98         7.62 o                         
   0  10   2       5406.81       5670.77        51.83 o                         
   1  10   2       1419.48       1494.20        28.68 o                         
   2  10   2        865.15       1012.46        29.89 o                         
   3  10   2        466.93        492.66        14.43 o                         
   4  10   2        987.85        934.86        24.38 o                         
   5  10   2        761.45        756.24        30.34 o                         
   6  10   2       1035.10       1041.47        39.67 o                         
   7  10   2       1890.26       1946.84        56.55 o                         
   8  10   2       2085.75       2193.84        63.39 o                         
   9  10   2         12.37        -31.96        31.96 o                         
  10  10   2        123.45        179.21        29.97 o                         
 -10  11   2          2.07         34.59        21.85 o                         
  -9  11   2         19.54         38.32        20.14 o                         
  -8  11   2         18.65         35.20        15.84 o                         
  -7  11   2        365.97        359.59        30.67 o                         
  -6  11   2        636.39        659.66        27.34 o                         
  -5  11   2       1438.32       1502.38        36.24 o                         
  -4  11   2       1156.15       1057.53        27.50 o                         
  -3  11   2       2465.67       2493.28        28.62 o                         
  -2  11   2       5736.77       5557.72        97.01 o                         
  -1  11   2       8536.92       8515.41        67.70 o                         
   0  11   2       2308.76       2115.43        22.81 o                         
   1  11   2       2530.65       2508.53        36.50 o                         
   2  11   2          3.80         12.84         8.30 o                         
   3  11   2        459.77        463.05        20.58 o                         
   4  11   2        982.24       1021.22        22.36 o                         
   5  11   2          8.35         25.95        14.18 o                         
   6  11   2       2023.21       1955.42        53.84 o                         
   7  11   2        350.58        328.64        25.79 o                         
   8  11   2        246.82        242.38        24.25 o                         
   9  11   2          2.84        -23.36        23.36 o                         
  10  11   2         32.18        108.50        50.33 o                         
 -10  12   2        131.56        114.71        27.68 o                         
  -9  12   2        306.30        353.16        36.06 o                         
  -8  12   2        886.79        874.06        40.47 o                         
  -7  12   2       3971.86       3942.12        87.42 o                         
  -6  12   2       1599.24       1531.31        40.32 o                         
  -5  12   2       2445.26       2562.53        48.23 o                         
  -4  12   2        100.26        114.22        11.62 o                         
  -3  12   2        129.38        100.57         6.98 o                         
  -2  12   2        200.50        201.44         8.32 o                         
  -1  12   2        201.02        205.73         8.99 o                         
   0  12   2       4393.36       4599.74        32.87 o                         
   1  12   2       1378.33       1306.55        20.13 o                         
   2  12   2       1008.27       1055.61        23.54 o                         
   3  12   2       1756.75       1777.64        38.58 o                         
   4  12   2        348.34        299.20        21.47 o                         
   5  12   2       2318.68       2373.34        55.80 o                         
   6  12   2       3963.03       3772.97        75.32 o                         
   7  12   2       1059.26       1087.61        43.78 o                         
   8  12   2         34.06         20.13        19.32 o                         
   9  12   2        612.81        621.43        47.33 o                         
 -10  13   2         26.91         95.71        26.70 o                         
  -9  13   2        150.14        120.86        24.97 o                         
  -8  13   2        400.24        398.25        36.06 o                         
  -7  13   2        475.92        488.65        26.63 o                         
  -6  13   2        247.52        261.10        19.48 o                         
  -5  13   2        735.77        792.99        27.43 o                         
  -4  13   2       3970.37       4140.23        53.53 o                         
  -3  13   2        134.35        146.25         7.46 o                         
  -2  13   2       7572.01       7516.66        47.28 o                         
  -1  13   2       3682.28       3828.19        34.00 o                         
   0  13   2        890.68        896.09        25.89 o                         
   1  13   2       1621.42       1584.91        22.53 o                         
   2  13   2       3553.43       3568.94        52.61 o                         
   3  13   2       1023.10        912.71        29.07 o                         
   4  13   2       5045.99       4962.29        78.45 o                         
   5  13   2       1611.49       1532.93        47.56 o                         
   6  13   2        238.44        223.56        22.11 o                         
   7  13   2          0.01         -0.04        19.90 o                         
   8  13   2         61.82         42.06        20.19 o                         
   9  13   2        188.95        197.85        31.61 o                         
 -10  14   2        743.34        654.91        56.54 o                         
  -9  14   2       1750.11       1692.37        72.14 o                         
  -8  14   2         17.81         36.08        18.26 o                         
  -7  14   2        163.35        150.15        20.14 o                         
  -6  14   2        267.68        258.41        23.15 o                         
  -5  14   2       5427.03       5477.75        69.16 o                         
  -4  14   2        487.97        488.65        19.31 o                         
  -3  14   2        614.88        601.44        18.91 o                         
  -2  14   2        320.12        340.15        15.43 o                         
  -1  14   2        664.99        717.92        16.02 o                         
   0  14   2       1779.51       1819.30        31.54 o                         
   1  14   2        220.57        226.06        11.51 o                         
   2  14   2        191.47        182.38        15.68 o                         
   3  14   2        508.23        464.52        17.91 o                         
   4  14   2        336.96        361.39        23.90 o                         
   5  14   2       2490.16       2416.08        60.12 o                         
   6  14   2          1.26         21.97        14.20 o                         
   7  14   2        883.35        918.97        42.23 o                         
   8  14   2         59.82        131.42        25.30 o                         
   9  14   2       1331.31       1399.68        68.64 o                         
 -10  15   2         62.49         71.60        37.98 o                         
  -9  15   2          5.50        128.98        35.21 o                         
  -8  15   2        104.09        104.95        23.65 o                         
  -7  15   2        923.86        944.28        42.98 o                         
  -6  15   2        165.69        203.29        22.61 o                         
  -5  15   2       1803.77       1774.12        51.63 o                         
  -4  15   2       1928.79       1819.44        49.06 o                         
  -3  15   2        479.51        473.51        22.64 o                         
  -2  15   2       3368.00       3383.35        40.54 o                         
  -1  15   2          1.00          2.25         5.77 o                         
   0  15   2       1107.07       1204.90        25.39 o                         
   1  15   2       1075.65       1002.23        22.07 o                         
   2  15   2       1480.79       1452.63        29.30 o                         
   3  15   2        811.17        763.01        27.33 o                         
   4  15   2       2259.61       2219.67        49.20 o                         
   5  15   2       1564.94       1528.16        50.45 o                         
   6  15   2         55.48         42.83        15.60 o                         
   7  15   2         16.55         21.37        17.56 o                         
   8  15   2         54.85         34.96        22.91 o                         
   9  15   2        126.45        177.14        37.99 o                         
 -10  16   2        825.13        770.10        87.40 o                         
  -9  16   2         73.55         52.76        20.92 o                         
  -8  16   2        413.22        432.89        46.47 o                         
  -7  16   2        348.83        337.12        29.01 o                         
  -6  16   2       1687.93       1673.45        53.97 o                         
  -5  16   2        245.72        246.25        35.34 o                         
  -4  16   2        948.18        998.18        34.12 o                         
  -3  16   2       1986.77       1912.06        43.88 o                         
  -2  16   2        886.82        846.95        20.36 o                         
  -1  16   2       1832.94       1789.51        27.16 o                         
   0  16   2        322.55        333.77        13.84 o                         
   1  16   2          3.04          5.73         9.01 o                         
   2  16   2       2255.92       2188.11        42.09 o                         
   3  16   2        156.46        138.42        14.53 o                         
   4  16   2        502.11        490.75        24.85 o                         
   5  16   2        166.66        171.11        20.40 o                         
   6  16   2        453.14        484.56        30.01 o                         
   7  16   2        150.63        128.09        28.22 o                         
   8  16   2        694.53        708.10        49.11 o                         
   9  16   2         34.41         47.71        33.76 o                         
  -9  17   2         91.75         85.14        26.40 o                         
  -8  17   2         44.05         50.27        22.48 o                         
  -7  17   2        100.93         80.07        19.69 o                         
  -6  17   2         63.96         65.84        16.86 o                         
  -5  17   2        816.64        804.85        37.13 o                         
  -4  17   2        630.94        591.13        27.83 o                         
  -3  17   2        881.66        843.62        30.81 o                         
  -2  17   2        134.83        114.75        11.58 o                         
  -1  17   2       8570.48       8563.92        67.82 o                         
   0  17   2       2705.66       2599.20        35.79 o                         
   1  17   2       2357.00       2307.74        42.94 o                         
   2  17   2         25.77         13.45        13.51 o                         
   3  17   2       1727.54       1843.10        51.54 o                         
   4  17   2        183.60        138.90        19.07 o                         
   5  17   2       1187.69       1178.16        44.77 o                         
   6  17   2         54.31         57.97        15.62 o                         
   7  17   2        122.57         98.94        21.52 o                         
   8  17   2         17.91         -0.15        20.96 o                         
   9  17   2        191.20        148.05        49.46 o                         
  -9  18   2         86.69        119.33        34.62 o                         
  -8  18   2       1207.33       1170.54        69.72 o                         
  -7  18   2         27.34         21.89        16.14 o                         
  -6  18   2       1889.37       1873.31        58.78 o                         
  -5  18   2         26.16         29.18        19.73 o                         
  -4  18   2        102.54        123.60        16.84 o                         
  -3  18   2       3187.60       3145.80        58.31 o                         
  -2  18   2        347.90        338.02        16.93 o                         
  -1  18   2        151.18        177.96        14.66 o                         
   0  18   2        588.65        599.86        18.87 o                         
   1  18   2        713.83        721.14        31.18 o                         
   2  18   2        199.91        200.40        19.91 o                         
   3  18   2        933.78        841.70        42.38 o                         
   4  18   2       1564.07       1484.49        50.84 o                         
   5  18   2        172.63        144.67        29.79 o                         
   6  18   2       2828.80       2748.30        86.53 o                         
   7  18   2        278.73        256.91        40.70 o                         
   8  18   2        386.48        368.29        67.85 o                         
  -9  19   2        131.93         46.69        34.60 o                         
  -8  19   2         23.22         14.46        20.21 o                         
  -7  19   2         44.52         55.83        17.91 o                         
  -6  19   2          0.19         15.42        18.85 o                         
  -5  19   2         18.89         16.19        14.97 o                         
  -4  19   2        730.53        754.26        32.33 o                         
  -3  19   2       2828.59       2954.68        57.99 o                         
  -2  19   2        165.78        155.18        13.86 o                         
  -1  19   2       2545.84       2501.08        44.61 o                         
   0  19   2        562.63        529.13        20.19 o                         
   1  19   2       3410.36       3659.51       105.29 o                         
   2  19   2       7619.45       7535.35       119.97 o                         
   3  19   2        385.49        396.48        27.30 o                         
   4  19   2       1366.87       1429.84        50.20 o                         
   5  19   2        198.11        145.65        23.97 o                         
   6  19   2        140.58         90.81        27.73 o                         
   7  19   2          3.01        -12.14        63.18 o                         
  -8  20   2        431.76        478.99        43.16 o                         
  -7  20   2         18.10         30.87        16.37 o                         
  -6  20   2        112.84        118.09        20.61 o                         
  -5  20   2       1295.78       1223.71        47.57 o                         
  -4  20   2       1288.18       1230.90        41.05 o                         
  -3  20   2       1881.26       1767.95        42.22 o                         
  -2  20   2          1.68         35.20        15.78 o                         
  -1  20   2        814.70        823.01        30.73 o                         
   0  20   2        511.29        545.86        27.10 o                         
   1  20   2       1751.18       1689.78        50.95 o                         
   2  20   2          1.20         21.75        16.03 o                         
   3  20   2        472.22        475.41        45.43 o                         
   4  20   2        939.46        930.01        41.93 o                         
   5  20   2       1071.93       1127.54        56.13 o                         
   6  20   2        290.18        325.26        35.87 o                         
   7  20   2        429.96        497.95        86.76 o                         
  -8  21   2        145.73        185.54        48.71 o                         
  -7  21   2         65.29         55.11        19.37 o                         
  -6  21   2       1222.37       1256.57        52.03 o                         
  -5  21   2         24.12         20.26        30.64 o                         
  -4  21   2        509.03        541.64        34.27 o                         
  -3  21   2        327.76        361.79        24.64 o                         
  -2  21   2       1803.90       1865.15        56.27 o                         
  -1  21   2         26.98          6.67        13.12 o                         
   0  21   2       1887.43       1874.29        48.35 o                         
   1  21   2        151.08        103.11        20.81 o                         
   2  21   2       1875.86       1858.56        54.09 o                         
   3  21   2        505.50        463.00        32.78 o                         
   4  21   2        592.80        600.68        35.88 o                         
   5  21   2         95.39        119.24        24.67 o                         
   6  21   2        471.60        464.25        40.11 o                         
   7  21   2          5.61         31.39        43.17 o                         
  -7  22   2       1386.99       1507.69        89.94 o                         
  -6  22   2         68.31        177.58        37.66 o                         
  -5  22   2        378.39        373.95        36.50 o                         
  -4  22   2        121.44        165.82        21.88 o                         
  -3  22   2         62.29         85.68        16.52 o                         
  -2  22   2        181.32        136.64        26.55 o                         
  -1  22   2          8.16          4.39        13.21 o                         
   0  22   2          7.55         16.08        11.83 o                         
   1  22   2        120.29        147.23        17.75 o                         
   2  22   2        103.42         90.01        26.98 o                         
   3  22   2        661.66        688.99        37.34 o                         
   4  22   2         82.55        106.22        19.49 o                         
   5  22   2         64.88         62.81        24.41 o                         
   6  22   2         15.37         17.63        26.14 o                         
   7  22   2        260.46        292.28        61.37 o                         
  -7  23   2         10.30         17.89        45.00 o                         
  -6  23   2       1646.95       1820.72        77.59 o                         
  -5  23   2        286.14        313.13        35.93 o                         
  -4  23   2        660.46        672.04        34.48 o                         
  -3  23   2         17.32         54.11        15.39 o                         
  -2  23   2        159.71        163.23        24.13 o                         
  -1  23   2        264.76        193.81        20.15 o                         
   0  23   2        944.56        903.07        36.58 o                         
   1  23   2        327.58        294.61        30.70 o                         
   2  23   2         26.92         31.26        22.51 o                         
   3  23   2        235.59        110.31        39.52 o                         
   4  23   2        564.83        508.06        36.55 o                         
   5  23   2         32.54         12.46        24.45 o                         
   6  23   2        170.83         64.65        38.11 o                         
  -6  24   2          1.58         21.05        42.32 o                         
  -5  24   2         76.13         54.52        23.03 o                         
  -4  24   2        182.98        194.48        21.56 o                         
  -3  24   2         44.19         29.47        15.16 o                         
  -2  24   2          3.55        -10.34        16.11 o                         
  -1  24   2          0.03         18.15        13.23 o                         
   0  24   2         15.46          3.88        14.26 o                         
   1  24   2        838.64        824.29        36.66 o                         
   2  24   2          5.55         11.05        20.73 o                         
   3  24   2        190.99        197.33        28.05 o                         
   4  24   2        873.07        829.22        51.39 o                         
   5  24   2         14.33        -20.89        27.50 o                         
   6  24   2        129.37         28.09        41.95 o                         
  -6  25   2        171.22        138.90        57.11 o                         
  -5  25   2        293.61        310.61        65.98 o                         
  -4  25   2        238.34        243.44        27.61 o                         
  -3  25   2       1646.46       1566.67        60.21 o                         
  -2  25   2          7.98         -0.68        18.75 o                         
  -1  25   2        742.07        780.10        36.28 o                         
   0  25   2          2.93        -11.93        14.08 o                         
   1  25   2       1212.99       1262.68        46.04 o                         
   2  25   2         32.46         32.86        15.47 o                         
   3  25   2        451.30        462.63        41.30 o                         
   4  25   2          1.39          7.63        21.11 o                         
   6  25   2        103.38        138.17        48.05 o                         
  -6  26   2        362.19        362.05        73.79 o                         
  -5  26   2         60.52          8.90        36.98 o                         
  -4  26   2        256.94        299.43        42.00 o                         
  -3  26   2        111.76        187.61        30.26 o                         
  -2  26   2          1.81        -18.05        18.05 o                         
  -1  26   2        225.22        322.59        30.29 o                         
   0  26   2          0.01          8.35        14.44 o                         
   1  26   2         39.98         51.13        28.82 o                         
   2  26   2        116.49        113.01        18.72 o                         
   3  26   2          5.22        -32.06        64.03 o                         
  -4  27   2        136.44        209.13        53.20 o                         
  -3  27   2        708.32        652.79        78.90 o                         
  -2  27   2          0.40        -25.99        25.99 o                         
  -1  27   2       2498.99       2849.74       104.19 o                         
   0  27   2        241.29        187.29        21.96 o                         
   1  27   2        758.48        776.09        49.88 o                         
   2  27   2         50.05         48.09        20.10 o                         
  -3  28   2        130.94        158.82        53.72 o                         
  -2  28   2        278.02        264.57        56.92 o                         
  -1  28   2         72.12         45.39        38.50 o                         
   0  28   2         62.41        102.01        27.32 o                         
   1  28   2        189.32        244.79        39.27 o                         
   0  29   2        155.02        226.07        54.09 o                         
 -11   0   3          3.39        -14.06        24.86 o                         
  -9   0   3         58.43         63.25        24.55 o                         
  -7   0   3        708.54        705.18        30.35 o                         
  -5   0   3        266.85        304.84        17.30 o                         
  -3   0   3        142.94        147.64        10.26 o                         
  -1   0   3       3771.87       3607.95        58.11 o                         
   1   0   3       1281.27       1343.38        23.55 o                         
   3   0   3        104.19        104.45        19.02 o                         
   5   0   3        288.32        340.40        29.90 o                         
   7   0   3          6.40         39.73        19.67 o                         
   9   0   3         20.31          9.66        21.04 o                         
  11   0   3         21.99         64.18        35.64 o                         
 -12   1   3         58.59        -39.99        39.99 o                         
 -11   1   3         10.40        -11.36        16.15 o                         
 -10   1   3        162.96        221.32        27.39 o                         
  -9   1   3         31.73         49.42        16.93 o                         
  -8   1   3        295.99        311.48        25.04 o                         
  -7   1   3        219.76        214.83        13.20 o                         
  -6   1   3        135.07        131.87        10.14 o                         
  -5   1   3        999.54        994.90        20.59 o                         
  -4   1   3       2093.83       2138.73        29.01 o                         
  -3   1   3         52.46         60.12         8.79 o                         
  -2   1   3        605.28        602.99        11.80 o                         
  -1   1   3       3325.16       3212.15        44.84 o                         
   0   1   3        170.68        182.23         8.00 o                         
   1   1   3        628.06        675.63        15.44 o                         
   2   1   3        255.46        277.29        13.47 o                         
   3   1   3         33.68         36.70        10.57 o                         
   4   1   3         63.20         44.69        10.85 o                         
   5   1   3        109.84        119.06        15.27 o                         
   6   1   3        198.86        198.63        19.42 o                         
   7   1   3         23.00         43.60        14.66 o                         
   8   1   3        423.51        359.48        27.22 o                         
   9   1   3         71.89         73.50        17.16 o                         
  10   1   3        138.93        143.47        21.49 o                         
  11   1   3         81.97          9.13        27.63 o                         
 -12   2   3         31.59         32.39        36.90 o                         
 -11   2   3          4.19         10.28        19.54 o                         
 -10   2   3        108.99         84.24        19.17 o                         
  -9   2   3         82.01         67.19        16.92 o                         
  -8   2   3         20.80         35.44        18.68 o                         
  -7   2   3          1.71         -7.92        10.91 o                         
  -6   2   3       1502.26       1527.94        27.45 o                         
  -5   2   3       4432.30       4568.18        33.55 o                         
  -4   2   3         15.68         25.84         5.10 o                         
  -3   2   3         57.27         51.77         7.34 o                         
  -2   2   3       1181.17       1122.87        15.19 o                         
  -1   2   3       2530.22       2451.30        23.53 o                         
   0   2   3       2106.77       2118.01        37.60 o                         
   1   2   3         91.07         86.90         7.48 o                         
   2   2   3        113.01        125.82        14.01 o                         
   3   2   3          0.82         -3.40         8.97 o                         
   4   2   3       1016.78       1020.34        32.19 o                         
   5   2   3        212.52        204.90        17.95 o                         
   6   2   3          4.92         17.04        12.47 o                         
   7   2   3          2.89         10.08        13.53 o                         
   8   2   3        133.52        128.85        20.02 o                         
   9   2   3          0.48         12.37        16.88 o                         
  10   2   3          0.02         16.18        17.02 o                         
  11   2   3         31.93        -35.93        35.93 o                         
 -12   3   3          0.08        -35.62        46.37 o                         
 -11   3   3          1.27         42.59        26.58 o                         
 -10   3   3        153.44        145.18        20.82 o                         
  -9   3   3        335.96        321.02        26.25 o                         
  -8   3   3         84.82         71.10        13.18 o                         
  -7   3   3        958.00       1004.12        31.12 o                         
  -6   3   3        344.08        384.48        18.33 o                         
  -5   3   3          1.97         14.22         5.23 o                         
  -4   3   3        105.72        115.05        10.09 o                         
  -3   3   3        226.10        225.23         9.94 o                         
  -2   3   3        188.38        181.47         7.72 o                         
  -1   3   3        968.69        949.81        13.19 o                         
   0   3   3         20.93         13.46         4.12 o                         
   1   3   3         37.97         40.78         7.55 o                         
   2   3   3          2.78          9.29         8.84 o                         
   3   3   3        499.20        523.01        22.04 o                         
   4   3   3        223.11        214.77        16.10 o                         
   5   3   3        603.51        622.67        28.16 o                         
   6   3   3        342.28        320.50        22.93 o                         
   7   3   3         38.36         62.48        15.52 o                         
   8   3   3         40.16         22.14        14.70 o                         
   9   3   3         69.50         92.14        17.62 o                         
  10   3   3         25.89         30.42        18.05 o                         
 -12   4   3          0.41        -37.01        37.01 o                         
 -11   4   3          9.45         -2.40        20.77 o                         
 -10   4   3          6.48          4.71        19.98 o                         
  -9   4   3          1.69         -2.84        17.05 o                         
  -8   4   3        120.81        119.48        14.35 o                         
  -7   4   3          0.70         10.91        11.19 o                         
  -6   4   3        193.67        186.82        12.11 o                         
  -5   4   3        862.42        917.81        25.21 o                         
  -4   4   3        639.85        641.79        17.65 o                         
  -3   4   3        328.33        336.79        11.35 o                         
  -2   4   3       1064.65       1026.58        17.00 o                         
  -1   4   3        590.95        556.12         9.98 o                         
   0   4   3        492.59        507.20        11.21 o                         
   1   4   3         71.51         83.04         7.89 o                         
   2   4   3        129.38        141.84        12.77 o                         
   3   4   3          9.68         10.00         8.67 o                         
   4   4   3         46.74         53.28        10.80 o                         
   5   4   3        173.15        177.69        17.44 o                         
   6   4   3        284.69        273.47        21.50 o                         
   7   4   3        161.96        160.98        19.84 o                         
   8   4   3          9.69         27.50        14.57 o                         
   9   4   3         11.13         -2.30        15.78 o                         
  10   4   3         26.84         -0.19        19.07 o                         
 -11   5   3          1.27         19.18        23.26 o                         
 -10   5   3          2.97         17.94        23.41 o                         
  -9   5   3         40.69         41.57        17.50 o                         
  -8   5   3          9.68          5.55        14.74 o                         
  -7   5   3          5.70          8.96        10.03 o                         
  -6   5   3        342.47        353.80        18.69 o                         
  -5   5   3        259.40        276.77        15.29 o                         
  -4   5   3       1560.14       1603.47        27.21 o                         
  -3   5   3        551.44        546.15        13.63 o                         
  -2   5   3        637.43        618.17        11.55 o                         
  -1   5   3          4.49          4.88         4.06 o                         
   0   5   3         30.37         30.49         4.90 o                         
   1   5   3         22.85         23.81         7.01 o                         
   2   5   3         66.71         58.16        12.14 o                         
   3   5   3         15.42         20.00         8.92 o                         
   4   5   3         35.41         31.66         9.73 o                         
   5   5   3         53.69         49.34        16.52 o                         
   6   5   3         89.26         68.49        17.84 o                         
   7   5   3        217.71        174.15        19.15 o                         
   8   5   3         59.53          7.39        14.96 o                         
   9   5   3         53.04         40.01        17.51 o                         
  10   5   3         23.64         71.64        30.38 o                         
 -11   6   3        114.55         79.29        30.08 o                         
 -10   6   3         61.64         46.31        20.28 o                         
  -9   6   3        158.18        156.71        27.24 o                         
  -8   6   3          2.02         19.34        11.03 o                         
  -7   6   3        294.43        299.20        20.42 o                         
  -6   6   3         48.19         58.88        11.60 o                         
  -5   6   3          3.39          6.07         7.75 o                         
  -4   6   3         44.07         55.14         7.54 o                         
  -3   6   3         28.27         23.95         5.69 o                         
  -2   6   3        380.28        380.78         8.99 o                         
  -1   6   3        283.55        278.86         8.40 o                         
   0   6   3          0.70          8.18         5.79 o                         
   1   6   3         39.34         45.80         7.07 o                         
   2   6   3         17.87         11.86         7.56 o                         
   3   6   3         21.52         25.60        12.18 o                         
   4   6   3        324.31        333.41        18.98 o                         
   5   6   3         93.49         95.30        13.73 o                         
   6   6   3          8.91         17.45        16.32 o                         
   7   6   3        128.07         98.17        20.29 o                         
   8   6   3        375.95        354.71        32.62 o                         
   9   6   3          0.17         -0.92        19.09 o                         
  10   6   3         78.56         14.58        58.70 o                         
 -11   7   3         26.98          1.12        40.18 o                         
 -10   7   3         73.45        116.09        25.84 o                         
  -9   7   3        111.15        172.50        25.87 o                         
  -8   7   3        248.70        209.02        25.01 o                         
  -7   7   3          5.39          6.48        11.26 o                         
  -6   7   3         43.65         29.16        10.39 o                         
  -5   7   3          0.30          7.06         9.12 o                         
  -4   7   3         38.34         39.84         7.06 o                         
  -3   7   3        111.41        118.43         6.27 o                         
  -2   7   3        135.57        130.55         5.89 o                         
  -1   7   3       1129.19       1198.35        22.09 o                         
   0   7   3        195.39        201.71        11.42 o                         
   1   7   3         69.08         86.18         9.22 o                         
   2   7   3        104.66        107.19         9.53 o                         
   3   7   3          5.69         12.12         9.81 o                         
   4   7   3          8.86         20.22         9.83 o                         
   5   7   3        177.47        178.87        16.69 o                         
   6   7   3          0.31         -0.49        12.00 o                         
   7   7   3        347.01        331.85        31.03 o                         
   8   7   3         29.06        -18.24        19.17 o                         
   9   7   3         44.81         39.80        26.46 o                         
  10   7   3         28.84         26.05        43.77 o                         
 -11   8   3         20.99         -9.01        68.70 o                         
 -10   8   3         23.62          6.13        19.88 o                         
  -9   8   3         11.74          1.42        17.06 o                         
  -8   8   3        123.33        154.81        19.58 o                         
  -7   8   3         15.28         25.32        10.25 o                         
  -6   8   3        171.90        202.15        13.79 o                         
  -5   8   3         40.21         28.15         7.41 o                         
  -4   8   3        215.49        234.83        11.54 o                         
  -3   8   3        283.99        281.25         8.84 o                         
  -2   8   3        122.37        107.73         5.91 o                         
  -1   8   3          1.78          4.52         4.12 o                         
   0   8   3        311.79        280.56        12.43 o                         
   1   8   3        168.29        165.77        10.73 o                         
   2   8   3          7.23         14.12         6.38 o                         
   3   8   3         45.40         29.65         9.53 o                         
   4   8   3         48.88         62.49        10.96 o                         
   5   8   3        633.99        615.35        26.41 o                         
   6   8   3        468.17        451.96        39.29 o                         
   7   8   3         45.25         64.83        20.06 o                         
   8   8   3        220.56        244.00        29.23 o                         
   9   8   3          3.32         36.60        18.71 o                         
  10   8   3         43.65         55.68        44.25 o                         
 -11   9   3          8.49        -18.90        41.48 o                         
 -10   9   3         57.96         88.22        22.44 o                         
  -9   9   3        253.37        255.77        24.19 o                         
  -8   9   3         76.75         57.68        14.61 o                         
  -7   9   3          0.68         17.70        14.66 o                         
  -6   9   3        693.77        713.17        22.93 o                         
  -5   9   3        416.66        436.50        16.53 o                         
  -4   9   3        310.56        336.70        10.62 o                         
  -3   9   3        521.28        510.08        11.63 o                         
  -2   9   3         67.71         72.00         7.51 o                         
  -1   9   3         53.44         70.31         5.07 o                         
   0   9   3        391.95        430.07        14.02 o                         
   1   9   3         11.01         23.60         8.91 o                         
   2   9   3        339.14        329.64        14.39 o                         
   3   9   3        108.09        140.95        12.55 o                         
   4   9   3          0.32          7.28         9.62 o                         
   5   9   3         36.31         28.29         9.99 o                         
   6   9   3          0.68         13.73        17.16 o                         
   7   9   3        912.54        981.53        48.02 o                         
   8   9   3         21.76          3.38        20.96 o                         
   9   9   3        320.60        306.48        35.46 o                         
  10   9   3         95.03         45.28        41.63 o                         
 -10  10   3          0.23         21.30        54.25 o                         
  -9  10   3         75.20        107.89        19.00 o                         
  -8  10   3         65.37         81.90        16.75 o                         
  -7  10   3        196.99        205.53        20.02 o                         
  -6  10   3         69.53         59.31        12.12 o                         
  -5  10   3          7.81          8.41         8.40 o                         
  -4  10   3         55.59         51.93         5.88 o                         
  -3  10   3          0.47          0.83         4.26 o                         
  -2  10   3        293.33        284.17        12.50 o                         
  -1  10   3         45.95         51.20         6.84 o                         
   0  10   3        995.76       1041.21        21.43 o                         
   1  10   3         11.16         14.65         9.17 o                         
   2  10   3          0.01          1.27         6.63 o                         
   3  10   3         22.21         29.88        10.35 o                         
   4  10   3        143.81        146.48        14.38 o                         
   5  10   3         97.86        104.17        19.93 o                         
   6  10   3         92.93        122.36        21.88 o                         
   7  10   3        332.62        272.43        28.76 o                         
   8  10   3         10.84         12.27        18.85 o                         
   9  10   3          0.28         30.67        22.61 o                         
 -10  11   3         97.58        158.93        38.05 o                         
  -9  11   3         13.78         26.55        18.38 o                         
  -8  11   3         45.68         60.91        15.78 o                         
  -7  11   3        574.97        580.96        27.47 o                         
  -6  11   3          9.83         10.56        12.31 o                         
  -5  11   3         79.52         82.29        11.43 o                         
  -4  11   3          8.93         12.45         6.17 o                         
  -3  11   3        667.32        616.45        13.14 o                         
  -2  11   3        598.41        609.92        17.77 o                         
  -1  11   3          1.33          2.53         5.85 o                         
   0  11   3          0.20          0.11         6.42 o                         
   1  11   3        551.19        552.77        22.57 o                         
   2  11   3        399.41        431.03        21.74 o                         
   3  11   3        237.53        233.02        13.10 o                         
   4  11   3         65.78         70.20        10.69 o                         
   5  11   3        863.97        925.84        43.82 o                         
   6  11   3        687.12        646.44        39.87 o                         
   7  11   3         14.84         49.70        19.58 o                         
   8  11   3         90.15         82.24        23.21 o                         
   9  11   3        617.82        613.13        48.25 o                         
 -10  12   3          4.11         10.91        41.32 o                         
  -9  12   3          2.69         44.38        21.81 o                         
  -8  12   3         40.92         74.17        21.76 o                         
  -7  12   3          0.45          7.82        11.28 o                         
  -6  12   3         24.74         11.70        11.62 o                         
  -5  12   3        358.56        380.91        19.40 o                         
  -4  12   3        514.65        551.26        22.46 o                         
  -3  12   3         68.91         75.44         5.11 o                         
  -2  12   3         51.03         59.70         7.38 o                         
  -1  12   3         24.15         25.57         6.40 o                         
   0  12   3          1.72          5.10         4.80 o                         
   1  12   3         37.53         24.88         8.07 o                         
   2  12   3         35.19         24.02        11.02 o                         
   3  12   3         14.28         28.88        12.40 o                         
   4  12   3        196.22        187.54        23.03 o                         
   5  12   3        204.15        181.10        24.62 o                         
   6  12   3        103.86         86.75        19.98 o                         
   7  12   3        254.12        260.74        27.27 o                         
   8  12   3          3.43         32.06        18.64 o                         
   9  12   3         79.18        123.98        33.28 o                         
 -10  13   3         66.15         59.79        28.44 o                         
  -9  13   3         31.13         13.82        30.23 o                         
  -8  13   3        766.61        860.85        49.70 o                         
  -7  13   3          5.57         14.96        15.00 o                         
  -6  13   3          4.15          7.67        13.61 o                         
  -5  13   3        180.87        214.00        21.54 o                         
  -4  13   3         75.84         76.36         9.77 o                         
  -3  13   3         17.45         21.58         4.59 o                         
  -2  13   3         60.65         67.28         8.07 o                         
  -1  13   3         28.02         17.66         6.90 o                         
   0  13   3        124.15        127.88         6.81 o                         
   1  13   3        228.62        230.66        12.09 o                         
   2  13   3        178.69        196.02        14.43 o                         
   3  13   3        180.58        193.35        16.16 o                         
   4  13   3        629.47        605.05        32.67 o                         
   5  13   3          0.01         -4.43        13.86 o                         
   6  13   3          0.02          0.95        14.41 o                         
   7  13   3        100.06         96.42        18.95 o                         
   8  13   3          5.64        -10.22        15.94 o                         
   9  13   3        218.61        255.81        42.15 o                         
  -9  14   3         16.01         19.41        29.35 o                         
  -8  14   3         96.39        100.34        23.67 o                         
  -7  14   3          9.05         19.61        14.40 o                         
  -6  14   3        371.22        339.37        26.05 o                         
  -5  14   3          5.45         11.55        16.97 o                         
  -4  14   3        531.88        518.90        27.29 o                         
  -3  14   3         98.95        113.81        11.17 o                         
  -2  14   3        205.37        191.50        11.50 o                         
  -1  14   3        235.24        232.84        12.26 o                         
   0  14   3         80.36         87.54         8.99 o                         
   1  14   3         81.90         76.15        10.26 o                         
   2  14   3        150.61        128.59        10.92 o                         
   3  14   3         15.43         34.60        10.99 o                         
   4  14   3         14.22         21.65        13.52 o                         
   5  14   3          4.42         14.45        15.35 o                         
   6  14   3         12.68         -3.17        15.87 o                         
   7  14   3         96.51         92.54        18.72 o                         
   8  14   3         28.88         82.31        33.51 o                         
   9  14   3         99.08        227.46        59.15 o                         
  -9  15   3         28.29          1.37        18.77 o                         
  -8  15   3          8.55          9.47        18.30 o                         
  -7  15   3        268.28        270.62        25.93 o                         
  -6  15   3          7.54          5.65        14.72 o                         
  -5  15   3         36.71         33.52        13.58 o                         
  -4  15   3          6.13        -11.17        12.68 o                         
  -3  15   3       2217.35       2263.16        39.14 o                         
  -2  15   3        185.97        171.84        11.36 o                         
  -1  15   3        326.66        343.89        14.58 o                         
   0  15   3          9.61         13.00         7.34 o                         
   1  15   3         18.98         30.78         9.76 o                         
   2  15   3         61.18         42.41         9.31 o                         
   3  15   3          0.89         12.84        10.86 o                         
   4  15   3         57.03         58.97        15.07 o                         
   5  15   3         15.48        -10.74        14.79 o                         
   6  15   3         16.96         16.83        15.12 o                         
   7  15   3         39.62         57.96        19.41 o                         
   8  15   3        139.86        134.72        26.16 o                         
   9  15   3         41.65         92.85        45.42 o                         
 -10  16   3          2.11         37.71        36.34 o                         
  -9  16   3         85.58         76.40        23.60 o                         
  -8  16   3        126.55        136.22        21.21 o                         
  -7  16   3         64.66        113.25        20.07 o                         
  -6  16   3         17.25         10.70        20.09 o                         
  -5  16   3          2.09        -12.32        14.07 o                         
  -4  16   3         91.66         79.73        15.24 o                         
  -3  16   3        266.94        253.41        21.87 o                         
  -2  16   3          4.30          2.00         7.01 o                         
  -1  16   3         60.96         67.98         8.94 o                         
   0  16   3         19.23         33.63         7.75 o                         
   1  16   3         34.65         32.05         9.87 o                         
   2  16   3        110.68        130.35        15.34 o                         
   3  16   3        210.00        193.79        19.96 o                         
   4  16   3         44.44         55.03        12.63 o                         
   5  16   3          9.02          8.09        13.84 o                         
   6  16   3         43.03         60.47        18.02 o                         
   7  16   3         12.56         53.01        16.93 o                         
   8  16   3         11.34          3.96        21.71 o                         
   9  16   3         36.96         17.78        35.07 o                         
  -9  17   3          6.98          8.19        25.45 o                         
  -8  17   3         39.90         19.62        18.12 o                         
  -7  17   3         22.35         37.07        16.61 o                         
  -6  17   3         25.38         43.34        16.13 o                         
  -5  17   3         46.16         39.98        14.72 o                         
  -4  17   3         80.97        103.08        17.57 o                         
  -3  17   3       1055.72       1026.29        34.53 o                         
  -2  17   3         42.85         37.91         8.58 o                         
  -1  17   3         14.25          7.97        10.27 o                         
   0  17   3          4.49         18.32         7.42 o                         
   1  17   3         17.15         22.57        10.89 o                         
   2  17   3         61.33         76.10        14.56 o                         
   3  17   3        123.91        119.66        17.82 o                         
   4  17   3         54.21         73.35        16.54 o                         
   5  17   3          9.87          2.49        16.99 o                         
   6  17   3          4.93        -18.88        18.88 o                         
   7  17   3          0.64        -12.89        18.97 o                         
   8  17   3         23.61         65.32        52.58 o                         
  -9  18   3        103.77         68.25        28.48 o                         
  -8  18   3         17.16         54.56        25.26 o                         
  -7  18   3        158.99        104.25        19.74 o                         
  -6  18   3         34.11         65.79        17.94 o                         
  -5  18   3       1278.44       1233.79        46.79 o                         
  -4  18   3        159.11        169.15        17.80 o                         
  -3  18   3         35.86         44.22        11.50 o                         
  -2  18   3        105.42        102.42        11.94 o                         
  -1  18   3        204.90        186.72        12.94 o                         
   0  18   3         46.59         59.21         9.87 o                         
   1  18   3        621.57        632.36        26.26 o                         
   2  18   3         25.26          4.02        13.56 o                         
   3  18   3        411.69        380.35        27.16 o                         
   4  18   3         73.49         84.50        16.29 o                         
   5  18   3        165.82        151.26        25.35 o                         
   6  18   3         83.01        102.79        24.42 o                         
   7  18   3         54.81         -7.37        53.20 o                         
  -8  19   3         50.53         48.98        20.38 o                         
  -7  19   3        550.27        504.92        35.59 o                         
  -6  19   3        108.30        108.54        20.32 o                         
  -5  19   3        107.74         73.83        16.44 o                         
  -4  19   3        112.11        105.32        15.68 o                         
  -3  19   3        572.41        511.39        23.90 o                         
  -2  19   3         37.71         41.18        10.84 o                         
  -1  19   3         17.74         18.27         9.81 o                         
   0  19   3        357.63        349.67        17.29 o                         
   1  19   3        418.71        406.41        22.01 o                         
   2  19   3         20.11         22.54        15.50 o                         
   3  19   3        158.38        144.03        19.84 o                         
   4  19   3         84.45         97.05        19.00 o                         
   5  19   3          3.13         33.89        22.91 o                         
   6  19   3         17.54         41.09        20.31 o                         
   7  19   3         79.62         37.21        36.82 o                         
  -8  20   3         51.60         70.80        26.18 o                         
  -7  20   3         19.65          3.55        17.15 o                         
  -6  20   3          2.77        -16.31        16.31 o                         
  -5  20   3         25.46         28.84        16.61 o                         
  -4  20   3         25.15         11.03        14.41 o                         
  -3  20   3         21.89         16.86        10.85 o                         
  -2  20   3        343.97        321.31        18.79 o                         
  -1  20   3        190.44        186.78        17.22 o                         
   0  20   3        171.57        216.88        17.14 o                         
   1  20   3          8.17         27.88        10.81 o                         
   2  20   3         20.13         34.07        15.20 o                         
   3  20   3         39.10         84.41        17.71 o                         
   4  20   3        150.36        143.31        21.24 o                         
   5  20   3        109.03         42.01        22.20 o                         
   6  20   3         33.86         -1.86        20.57 o                         
   7  20   3        176.78        205.23        57.72 o                         
  -8  21   3          2.69          0.78        30.53 o                         
  -7  21   3        107.61         72.60        21.32 o                         
  -6  21   3         54.52         29.03        23.98 o                         
  -5  21   3        110.17        116.88        19.05 o                         
  -4  21   3         45.60         35.75        13.86 o                         
  -3  21   3          5.85          4.76        12.72 o                         
  -2  21   3         27.48         42.91        12.59 o                         
  -1  21   3          5.67        -11.91        11.91 o                         
   0  21   3        222.29        257.82        24.79 o                         
   1  21   3         55.29         41.06        11.56 o                         
   2  21   3          0.02        -10.52        17.65 o                         
   3  21   3          5.26         30.97        16.80 o                         
   4  21   3         29.24         19.15        14.84 o                         
   5  21   3          0.00         34.60        20.83 o                         
   6  21   3         85.63         79.19        31.56 o                         
  -7  22   3         91.30         65.60        48.98 o                         
  -6  22   3         22.45          1.03        30.81 o                         
  -5  22   3        151.00        159.31        28.49 o                         
  -4  22   3        282.79        264.30        23.21 o                         
  -3  22   3          0.61          4.83        13.81 o                         
  -2  22   3        167.28        141.36        17.57 o                         
  -1  22   3         72.07         51.36        14.22 o                         
   0  22   3        181.58        149.72        19.70 o                         
   1  22   3         76.62         33.22        12.86 o                         
   2  22   3         96.16        129.42        24.45 o                         
   3  22   3        171.75        221.13        29.74 o                         
   4  22   3          5.64         30.16        17.95 o                         
   5  22   3          3.74          1.96        32.23 o                         
   6  22   3        270.97        459.00        72.07 o                         
  -7  23   3          1.83        -51.40        51.40 o                         
  -6  23   3          0.17         -7.65        22.08 o                         
  -5  23   3          3.89         28.39        27.43 o                         
  -4  23   3        123.87        120.02        18.87 o                         
  -3  23   3          1.74         11.84        15.83 o                         
  -2  23   3          3.66        -13.63        15.58 o                         
  -1  23   3         31.58         20.09        15.90 o                         
   0  23   3          7.31         14.50        13.77 o                         
   1  23   3          1.60          4.43        13.47 o                         
   2  23   3         44.80         54.57        20.27 o                         
   3  23   3          0.08         10.36        19.15 o                         
   4  23   3          2.01         16.82        16.45 o                         
   5  23   3         30.50         -2.33        25.72 o                         
   6  23   3          1.47         13.62        35.42 o                         
  -6  24   3          6.99         13.05        41.26 o                         
  -5  24   3          9.95         22.17        19.11 o                         
  -4  24   3          7.41         -3.52        15.34 o                         
  -3  24   3         56.59         27.24        18.05 o                         
  -2  24   3         13.59         26.66        18.34 o                         
  -1  24   3         60.12         55.16        15.07 o                         
   0  24   3         14.30         24.80        13.56 o                         
   1  24   3         26.68         23.46        17.37 o                         
   2  24   3          0.16         24.19        15.83 o                         
   3  24   3        109.96        165.06        27.92 o                         
   4  24   3         22.82         16.17        19.94 o                         
   5  24   3          2.54        -29.43        51.02 o                         
   6  24   3         15.72         15.90        32.20 o                         
  -6  25   3          5.99         25.41        47.00 o                         
  -5  25   3         49.16         13.53        35.67 o                         
  -4  25   3          3.14         10.89        25.07 o                         
  -3  25   3          8.20         -2.62        19.35 o                         
  -2  25   3         11.66         20.47        18.64 o                         
  -1  25   3         83.28        100.98        19.54 o                         
   0  25   3          1.82         -2.92        13.63 o                         
   1  25   3         88.98        105.76        18.16 o                         
   2  25   3          0.45         32.96        15.52 o                         
   3  25   3          1.57         46.62        21.66 o                         
   4  25   3         21.07         64.78        37.01 o                         
  -6  26   3        162.51         34.91        45.25 o                         
  -4  26   3        145.44        149.78        32.07 o                         
  -3  26   3         83.23         80.98        29.43 o                         
  -2  26   3          7.12        -19.03        19.03 o                         
  -1  26   3         27.91         44.16        17.70 o                         
   0  26   3         39.55         28.12        14.75 o                         
   1  26   3         24.79         38.44        19.20 o                         
   2  26   3         33.11         65.88        26.75 o                         
   3  26   3          1.15        -16.17        35.88 o                         
  -3  27   3         22.05         44.53        34.14 o                         
  -2  27   3          6.92         11.48        35.53 o                         
  -1  27   3         14.05        -12.68        67.98 o                         
   0  27   3          3.91         15.10        19.85 o                         
   1  27   3         43.60         43.01        22.34 o                         
   2  27   3        141.01        126.11        26.57 o                         
  -2  28   3         22.95         -1.25        34.97 o                         
  -1  28   3          0.13        -38.97        38.97 o                         
   0  28   3        312.30        340.38       146.89 o                         
   1  28   3          3.97        -16.06        24.89 o                         
 -10   0   4        163.60        205.06        56.78 o                         
  -8   0   4       1035.48        967.85        56.90 o                         
  -6   0   4       1040.54       1021.47        31.26 o                         
  -4   0   4        455.66        388.82        29.09 o                         
  -2   0   4        767.01        667.61        31.21 o                         
   0   0   4      19357.61      18403.95       147.73 o                         
   2   0   4        301.70        161.25        19.47 o                         
   4   0   4       6392.77       6552.01        94.56 o                         
   6   0   4       5495.09       5221.36       122.28 o                         
   8   0   4         16.77         19.00        21.44 o                         
  10   0   4        158.82        122.59        32.48 o                         
 -11   1   4        406.05        415.98        36.25 o                         
 -10   1   4        536.50        540.75        35.78 o                         
  -9   1   4       1307.30       1318.67        49.31 o                         
  -8   1   4        168.85        197.47        22.69 o                         
  -7   1   4       3130.80       3160.16        93.18 o                         
  -6   1   4         91.19         94.15        11.25 o                         
  -5   1   4        192.20        223.71        11.80 o                         
  -4   1   4       4765.86       4842.62        44.99 o                         
  -3   1   4       2303.38       2088.40        31.93 o                         
  -2   1   4       2822.35       2881.05        30.82 o                         
  -1   1   4      51829.33      56320.56       319.05 o                         
   0   1   4       1771.90       1789.11        33.32 o                         
   1   1   4       5334.34       5789.74        92.15 o                         
   2   1   4         54.20         31.23         9.46 o                         
   3   1   4       3823.68       3933.08        74.85 o                         
   4   1   4         37.65         87.81        13.79 o                         
   5   1   4        780.27        839.93        34.29 o                         
   6   1   4         33.05         15.92        13.92 o                         
   7   1   4        983.74       1012.58        41.88 o                         
   8   1   4          0.44          8.98        16.04 o                         
   9   1   4        785.70        802.47        42.24 o                         
  10   1   4        238.30        249.91        40.35 o                         
 -12   2   4         36.04        123.47        45.19 o                         
 -11   2   4        184.55        185.71        35.24 o                         
 -10   2   4         27.50         29.79        16.58 o                         
  -9   2   4        314.18        371.39        29.62 o                         
  -8   2   4       2060.17       2066.50        56.62 o                         
  -7   2   4        867.37        844.96        39.54 o                         
  -6   2   4         19.95         33.93        10.78 o                         
  -5   2   4        298.89        241.08        17.05 o                         
  -4   2   4        314.17        264.74        10.33 o                         
  -3   2   4         30.92         31.83         9.72 o                         
  -2   2   4        226.01        150.68         8.26 o                         
  -1   2   4         16.69         43.17         5.43 o                         
   0   2   4       2118.29       1743.67        41.61 o                         
   1   2   4        778.30        741.45        23.88 o                         
   2   2   4       6912.53       7040.25        86.41 o                         
   3   2   4       6252.39       6074.01        65.86 o                         
   4   2   4       1059.33       1080.81        34.46 o                         
   5   2   4        659.35        612.32        29.06 o                         
   6   2   4        984.30        898.37        49.89 o                         
   7   2   4       1186.03       1194.70        45.36 o                         
   8   2   4       1265.96       1119.73        46.71 o                         
   9   2   4        172.06        169.20        22.58 o                         
  10   2   4        113.33         99.29        20.99 o                         
 -12   3   4        122.59        204.40        55.31 o                         
 -11   3   4        302.21        305.84        35.08 o                         
 -10   3   4       1686.46       1788.45        59.68 o                         
  -9   3   4       1603.65       1652.10        93.29 o                         
  -8   3   4        350.23        417.28        27.49 o                         
  -7   3   4          1.37          9.91        10.11 o                         
  -6   3   4       1506.42       1416.97        33.73 o                         
  -5   3   4          0.32         -2.02         7.50 o                         
  -4   3   4        916.09        818.48        22.29 o                         
  -3   3   4        361.18        312.17         9.69 o                         
  -2   3   4       4010.14       3868.37        34.73 o                         
  -1   3   4        938.49        870.23        17.36 o                         
   0   3   4       1641.01       1519.15        30.22 o                         
   1   3   4         29.28         29.07         8.97 o                         
   2   3   4       2666.71       2884.80        47.49 o                         
   3   3   4        803.10        708.77        23.94 o                         
   4   3   4       1466.86       1574.49        41.30 o                         
   5   3   4       1133.34       1145.70        38.31 o                         
   6   3   4          1.44         -2.48        16.73 o                         
   7   3   4        538.02        497.70        30.80 o                         
   8   3   4        395.28        450.18        31.86 o                         
   9   3   4         75.82         52.80        18.69 o                         
  10   3   4       1247.62       1092.72        92.11 o                         
 -12   4   4         80.31        194.23        56.81 o                         
 -11   4   4        386.90        411.70        39.24 o                         
 -10   4   4       1152.50       1174.43        63.51 o                         
  -9   4   4        153.22        176.19        22.14 o                         
  -8   4   4        425.24        458.34        29.36 o                         
  -7   4   4          0.93          4.63        10.88 o                         
  -6   4   4        540.75        566.33        22.70 o                         
  -5   4   4       1254.61       1265.27        29.78 o                         
  -4   4   4        303.12        266.62        13.87 o                         
  -3   4   4       1294.33       1214.29        19.69 o                         
  -2   4   4        474.48        409.66        12.51 o                         
  -1   4   4        270.80        175.01        12.45 o                         
   0   4   4        940.98        876.61        15.73 o                         
   1   4   4        490.98        380.72        15.77 o                         
   2   4   4         45.67         28.50         8.53 o                         
   3   4   4       1964.72       1758.31        40.60 o                         
   4   4   4       1561.20       1663.51        41.97 o                         
   5   4   4        977.80        915.60        34.59 o                         
   6   4   4         40.00         42.41        13.00 o                         
   7   4   4       1334.53       1324.55        45.97 o                         
   8   4   4        208.00        227.19        29.47 o                         
   9   4   4        284.76        262.86        37.21 o                         
  10   4   4         23.46          1.65        21.91 o                         
 -11   5   4        104.30        159.57        26.93 o                         
 -10   5   4        120.09        178.22        28.11 o                         
  -9   5   4          5.82         14.44        18.22 o                         
  -8   5   4       6395.50       6468.30        98.27 o                         
  -7   5   4         94.46         96.45        13.23 o                         
  -6   5   4        833.38        838.30        27.08 o                         
  -5   5   4        255.78        239.91        13.17 o                         
  -4   5   4        206.84        247.30        13.42 o                         
  -3   5   4       1164.75       1211.42        18.09 o                         
  -2   5   4        655.01        619.43        11.12 o                         
  -1   5   4       4682.69       4843.81        51.27 o                         
   0   5   4       2177.11       2214.29        27.59 o                         
   1   5   4        463.30        491.25        19.19 o                         
   2   5   4       1641.40       1725.42        33.91 o                         
   3   5   4       1357.33       1299.16        35.19 o                         
   4   5   4         99.87        123.19        16.16 o                         
   5   5   4        135.59        134.66        15.97 o                         
   6   5   4         10.10         43.27        13.44 o                         
   7   5   4        649.62        691.74        46.78 o                         
   8   5   4        582.24        598.53        42.46 o                         
   9   5   4          1.62         46.50        23.48 o                         
  10   5   4       1316.03       1217.16       106.58 o                         
 -11   6   4          0.13         48.09        26.01 o                         
 -10   6   4        314.42        312.36        33.39 o                         
  -9   6   4        231.72        231.55        28.30 o                         
  -8   6   4        333.13        320.50        21.46 o                         
  -7   6   4        107.86        110.32        13.97 o                         
  -6   6   4        566.82        557.66        22.91 o                         
  -5   6   4       2385.36       2355.31        38.75 o                         
  -4   6   4         44.17         38.18         8.00 o                         
  -3   6   4       2100.70       2180.20        24.78 o                         
  -2   6   4       1768.76       1692.02        20.99 o                         
  -1   6   4        152.26         83.83         6.88 o                         
   0   6   4       1008.32        906.93        17.23 o                         
   1   6   4        470.61        410.74        20.24 o                         
   2   6   4        994.13       1068.01        30.02 o                         
   3   6   4        531.50        538.55        23.81 o                         
   4   6   4       1768.45       1766.96        43.77 o                         
   5   6   4       5301.36       5064.83        76.73 o                         
   6   6   4       3575.47       3377.40        67.25 o                         
   7   6   4        239.97        211.65        20.89 o                         
   8   6   4         88.26         98.83        24.72 o                         
   9   6   4         29.41          1.59        21.98 o                         
 -11   7   4        516.08        535.67        55.35 o                         
 -10   7   4        979.18       1024.74        56.53 o                         
  -9   7   4        596.49        657.69        45.46 o                         
  -8   7   4        430.74        448.80        28.23 o                         
  -7   7   4        183.37        196.44        16.92 o                         
  -6   7   4       1185.32       1127.40        31.42 o                         
  -5   7   4       3715.34       3707.44        46.29 o                         
  -4   7   4       3572.65       3706.54        39.24 o                         
  -3   7   4       3357.51       3245.45        36.81 o                         
  -2   7   4       2673.35       2731.04        36.33 o                         
  -1   7   4         48.47         57.43         6.61 o                         
   0   7   4       1213.56       1236.52        21.10 o                         
   1   7   4       3842.98       4130.75        49.89 o                         
   2   7   4       2395.58       2473.89        41.35 o                         
   3   7   4         29.99         17.16        11.48 o                         
   4   7   4       1072.88       1078.72        41.06 o                         
   5   7   4       1762.64       1760.20        45.76 o                         
   6   7   4        210.20        198.54        19.93 o                         
   7   7   4        954.60        947.01        49.28 o                         
   8   7   4          1.27          4.84        18.20 o                         
   9   7   4        525.00        471.07        40.98 o                         
 -11   8   4        201.77        237.12        43.80 o                         
 -10   8   4         67.42        115.30        24.59 o                         
  -9   8   4        550.75        561.20        57.57 o                         
  -8   8   4         59.29         57.96        14.62 o                         
  -7   8   4        318.35        291.94        30.88 o                         
  -6   8   4        201.69        147.33        14.29 o                         
  -5   8   4       1088.64       1085.10        32.42 o                         
  -4   8   4        884.09        861.46        19.62 o                         
  -3   8   4          0.57          3.40         4.64 o                         
  -2   8   4       6593.20       6286.64        48.46 o                         
  -1   8   4       1659.33       1821.18        25.02 o                         
   0   8   4        770.34        749.91        17.67 o                         
   1   8   4        112.58        125.59        10.89 o                         
   2   8   4       2046.39       1913.44        35.30 o                         
   3   8   4         51.91         42.99        12.13 o                         
   4   8   4       1378.37       1383.30        38.58 o                         
   5   8   4        222.06        239.20        19.54 o                         
   6   8   4        115.74         96.25        24.38 o                         
   7   8   4       1417.44       1270.24        56.43 o                         
   8   8   4       1475.87       1301.89        60.26 o                         
   9   8   4          4.05        -21.77        21.77 o                         
 -11   9   4        250.69        459.71        83.01 o                         
 -10   9   4          2.89         59.82        20.46 o                         
  -9   9   4       2097.23       2100.46        77.58 o                         
  -8   9   4          4.09         31.25        14.62 o                         
  -7   9   4        882.27        877.65        36.24 o                         
  -6   9   4        891.68        886.81        25.89 o                         
  -5   9   4       2055.72       2019.78        34.49 o                         
  -4   9   4        128.71        143.99         9.38 o                         
  -3   9   4       2734.21       2455.40        26.54 o                         
  -2   9   4         39.45         34.41         5.25 o                         
  -1   9   4        102.93         88.59         6.58 o                         
   0   9   4       6440.67       6501.08        56.82 o                         
   1   9   4        225.50        219.37        11.89 o                         
   2   9   4         98.38        110.54        10.89 o                         
   3   9   4         23.11         27.56        19.20 o                         
   4   9   4        244.64        205.98        16.56 o                         
   5   9   4        569.56        544.52        25.91 o                         
   6   9   4        972.55        865.02        45.31 o                         
   7   9   4        359.86        397.99        34.33 o                         
   8   9   4        107.09        130.38        24.54 o                         
   9   9   4       1494.48       1534.83        93.25 o                         
 -10  10   4        106.45        130.20        33.24 o                         
  -9  10   4        139.03        172.00        88.79 o                         
  -8  10   4        124.96        111.19        20.37 o                         
  -7  10   4         91.31         79.43        14.94 o                         
  -6  10   4        316.83        284.35        21.87 o                         
  -5  10   4       2038.53       2002.22        34.13 o                         
  -4  10   4       1425.48       1383.71        24.06 o                         
  -3  10   4         76.41         69.90         7.10 o                         
  -2  10   4       4559.93       4497.57       100.25 o                         
  -1  10   4        620.16        589.07        13.63 o                         
   0  10   4        143.25        217.66        13.80 o                         
   1  10   4        533.42        611.27        18.57 o                         
   2  10   4        471.64        496.83        19.25 o                         
   3  10   4        296.34        331.06        21.58 o                         
   4  10   4       5391.51       5304.47        72.49 o                         
   5  10   4        211.89        241.54        25.98 o                         
   6  10   4       2118.20       2092.38        69.04 o                         
   7  10   4          0.83        -19.14        19.14 o                         
   8  10   4          6.71         -1.45        20.01 o                         
   9  10   4          0.56          7.17        22.60 o                         
 -10  11   4        280.90        310.70        67.14 o                         
  -9  11   4        295.76        367.90       129.75 o                         
  -8  11   4        550.15        611.89        40.14 o                         
  -7  11   4       1409.11       1484.38        41.48 o                         
  -6  11   4       2264.83       2269.85        47.21 o                         
  -5  11   4        198.70        204.02        15.01 o                         
  -4  11   4       1834.26       1777.98        26.64 o                         
  -3  11   4        333.70        258.01        12.35 o                         
  -2  11   4       1246.45       1383.63        24.55 o                         
  -1  11   4       1378.71       1286.41        28.36 o                         
   0  11   4       1077.15       1063.39        23.93 o                         
   1  11   4         53.85         43.07         9.39 o                         
   2  11   4        358.99        373.25        17.12 o                         
   3  11   4        483.54        499.52        22.17 o                         
   4  11   4       4772.99       4614.46        92.77 o                         
   5  11   4        193.55        175.29        23.41 o                         
   6  11   4       1412.70       1509.71        60.57 o                         
   7  11   4        117.96        106.38        22.16 o                         
   8  11   4        502.99        554.82        42.83 o                         
   9  11   4        396.13        393.69        71.59 o                         
 -10  12   4        153.49        206.60        41.77 o                         
  -9  12   4        176.26        169.36        27.28 o                         
  -8  12   4         61.99         26.22        17.66 o                         
  -7  12   4       1075.86       1047.22        42.91 o                         
  -6  12   4         15.65         16.53        13.45 o                         
  -5  12   4        221.94        239.26        15.73 o                         
  -4  12   4        204.89        192.77        12.22 o                         
  -3  12   4        962.66       1006.71        26.14 o                         
  -2  12   4        426.47        462.09        15.66 o                         
  -1  12   4       1154.41       1200.79        24.23 o                         
   0  12   4        846.43        887.34        22.83 o                         
   1  12   4       1048.39       1041.03        28.62 o                         
   2  12   4         28.69         25.22        10.56 o                         
   3  12   4         24.35         38.87         9.72 o                         
   4  12   4        481.48        445.57        41.48 o                         
   5  12   4       1201.91       1178.81        51.69 o                         
   6  12   4        673.77        695.94        45.61 o                         
   7  12   4        397.74        436.74        37.72 o                         
   8  12   4          0.01          3.96        18.40 o                         
   9  12   4        118.80        101.78        44.79 o                         
 -10  13   4       1102.85       1053.75       110.10 o                         
  -9  13   4        310.84        295.24        48.52 o                         
  -8  13   4        309.53        328.68        33.10 o                         
  -7  13   4         63.53         81.64        23.31 o                         
  -6  13   4       1731.64       1637.62        51.46 o                         
  -5  13   4         16.30         20.52        19.11 o                         
  -4  13   4       2560.62       2422.09        61.89 o                         
  -3  13   4         21.46         11.39         7.21 o                         
  -2  13   4        451.07        467.45        16.33 o                         
  -1  13   4        806.96        785.73        20.62 o                         
   0  13   4          1.62         11.44         7.65 o                         
   1  13   4         69.80         93.22        17.38 o                         
   2  13   4       1509.66       1511.95        41.45 o                         
   3  13   4        971.94        921.41        35.43 o                         
   4  13   4        636.75        632.85        46.92 o                         
   5  13   4         10.37         10.57        16.27 o                         
   6  13   4        119.50        164.16        28.41 o                         
   7  13   4         60.61         69.72        23.28 o                         
   8  13   4        557.48        512.11        36.38 o                         
   9  13   4          1.43        -16.66        36.46 o                         
  -9  14   4        125.70        132.51        26.72 o                         
  -8  14   4         21.73         33.68        19.84 o                         
  -7  14   4        843.75        762.67        38.21 o                         
  -6  14   4        468.24        422.99        28.76 o                         
  -5  14   4        103.54         66.67        16.10 o                         
  -4  14   4         29.20         33.58        11.65 o                         
  -3  14   4       1571.22       1597.29        29.18 o                         
  -2  14   4        570.26        501.67        17.18 o                         
  -1  14   4       1170.30       1140.57        25.22 o                         
   0  14   4        714.26        728.87        22.60 o                         
   1  14   4        154.84        172.12        12.96 o                         
   2  14   4        437.31        448.58        24.76 o                         
   3  14   4       5325.13       5235.18        82.60 o                         
   4  14   4        706.28        671.59        49.78 o                         
   5  14   4       2480.00       2514.93        76.29 o                         
   6  14   4        104.42         73.89        19.19 o                         
   7  14   4        751.82        723.61        40.65 o                         
   8  14   4         30.60         17.26        18.90 o                         
  -9  15   4        101.95         26.76        26.08 o                         
  -8  15   4       1434.17       1527.32        60.12 o                         
  -7  15   4       1156.38       1191.56        48.46 o                         
  -6  15   4         19.82          8.54        14.38 o                         
  -5  15   4        378.43        364.57        26.21 o                         
  -4  15   4       1960.15       1868.01        62.37 o                         
  -3  15   4       2350.89       2319.23        35.98 o                         
  -2  15   4       1810.16       1767.76        31.72 o                         
  -1  15   4       1385.16       1340.48        27.99 o                         
   0  15   4        868.24        845.62        22.51 o                         
   1  15   4         48.27         45.78         9.62 o                         
   2  15   4        455.45        479.02        22.44 o                         
   3  15   4        156.27        158.10        18.60 o                         
   4  15   4        163.65        143.45        22.05 o                         
   5  15   4        476.51        466.36        30.25 o                         
   6  15   4        450.35        508.35        33.05 o                         
   7  15   4        658.71        710.33        45.64 o                         
   8  15   4        476.17        417.58        47.62 o                         
  -9  16   4          2.15        -22.73        22.73 o                         
  -8  16   4         39.21         16.07        19.80 o                         
  -7  16   4        326.98        284.98        26.50 o                         
  -6  16   4         88.73        107.28        19.38 o                         
  -5  16   4       1182.27       1006.68        41.58 o                         
  -4  16   4         22.62         15.43        24.10 o                         
  -3  16   4       2748.37       2678.88        41.32 o                         
  -2  16   4        248.81        259.55        14.25 o                         
  -1  16   4        184.88        196.54        13.02 o                         
   0  16   4       2979.58       3059.65        40.13 o                         
   1  16   4         25.87         35.94         9.59 o                         
   2  16   4       3050.16       3139.22        55.62 o                         
   3  16   4        997.45       1026.32        39.50 o                         
   4  16   4       1001.53       1060.03        49.69 o                         
   5  16   4       1708.39       1716.80       135.65 o                         
   6  16   4       1532.81       1549.98        65.57 o                         
   7  16   4          0.08         -5.06        35.88 o                         
  -9  17   4        323.45        340.68        44.11 o                         
  -8  17   4        179.01        217.26        26.16 o                         
  -7  17   4        609.28        592.13        53.13 o                         
  -6  17   4         85.18         82.63        18.02 o                         
  -5  17   4       3347.88       3365.31        75.09 o                         
  -4  17   4          8.68         20.05        14.01 o                         
  -3  17   4       1343.58       1350.75        33.05 o                         
  -2  17   4        269.41        280.30        15.04 o                         
  -1  17   4       1489.46       1404.09        30.31 o                         
   0  17   4       1241.97       1251.79        27.09 o                         
   1  17   4         50.25         48.23         9.19 o                         
   2  17   4          3.27         27.72        12.22 o                         
   3  17   4        397.58        355.24        25.94 o                         
   4  17   4        350.83        296.80        40.37 o                         
   5  17   4        124.39        149.64        30.40 o                         
   6  17   4        129.70        110.14        27.62 o                         
   7  17   4       1817.59       1889.52        76.45 o                         
  -9  18   4          4.06         62.07        39.33 o                         
  -8  18   4          0.19        -15.40        20.33 o                         
  -7  18   4        371.88        323.60        29.80 o                         
  -6  18   4        363.74        386.88        29.57 o                         
  -5  18   4         65.83         62.37        20.00 o                         
  -4  18   4         89.27         62.24        17.14 o                         
  -3  18   4        362.25        322.80        20.85 o                         
  -2  18   4         19.59         20.61         9.67 o                         
  -1  18   4        538.31        508.87        21.22 o                         
   0  18   4       2708.33       2820.46        44.56 o                         
   1  18   4        498.40        467.62        19.38 o                         
   2  18   4       2807.34       2844.88        57.00 o                         
   3  18   4        272.25        287.37        24.71 o                         
   4  18   4       2561.98       2606.08        77.99 o                         
   5  18   4          1.91         18.02        25.48 o                         
   6  18   4        667.21        697.58        47.52 o                         
   7  18   4          0.03         31.48        26.10 o                         
  -8  19   4        347.41        365.50        33.26 o                         
  -7  19   4        431.82        463.03        34.99 o                         
  -6  19   4        153.57        167.74        24.58 o                         
  -5  19   4        622.19        632.54        35.61 o                         
  -4  19   4        229.99        224.66        23.07 o                         
  -3  19   4       1071.93       1047.42        35.87 o                         
  -2  19   4        441.23        405.43        20.78 o                         
  -1  19   4         29.82          7.75         9.91 o                         
   0  19   4       1162.82       1053.35        28.91 o                         
   1  19   4          0.13          9.01        10.19 o                         
   2  19   4        134.95        136.48        16.79 o                         
   3  19   4          0.14         24.95        14.90 o                         
   4  19   4        654.47        704.13        52.98 o                         
   5  19   4          5.77        -14.86        57.44 o                         
   6  19   4         67.15        122.44        26.09 o                         
   7  19   4        100.73        119.52        47.21 o                         
  -8  20   4        627.19        573.62        93.34 o                         
  -7  20   4         49.92         56.32        19.56 o                         
  -6  20   4         12.50          6.08        16.16 o                         
  -5  20   4          1.25         35.49        16.95 o                         
  -4  20   4        500.05        462.29        29.81 o                         
  -3  20   4         41.53         23.13        15.71 o                         
  -2  20   4        531.47        508.59        23.12 o                         
  -1  20   4       1832.00       1940.45        43.28 o                         
   0  20   4        162.13        140.38        13.96 o                         
   1  20   4        354.86        386.57        23.26 o                         
   2  20   4         22.24         43.85        13.16 o                         
   3  20   4       1805.68       1842.38        57.20 o                         
   4  20   4        686.82        691.65        47.92 o                         
   5  20   4        135.48         95.51        29.12 o                         
   6  20   4          3.05         61.75        29.19 o                         
  -8  21   4        939.99        935.62        96.67 o                         
  -7  21   4         19.29          9.63        18.82 o                         
  -6  21   4        438.34        442.85        34.01 o                         
  -5  21   4          1.17         22.89        19.50 o                         
  -4  21   4        368.82        332.26        26.88 o                         
  -3  21   4         24.55         30.23        11.86 o                         
  -2  21   4        790.04        734.60        28.22 o                         
  -1  21   4        564.16        540.73        27.59 o                         
   0  21   4        425.16        426.46        28.93 o                         
   1  21   4         33.84         70.19        13.95 o                         
   2  21   4          0.02        -10.04        13.72 o                         
   3  21   4          6.10        -11.80        15.24 o                         
   4  21   4         16.57         29.08        17.36 o                         
   5  21   4         43.02         64.86        31.21 o                         
   6  21   4        682.50        702.11        58.47 o                         
  -7  22   4          0.19         28.04        65.65 o                         
  -6  22   4         24.09         21.89        18.02 o                         
  -5  22   4        176.75        195.18        26.85 o                         
  -4  22   4         15.84         -1.80        17.26 o                         
  -3  22   4        219.76        233.11        23.71 o                         
  -2  22   4        164.87        160.87        21.03 o                         
  -1  22   4        543.63        611.44        29.94 o                         
   0  22   4        748.81        675.69        31.37 o                         
   1  22   4       2516.15       2507.52        58.66 o                         
   2  22   4        133.44         78.53        20.82 o                         
   3  22   4        525.33        548.04        34.82 o                         
   4  22   4        173.69        173.17        22.59 o                         
   5  22   4        764.34        789.68        71.53 o                         
   6  22   4         74.98        143.47        39.10 o                         
  -6  23   4        381.44        485.12        80.04 o                         
  -5  23   4        360.22        424.17        49.49 o                         
  -4  23   4        229.30        174.77        47.96 o                         
  -3  23   4        326.05        256.54        29.77 o                         
  -2  23   4        689.86        651.67        41.01 o                         
  -1  23   4        341.18        291.56        23.10 o                         
   0  23   4        242.06        274.31        23.65 o                         
   1  23   4        215.51        207.43        20.82 o                         
   2  23   4        157.83        149.64        24.51 o                         
   3  23   4          7.35          9.91        21.64 o                         
   4  23   4        193.49        262.07        31.77 o                         
   5  23   4         18.77         11.24        26.65 o                         
  -6  24   4          4.54         68.84        47.22 o                         
  -5  24   4        187.17        218.05        39.34 o                         
  -4  24   4        134.19        131.24        26.87 o                         
  -3  24   4          0.17        -24.06        24.06 o                         
  -2  24   4        307.02        345.27        35.41 o                         
  -1  24   4       1222.34       1293.19        44.27 o                         
   0  24   4        277.59        277.14        26.76 o                         
   1  24   4        713.83        814.07        42.00 o                         
   2  24   4       1668.15       1666.28        52.09 o                         
   3  24   4         36.05         43.28        21.11 o                         
   4  24   4        143.16        163.03        47.02 o                         
  -6  25   4         73.15         59.75        51.07 o                         
  -5  25   4        518.18        541.21        83.32 o                         
  -4  25   4         44.27         -2.08        30.88 o                         
  -3  25   4        305.61        378.07       100.31 o                         
  -2  25   4        345.67        422.60        38.12 o                         
  -1  25   4          6.48        -27.14        27.14 o                         
   0  25   4          6.96         14.45        14.34 o                         
   1  25   4          7.05        -10.07        17.61 o                         
   2  25   4         47.55         70.62        29.88 o                         
   3  25   4         34.57         64.01        41.47 o                         
   4  25   4         41.03        -27.13        39.37 o                         
  -3  26   4         72.16         82.13        41.51 o                         
  -2  26   4        423.59        444.25        71.07 o                         
  -1  26   4         75.11        111.61        40.19 o                         
   0  26   4        155.90        165.11        23.49 o                         
   1  26   4         33.85         66.35        19.25 o                         
   2  26   4        493.77        459.04        54.13 o                         
   3  26   4        331.38        284.14        58.38 o                         
  -2  27   4          4.76        -31.09        31.09 o                         
  -1  27   4          1.19         -7.84        31.51 o                         
   0  27   4         81.41        101.36        45.89 o                         
   1  27   4          1.97         35.86        39.38 o                         
   2  27   4         85.01        126.34        31.23 o                         
 -11   0   5         76.12        104.09        33.76 o                         
  -9   0   5         61.68         61.14        22.50 o                         
  -7   0   5        371.31        354.73        36.00 o                         
  -5   0   5        777.19        687.98        62.19 o                         
  -3   0   5       2557.65       2503.62        65.53 o                         
  -1   0   5       1797.33       1930.92        52.91 o                         
   1   0   5          4.10         53.38        15.66 o                         
   3   0   5        113.64        134.10        21.95 o                         
   5   0   5         62.25         96.75        20.30 o                         
   7   0   5         95.31        127.46        22.21 o                         
   9   0   5         51.00         71.37        22.73 o                         
 -11   1   5         12.54         22.70        20.41 o                         
 -10   1   5        275.50        285.33        28.94 o                         
  -9   1   5          0.28          6.97        15.32 o                         
  -8   1   5        756.40        811.79        37.40 o                         
  -7   1   5        552.20        567.10        30.07 o                         
  -6   1   5          0.02         13.66        10.64 o                         
  -5   1   5         20.16         17.47         6.71 o                         
  -4   1   5        488.83        494.30        22.39 o                         
  -3   1   5         37.84         43.99         9.76 o                         
  -2   1   5       1125.15       1197.63        19.84 o                         
  -1   1   5       1690.73       1804.90        32.76 o                         
   0   1   5         68.83        103.71        11.96 o                         
   1   1   5          0.16          3.70         8.75 o                         
   2   1   5          0.78         11.14         6.48 o                         
   3   1   5         49.53         75.39        14.62 o                         
   4   1   5         89.41        122.88        16.15 o                         
   5   1   5          1.88         22.51        16.03 o                         
   6   1   5        125.70        120.60        15.83 o                         
   7   1   5          1.45          1.81        17.28 o                         
   8   1   5          0.44          2.75        23.00 o                         
   9   1   5         44.60         30.26        16.00 o                         
  10   1   5         18.49         26.34        35.81 o                         
 -12   2   5          0.00         67.14        41.40 o                         
 -11   2   5         86.86        149.06        28.89 o                         
 -10   2   5          1.81         25.49        16.39 o                         
  -9   2   5          3.63         18.73        14.52 o                         
  -8   2   5        253.55        216.99        21.32 o                         
  -7   2   5        405.22        366.33        25.02 o                         
  -6   2   5         35.73         52.66        12.05 o                         
  -5   2   5          2.14         -4.28         6.06 o                         
  -4   2   5         65.95         65.39         5.54 o                         
  -3   2   5       3469.74       3576.02        46.88 o                         
  -2   2   5        341.97        362.05        12.51 o                         
  -1   2   5        839.57        852.44        26.04 o                         
   0   2   5         36.80         47.42         5.64 o                         
   1   2   5        212.99        279.59        17.28 o                         
   2   2   5        223.94        185.69        16.19 o                         
   3   2   5         10.23          4.18        10.40 o                         
   4   2   5         55.28         66.92        14.54 o                         
   5   2   5          0.36        -12.08        12.08 o                         
   6   2   5        123.30        108.81        27.30 o                         
   7   2   5         44.65         59.93        17.13 o                         
   8   2   5         28.93         42.27        16.84 o                         
   9   2   5         62.89          6.46        20.76 o                         
 -12   3   5         67.21         89.34        40.88 o                         
 -11   3   5         97.16         83.72        23.27 o                         
 -10   3   5         39.86         42.81        21.45 o                         
  -9   3   5        258.61        266.55        28.45 o                         
  -8   3   5        298.73        295.19        25.06 o                         
  -7   3   5        143.85        161.59        18.88 o                         
  -6   3   5         34.13         31.17        11.93 o                         
  -5   3   5         35.15         27.06        10.11 o                         
  -4   3   5        443.84        440.67        12.13 o                         
  -3   3   5         60.53         72.61         8.02 o                         
  -2   3   5       1151.34       1182.94        21.91 o                         
  -1   3   5         28.02         23.23         9.07 o                         
   0   3   5         63.99         83.04         9.31 o                         
   1   3   5          5.28          4.65         8.86 o                         
   2   3   5          0.82          8.17        10.23 o                         
   3   3   5         34.40         41.21        11.77 o                         
   4   3   5          0.04          2.02        11.40 o                         
   5   3   5         64.72         28.54        12.41 o                         
   6   3   5        113.94        126.29        18.33 o                         
   7   3   5          1.28          7.23        14.74 o                         
   8   3   5          6.57          6.99        18.03 o                         
   9   3   5         38.47         36.73        23.43 o                         
 -11   4   5          1.14        -13.33        23.22 o                         
 -10   4   5         15.34        -10.91        18.57 o                         
  -9   4   5         33.04         65.73        18.19 o                         
  -8   4   5        127.72         97.98        29.91 o                         
  -7   4   5         99.02        116.65        15.89 o                         
  -6   4   5        326.99        306.44        21.45 o                         
  -5   4   5          6.66         -5.76         9.55 o                         
  -4   4   5         21.56         27.88         5.94 o                         
  -3   4   5         26.56         25.10         5.84 o                         
  -2   4   5        281.38        296.48        12.17 o                         
  -1   4   5          9.38         18.48         8.49 o                         
   0   4   5          1.86          7.58         7.67 o                         
   1   4   5          0.24         13.13         8.92 o                         
   2   4   5         81.03         92.65        13.41 o                         
   3   4   5         37.29         36.81        11.20 o                         
   4   4   5        348.33        376.32        21.23 o                         
   5   4   5        245.01        264.68        26.66 o                         
   6   4   5        565.04        474.44        29.32 o                         
   7   4   5        185.74        161.82        35.07 o                         
   8   4   5         88.12         98.78        25.63 o                         
   9   4   5        116.23         88.44        25.39 o                         
 -11   5   5         11.12          8.64        25.66 o                         
 -10   5   5        101.04        122.88        25.47 o                         
  -9   5   5         16.87         22.55        16.64 o                         
  -8   5   5          0.93          3.99        14.21 o                         
  -7   5   5         77.09         92.02        12.95 o                         
  -6   5   5         61.57         47.68        14.28 o                         
  -5   5   5         84.76         88.94        10.80 o                         
  -4   5   5        256.24        253.00        13.24 o                         
  -3   5   5          7.62         21.03         5.82 o                         
  -2   5   5        279.14        304.02        13.36 o                         
  -1   5   5         79.44         94.37        11.65 o                         
   0   5   5         31.12         31.78         6.37 o                         
   1   5   5        595.40        612.96        21.59 o                         
   2   5   5         17.30         14.32         9.61 o                         
   3   5   5        284.13        284.10        19.43 o                         
   4   5   5          1.96         10.01        10.73 o                         
   5   5   5        505.95        476.76        27.31 o                         
   6   5   5          0.90          0.88        14.32 o                         
   7   5   5          2.38          8.91        16.00 o                         
   8   5   5         24.20         13.27        21.92 o                         
   9   5   5         53.05         27.92        22.52 o                         
 -11   6   5          0.93          2.79        25.61 o                         
 -10   6   5         32.51         24.41        21.91 o                         
  -9   6   5          6.89          9.74        18.32 o                         
  -8   6   5          1.35        -10.57        15.33 o                         
  -7   6   5         90.52         93.20        12.77 o                         
  -6   6   5         81.03         49.83        17.24 o                         
  -5   6   5        292.93        305.73        23.82 o                         
  -4   6   5        283.46        274.53        13.65 o                         
  -3   6   5         61.21         65.77         5.77 o                         
  -2   6   5         61.43         63.77         5.73 o                         
  -1   6   5        173.11        168.74        13.82 o                         
   0   6   5         12.53         17.76         5.65 o                         
   1   6   5       1004.72       1079.26        28.86 o                         
   2   6   5         15.83          7.24        11.43 o                         
   3   6   5        159.97        152.99        14.73 o                         
   4   6   5        177.49        167.12        16.50 o                         
   5   6   5        511.09        463.97        26.82 o                         
   6   6   5        503.92        470.53        28.91 o                         
   7   6   5         15.03         45.75        20.77 o                         
   8   6   5         37.75         42.08        22.07 o                         
   9   6   5         11.46        -23.11        23.11 o                         
 -11   7   5         16.21         53.44        39.63 o                         
 -10   7   5         30.58         37.76        19.29 o                         
  -9   7   5        127.87        104.69        21.99 o                         
  -8   7   5         43.69         66.15        22.53 o                         
  -7   7   5         84.08         74.14        12.28 o                         
  -6   7   5          1.61         25.77        10.28 o                         
  -5   7   5         92.10         80.69        10.12 o                         
  -4   7   5        635.00        630.19        19.37 o                         
  -3   7   5        620.85        638.02        14.21 o                         
  -2   7   5        463.44        466.33        15.74 o                         
  -1   7   5         40.82         53.96         7.62 o                         
   0   7   5        101.66        115.91         9.07 o                         
   1   7   5       1070.55       1109.00        29.95 o                         
   2   7   5          1.23         30.09        12.87 o                         
   3   7   5         65.38         48.73        18.64 o                         
   4   7   5         15.73         17.69        10.85 o                         
   5   7   5        139.21        142.53        20.52 o                         
   6   7   5        594.56        574.77        31.90 o                         
   7   7   5         32.16         62.39        20.79 o                         
   8   7   5          0.50         -1.77        19.82 o                         
   9   7   5        271.20        272.59        55.74 o                         
 -11   8   5         68.29         45.48        37.27 o                         
 -10   8   5         15.62         39.60        20.41 o                         
  -9   8   5         41.58         28.67        26.44 o                         
  -8   8   5         23.30          6.24        15.93 o                         
  -7   8   5        105.65         93.00        15.33 o                         
  -6   8   5         94.07         97.55        15.78 o                         
  -5   8   5          9.62          9.87         8.90 o                         
  -4   8   5         30.40         46.93         8.02 o                         
  -3   8   5        493.15        508.33        13.56 o                         
  -2   8   5          2.51         11.03         5.84 o                         
  -1   8   5          4.25          6.65         6.00 o                         
   0   8   5        341.87        356.35        14.86 o                         
   1   8   5        146.77        141.47        13.27 o                         
   2   8   5        284.03        313.57        17.02 o                         
   3   8   5        434.08        396.81        21.07 o                         
   4   8   5         35.93         13.91        13.34 o                         
   5   8   5          8.00         -7.01        19.28 o                         
   6   8   5         14.29          4.25        19.13 o                         
   7   8   5          0.00        -17.21        19.45 o                         
   8   8   5         70.70         72.10        23.82 o                         
   9   8   5         59.43         -2.96        32.09 o                         
 -10   9   5         60.91         30.49        46.92 o                         
  -9   9   5         54.87        -17.74        23.92 o                         
  -8   9   5         16.76         21.47        18.97 o                         
  -7   9   5         19.78         34.89        13.42 o                         
  -6   9   5        178.39        169.81        13.69 o                         
  -5   9   5        231.80        236.38        15.00 o                         
  -4   9   5        717.98        710.19        22.02 o                         
  -3   9   5         67.42         65.95         6.78 o                         
  -2   9   5        222.44        211.70        16.87 o                         
  -1   9   5         41.10         42.79         6.83 o                         
   0   9   5         50.12         40.06         7.51 o                         
   1   9   5        351.27        382.96        26.34 o                         
   2   9   5         58.83         65.22        11.54 o                         
   3   9   5         61.08         60.58        14.75 o                         
   4   9   5         48.95         32.32        15.38 o                         
   5   9   5        194.91        200.78        26.14 o                         
   6   9   5        258.18        222.78        27.71 o                         
   7   9   5          3.01         21.90        18.47 o                         
   8   9   5        308.76        365.23        44.61 o                         
   9   9   5         91.79         83.83        41.65 o                         
 -10  10   5          1.32        -29.06        29.06 o                         
  -9  10   5         28.46          6.57        25.72 o                         
  -8  10   5        323.37        336.61        31.75 o                         
  -7  10   5        136.68        138.91        15.64 o                         
  -6  10   5        141.90        138.90        14.22 o                         
  -5  10   5         23.67         10.59        13.30 o                         
  -4  10   5        102.79         99.87         9.43 o                         
  -3  10   5         70.86         69.33         7.12 o                         
  -2  10   5        193.73        216.66        12.04 o                         
  -1  10   5        185.54        215.21        11.38 o                         
   0  10   5         10.30         24.94         7.62 o                         
   1  10   5          0.06         -2.33         7.86 o                         
   2  10   5          6.60         26.33         8.58 o                         
   3  10   5         82.39         72.98        12.80 o                         
   4  10   5        220.46        216.35        18.87 o                         
   5  10   5        422.24        426.55        34.52 o                         
   6  10   5         61.60         41.89        19.45 o                         
   7  10   5         19.12          3.49        19.80 o                         
   8  10   5          6.32        -21.44        39.16 o                         
   9  10   5         28.25         49.03        33.52 o                         
 -10  11   5         16.99         18.27        28.96 o                         
  -9  11   5        231.14        186.30        37.42 o                         
  -8  11   5          4.01        -18.90        18.90 o                         
  -7  11   5          0.21        -13.22        14.14 o                         
  -6  11   5         43.82         61.05        14.22 o                         
  -5  11   5        243.05        241.27        17.66 o                         
  -4  11   5         30.41         27.80         9.29 o                         
  -3  11   5        475.21        470.49        16.48 o                         
  -2  11   5         10.79         25.56         6.76 o                         
  -1  11   5          7.54         10.86         6.82 o                         
   0  11   5       1176.16       1199.44        27.79 o                         
   1  11   5        137.85        162.87        23.37 o                         
   2  11   5        495.31        493.71        21.69 o                         
   3  11   5         44.24         41.55        11.39 o                         
   4  11   5        612.04        581.15        37.24 o                         
   5  11   5         48.81         35.26        17.83 o                         
   6  11   5          2.22         48.69        28.11 o                         
   7  11   5        548.33        524.28        41.62 o                         
   8  11   5        102.61        142.89        28.20 o                         
   9  11   5        116.26        201.35        56.95 o                         
 -10  12   5          4.94          4.94        46.66 o                         
  -9  12   5         13.41        -18.67        25.35 o                         
  -8  12   5        111.88         55.90        18.75 o                         
  -7  12   5        239.35        221.45        22.33 o                         
  -6  12   5        178.30        173.65        19.04 o                         
  -5  12   5         21.50          2.78        14.05 o                         
  -4  12   5        591.72        621.93        22.58 o                         
  -3  12   5          2.54          3.44         7.11 o                         
  -2  12   5        107.64        104.98         9.12 o                         
  -1  12   5        330.95        333.67        15.00 o                         
   0  12   5        202.94        213.27        16.83 o                         
   1  12   5        221.49        209.38        16.77 o                         
   2  12   5        632.62        650.25        24.61 o                         
   3  12   5        317.09        307.37        27.75 o                         
   4  12   5         24.07         12.48        16.90 o                         
   5  12   5         19.58         33.69        18.98 o                         
   6  12   5        103.32        122.54        24.33 o                         
   7  12   5        687.22        643.17        46.02 o                         
   8  12   5         12.84          5.25        27.96 o                         
  -9  13   5         62.71         22.14        26.30 o                         
  -8  13   5         67.96         74.99        20.17 o                         
  -7  13   5         63.23         46.88        15.17 o                         
  -6  13   5        289.49        315.31        25.47 o                         
  -5  13   5         16.47         43.63        21.32 o                         
  -4  13   5          2.89         13.92        11.31 o                         
  -3  13   5        389.00        398.98        16.53 o                         
  -2  13   5         88.72         90.70         9.12 o                         
  -1  13   5         49.21         53.43         8.58 o                         
   0  13   5        131.55        141.99        11.68 o                         
   1  13   5        261.33        277.46        19.20 o                         
   2  13   5          6.33          1.51         9.74 o                         
   3  13   5        272.36        271.43        22.88 o                         
   4  13   5         81.81         87.09        22.09 o                         
   5  13   5        142.32        161.66        24.74 o                         
   6  13   5         28.96        -11.26        19.87 o                         
   7  13   5        323.17        312.46        34.35 o                         
   8  13   5        137.12        152.49        48.53 o                         
  -9  14   5         25.57         82.78        40.25 o                         
  -8  14   5         11.02         12.39        16.05 o                         
  -7  14   5          1.87         -8.30        15.75 o                         
  -6  14   5         68.96        123.07        27.00 o                         
  -5  14   5        159.55        164.67        23.35 o                         
  -4  14   5         37.25         50.59        13.37 o                         
  -3  14   5          8.77          5.52         7.33 o                         
  -2  14   5         22.09         23.58         7.75 o                         
  -1  14   5        653.00        679.04        20.64 o                         
   0  14   5        507.49        504.52        21.78 o                         
   1  14   5        137.37        115.50        14.35 o                         
   2  14   5         22.34         11.08        10.49 o                         
   3  14   5         23.73         32.22        14.25 o                         
   4  14   5         75.45         28.98        21.88 o                         
   5  14   5         39.77          1.32        18.63 o                         
   6  14   5          2.77        -17.24        18.42 o                         
   7  14   5          6.18         15.24        20.73 o                         
   8  14   5         34.13         43.67        28.88 o                         
  -9  15   5         10.46          5.00        30.80 o                         
  -8  15   5         30.28         38.00        20.61 o                         
  -7  15   5          4.70         -7.00        16.01 o                         
  -6  15   5         73.98         62.77        18.67 o                         
  -5  15   5        325.73        340.31        29.80 o                         
  -4  15   5         45.92         15.76        12.22 o                         
  -3  15   5        227.47        207.76        16.04 o                         
  -2  15   5        128.55        129.44        11.14 o                         
  -1  15   5        192.04        211.03        17.64 o                         
   0  15   5        525.50        549.64        20.89 o                         
   1  15   5        109.46        108.83        12.27 o                         
   2  15   5         22.07         16.06        11.25 o                         
   3  15   5        113.65        140.56        21.05 o                         
   4  15   5         36.85         30.03        23.81 o                         
   5  15   5          8.54         37.70        21.38 o                         
   6  15   5         93.50         81.82        21.42 o                         
   7  15   5         49.49          9.84        22.15 o                         
   8  15   5          0.38         54.99        36.19 o                         
  -9  16   5        117.30        111.87        44.23 o                         
  -8  16   5          3.58         15.91        16.93 o                         
  -7  16   5         53.80         43.25        16.09 o                         
  -6  16   5        271.62        271.19        29.16 o                         
  -5  16   5       1435.87       1484.47        70.93 o                         
  -4  16   5        757.73        771.99        42.51 o                         
  -3  16   5          8.31         18.79        10.51 o                         
  -2  16   5         17.13          9.19         7.98 o                         
  -1  16   5          1.70         -8.47         9.14 o                         
   0  16   5        369.34        346.55        17.93 o                         
   1  16   5        193.72        193.56        14.40 o                         
   2  16   5          0.53         27.66        10.26 o                         
   3  16   5         78.78        109.81        15.23 o                         
   4  16   5          6.16          0.18        20.29 o                         
   5  16   5         41.95         35.79        19.85 o                         
   6  16   5         11.04         29.84        21.20 o                         
   7  16   5          0.11          2.08        30.81 o                         
  -9  17   5          0.21         -9.25        28.26 o                         
  -8  17   5        136.78        148.91        23.03 o                         
  -7  17   5         73.96         65.69        17.98 o                         
  -6  17   5          5.43         -5.45        17.98 o                         
  -5  17   5        260.05        281.48        30.34 o                         
  -4  17   5         62.28         62.25        19.13 o                         
  -3  17   5        215.44        211.63        19.94 o                         
  -2  17   5         30.86         24.88         8.73 o                         
  -1  17   5        149.40        125.91        12.75 o                         
   0  17   5         23.49         15.33         8.76 o                         
   1  17   5        484.52        462.85        20.92 o                         
   2  17   5          6.80         -4.59        11.55 o                         
   3  17   5        112.99        144.28        18.06 o                         
   4  17   5          1.90          8.60        20.17 o                         
   5  17   5          6.36         -6.55        21.37 o                         
   6  17   5          4.25         29.99        31.66 o                         
   7  17   5         43.19         37.96        38.09 o                         
  -9  18   5         13.85         28.30        32.01 o                         
  -8  18   5          0.08         -5.21        22.44 o                         
  -7  18   5        100.51         65.07        17.75 o                         
  -6  18   5          6.60         -6.67        18.40 o                         
  -5  18   5         18.06         31.39        18.97 o                         
  -4  18   5        299.03        282.29        33.19 o                         
  -3  18   5         21.23         19.08        12.98 o                         
  -2  18   5         10.95         26.21         9.56 o                         
  -1  18   5        138.89        173.52        13.17 o                         
   0  18   5         24.06         22.43         9.65 o                         
   1  18   5        179.97        167.86        15.63 o                         
   2  18   5         79.04         60.13        12.98 o                         
   3  18   5         34.57         53.89        15.84 o                         
   4  18   5          0.17         14.04        17.90 o                         
   5  18   5          7.07          4.03        20.21 o                         
   6  18   5         36.27         57.67        21.56 o                         
   7  18   5        299.22        188.94        55.93 o                         
  -8  19   5          0.23        -22.85        22.85 o                         
  -7  19   5         11.68        -19.08        19.08 o                         
  -6  19   5         26.72         -9.75        22.52 o                         
  -5  19   5        122.89         83.62        27.21 o                         
  -4  19   5         25.79         22.05        23.86 o                         
  -3  19   5          0.04         -0.55        13.29 o                         
  -2  19   5         23.27         21.38        12.56 o                         
  -1  19   5        631.08        648.80        23.44 o                         
   0  19   5        383.20        423.70        19.67 o                         
   1  19   5         30.33         49.91        12.19 o                         
   2  19   5          0.11          3.25        11.57 o                         
   3  19   5         10.96        -10.57        12.69 o                         
   4  19   5         55.32         39.16        20.49 o                         
   5  19   5          3.51          2.58        25.80 o                         
   6  19   5         45.62        130.76        44.65 o                         
  -8  20   5         10.00        -49.03        49.03 o                         
  -7  20   5         11.26          3.90        27.55 o                         
  -6  20   5          2.04        -19.18        27.92 o                         
  -5  20   5        203.50        181.20        26.00 o                         
  -4  20   5        421.11        427.48        35.99 o                         
  -3  20   5        298.27        285.00        25.29 o                         
  -2  20   5         98.02         74.47        15.20 o                         
  -1  20   5         84.83        114.63        19.59 o                         
   0  20   5        145.45        132.80        13.79 o                         
   1  20   5        181.90        173.44        17.27 o                         
   2  20   5         43.85         47.26        11.90 o                         
   3  20   5         25.05         45.24        15.05 o                         
   4  20   5         12.79         18.22        25.67 o                         
   5  20   5        553.63        604.63        55.81 o                         
   6  20   5          2.11        -40.76        43.52 o                         
  -7  21   5        219.03        196.40        31.06 o                         
  -6  21   5        107.32         97.16        35.38 o                         
  -5  21   5          1.74         10.84        20.81 o                         
  -4  21   5         31.26         39.64        19.82 o                         
  -3  21   5         35.13         28.39        18.58 o                         
  -2  21   5         28.63         25.40        19.01 o                         
  -1  21   5         20.73         23.15        12.94 o                         
   0  21   5          7.47         -8.17        18.87 o                         
   1  21   5        214.80        223.48        18.08 o                         
   2  21   5        312.93        280.51        25.11 o                         
   3  21   5          7.38         -6.50        14.83 o                         
   4  21   5         13.52         -9.46        15.90 o                         
   5  21   5          0.22         39.49        27.43 o                         
  -7  22   5          4.70         59.59        35.45 o                         
  -6  22   5        137.56        140.89        28.25 o                         
  -5  22   5         55.60         61.03        21.53 o                         
  -4  22   5          0.70         -8.63        18.44 o                         
  -3  22   5          2.39          9.74        16.38 o                         
  -2  22   5        252.73        239.89        28.30 o                         
  -1  22   5          7.07          6.96        17.22 o                         
   0  22   5          0.02          5.78        16.08 o                         
   1  22   5          0.42         31.44        28.07 o                         
   2  22   5         56.44         40.51        14.92 o                         
   3  22   5         57.28         40.68        26.05 o                         
   4  22   5         39.90         52.30        18.42 o                         
   5  22   5        110.94        167.72        49.20 o                         
  -6  23   5         13.20         -4.81        47.38 o                         
  -5  23   5          3.60         39.60        27.13 o                         
  -4  23   5         17.50         25.63        33.34 o                         
  -3  23   5          0.12        -14.70        18.99 o                         
  -2  23   5         99.39         96.82        21.38 o                         
  -1  23   5         60.21         66.41        22.78 o                         
   0  23   5        123.93        131.99        20.11 o                         
   1  23   5         62.43        101.02        23.21 o                         
   2  23   5        351.33        325.68        32.32 o                         
   3  23   5         93.07         86.14        19.45 o                         
   4  23   5         73.54         96.23        32.75 o                         
   5  23   5         23.58        101.87        48.08 o                         
  -6  24   5         44.91         85.13        45.60 o                         
  -5  24   5        200.28        185.59        56.64 o                         
  -4  24   5        178.32        156.17        54.49 o                         
  -3  24   5          0.05         22.82        27.77 o                         
  -2  24   5         53.54        105.23        29.29 o                         
  -1  24   5         95.35        142.59        24.74 o                         
   0  24   5        302.35        327.28        27.68 o                         
   1  24   5          4.08        -19.16        19.16 o                         
   2  24   5          3.51         56.33        23.32 o                         
   3  24   5          0.01        -14.52        29.54 o                         
   4  24   5         10.06         31.81        38.00 o                         
  -5  25   5         37.84         29.41        45.40 o                         
  -3  25   5          1.70         17.37        31.22 o                         
  -2  25   5          4.62         -6.25        21.52 o                         
  -1  25   5          7.45        -21.39        21.39 o                         
   0  25   5         11.73        -31.56        37.73 o                         
   1  25   5         28.61         33.12        35.86 o                         
   2  25   5          0.96         45.94        36.51 o                         
  -3  26   5         41.31          4.38        33.70 o                         
  -2  26   5          1.88         48.97        35.22 o                         
   1  26   5         44.46         60.77        41.39 o                         
 -10   0   6       1593.86       1705.85        86.99 o                         
  -8   0   6       2469.75       2426.71        90.40 o                         
  -6   0   6       4771.32       4607.17       113.77 o                         
  -4   0   6        199.03        232.94        29.14 o                         
  -2   0   6       8252.50       8469.55        95.86 o                         
   0   0   6       3165.84       3273.66        77.70 o                         
   2   0   6        187.92        240.95        27.69 o                         
   4   0   6        111.46         90.49        23.09 o                         
   6   0   6        254.04        291.90        36.12 o                         
   8   0   6        241.67        234.94        37.89 o                         
 -11   1   6        669.28        630.34        48.44 o                         
 -10   1   6          0.09         21.15        19.46 o                         
  -9   1   6        544.72        540.48        35.20 o                         
  -8   1   6         52.61         93.93        18.68 o                         
  -7   1   6         24.97         35.52        13.36 o                         
  -6   1   6        120.77        150.59        18.74 o                         
  -5   1   6       2854.83       2756.68        56.66 o                         
  -4   1   6        281.86        285.37        15.86 o                         
  -3   1   6         34.63         16.40         7.90 o                         
  -2   1   6         44.75         54.07         6.06 o                         
  -1   1   6        652.77        685.43        25.26 o                         
   0   1   6         70.33         70.60        12.03 o                         
   1   1   6       7629.73       7839.90        88.97 o                         
   2   1   6       2042.91       1968.35        47.26 o                         
   3   1   6       4223.33       4210.64        71.73 o                         
   4   1   6       2238.60       2255.41        55.68 o                         
   5   1   6       3962.38       3865.83        76.31 o                         
   6   1   6          2.09          8.35        16.00 o                         
   7   1   6        680.76        678.60        37.24 o                         
   8   1   6        533.88        450.25        33.03 o                         
   9   1   6         67.68         58.13        40.98 o                         
 -11   2   6         67.27         98.30        25.74 o                         
 -10   2   6        155.82        181.58        24.56 o                         
  -9   2   6       2294.04       2310.29        66.80 o                         
  -8   2   6       2160.13       2079.74        59.68 o                         
  -7   2   6         11.64         15.29        19.60 o                         
  -6   2   6       2962.42       2883.24        60.49 o                         
  -5   2   6       1429.45       1298.11        39.76 o                         
  -4   2   6       2490.17       2458.94        36.32 o                         
  -3   2   6      10099.65      10433.09       113.28 o                         
  -2   2   6       1615.59       1562.32        31.38 o                         
  -1   2   6       4992.55       5523.13        68.78 o                         
   0   2   6       4004.95       4337.87        76.25 o                         
   1   2   6       2756.68       2796.70        53.67 o                         
   2   2   6        716.10        715.25        29.87 o                         
   3   2   6         30.41         54.41        14.40 o                         
   4   2   6        613.35        666.29        31.97 o                         
   5   2   6        831.68        939.06        46.75 o                         
   6   2   6          0.82        -15.40        15.40 o                         
   7   2   6        401.91        374.42        30.53 o                         
   8   2   6        649.53        634.88        52.60 o                         
   9   2   6       1272.54       1195.36       102.63 o                         
 -11   3   6         27.76         13.77        30.64 o                         
 -10   3   6        877.17        948.27        54.99 o                         
  -9   3   6        449.60        478.37        32.78 o                         
  -8   3   6       1652.25       1544.91        51.66 o                         
  -7   3   6         80.54         98.78        16.19 o                         
  -6   3   6        271.00        256.25        20.46 o                         
  -5   3   6        397.78        380.16        31.53 o                         
  -4   3   6        427.33        406.13        13.66 o                         
  -3   3   6       3136.62       3111.33        37.31 o                         
  -2   3   6       3102.74       2946.70        31.16 o                         
  -1   3   6          0.76         -1.04        11.36 o                         
   0   3   6        292.98        251.98        12.08 o                         
   1   3   6        386.53        363.64        21.90 o                         
   2   3   6      12367.29      12704.45       118.30 o                         
   3   3   6       3582.81       3463.03        65.52 o                         
   4   3   6       6119.30       6212.63        91.51 o                         
   5   3   6         16.86          4.56        13.63 o                         
   6   3   6       2394.92       2339.77        63.17 o                         
   7   3   6         91.94        103.83        22.89 o                         
   8   3   6        331.85        277.56        34.68 o                         
   9   3   6        370.01        321.83        60.27 o                         
 -11   4   6       1916.62       1943.96        98.62 o                         
 -10   4   6       1130.83       1105.87        58.40 o                         
  -9   4   6        622.40        650.69        40.31 o                         
  -8   4   6         28.22         51.36        15.94 o                         
  -7   4   6       1528.36       1607.10        48.62 o                         
  -6   4   6        175.09        195.87        18.79 o                         
  -5   4   6       2549.79       2467.42        52.83 o                         
  -4   4   6         69.71         72.23         7.00 o                         
  -3   4   6       9106.62       9268.28        65.31 o                         
  -2   4   6        554.50        566.55        18.96 o                         
  -1   4   6       7964.55       8405.31        98.98 o                         
   0   4   6         68.61         71.14        13.26 o                         
   1   4   6       2693.70       2804.75        54.41 o                         
   2   4   6        309.60        306.57        20.91 o                         
   3   4   6       1429.28       1483.74        43.63 o                         
   4   4   6        605.03        593.45        30.90 o                         
   5   4   6        293.26        266.40        23.48 o                         
   6   4   6         46.27         33.19        16.03 o                         
   7   4   6        359.29        395.89        26.75 o                         
   8   4   6        109.70         61.02        21.31 o                         
 -11   5   6          1.52        116.92        91.94 o                         
 -10   5   6       1459.48       1399.57        65.36 o                         
  -9   5   6        177.15        143.77        24.20 o                         
  -8   5   6        853.40        866.87        39.46 o                         
  -7   5   6        359.60        386.73        30.59 o                         
  -6   5   6         31.52         57.46        16.19 o                         
  -5   5   6        389.62        423.85        20.47 o                         
  -4   5   6       2359.26       2223.89        28.58 o                         
  -3   5   6        379.27        375.72        14.63 o                         
  -2   5   6        772.41        758.50        22.20 o                         
  -1   5   6        833.93        793.09        32.08 o                         
   0   5   6       7668.70       7821.89        74.24 o                         
   1   5   6        460.08        418.27        23.03 o                         
   2   5   6       3672.77       3633.38        64.54 o                         
   3   5   6        250.18        228.05        20.46 o                         
   4   5   6       8157.85       8326.73       106.14 o                         
   5   5   6        825.36        837.94        45.87 o                         
   6   5   6       1794.10       1795.32        50.36 o                         
   7   5   6         89.55         77.29        18.62 o                         
   8   5   6        148.35        142.44        24.82 o                         
 -11   6   6        368.99        358.26        75.37 o                         
 -10   6   6       1212.03       1243.87        62.52 o                         
  -9   6   6        340.00        294.94        32.50 o                         
  -8   6   6        771.41        837.88        46.07 o                         
  -7   6   6       2909.30       2903.75        64.10 o                         
  -6   6   6       2530.42       2472.04        55.22 o                         
  -5   6   6       4452.05       4571.69        60.59 o                         
  -4   6   6        940.03        890.70        17.94 o                         
  -3   6   6       1932.62       1799.05        30.15 o                         
  -2   6   6        921.05        955.55        27.41 o                         
  -1   6   6       8133.38       8440.92       100.30 o                         
   0   6   6        130.40        143.79        13.09 o                         
   1   6   6        252.20        194.21        14.86 o                         
   2   6   6        224.47        215.99        22.14 o                         
   3   6   6        514.83        486.12        29.74 o                         
   4   6   6       1076.44       1009.63        38.29 o                         
   5   6   6       1063.34       1148.86        38.94 o                         
   6   6   6       1306.68       1302.85        43.39 o                         
   7   6   6        597.65        615.95        38.42 o                         
   8   6   6        719.29        762.42        59.58 o                         
 -10   7   6          6.66        -11.89        27.22 o                         
  -9   7   6         52.50         46.21        19.24 o                         
  -8   7   6       1250.18       1351.63       108.75 o                         
  -7   7   6         79.49         54.48        13.01 o                         
  -6   7   6        621.98        552.68        24.18 o                         
  -5   7   6        487.26        476.01        21.19 o                         
  -4   7   6       1268.29       1191.73        35.68 o                         
  -3   7   6       3625.36       3568.51        42.17 o                         
  -2   7   6        438.27        446.93        18.56 o                         
  -1   7   6       2710.24       2658.05        57.12 o                         
   0   7   6       2182.91       2094.52        42.07 o                         
   1   7   6       1081.87       1196.68        33.25 o                         
   2   7   6       2661.40       2619.05        55.41 o                         
   3   7   6       6286.16       6422.61        89.36 o                         
   4   7   6         10.43         14.24        14.70 o                         
   5   7   6         87.02         93.41        15.39 o                         
   6   7   6        906.98        883.54        42.89 o                         
   7   7   6        735.42        731.67        42.26 o                         
   8   7   6         21.06          8.62        19.42 o                         
 -10   8   6       1328.19       1456.90       191.38 o                         
  -9   8   6         96.55        118.76        30.89 o                         
  -8   8   6       3324.91       3406.67        89.02 o                         
  -7   8   6        385.00        389.21        30.85 o                         
  -6   8   6       1604.37       1572.08        38.71 o                         
  -5   8   6         25.19         33.31         9.77 o                         
  -4   8   6       8711.88       8584.43        90.79 o                         
  -3   8   6        407.55        385.23        15.41 o                         
  -2   8   6        322.17        346.22        17.24 o                         
  -1   8   6         38.33         15.33        12.40 o                         
   0   8   6        173.11        168.54        11.01 o                         
   1   8   6         19.76          6.86        10.54 o                         
   2   8   6        295.56        307.82        21.61 o                         
   3   8   6       1020.90       1045.59        37.69 o                         
   4   8   6         29.24         32.31        12.02 o                         
   5   8   6        141.09        156.13        17.36 o                         
   6   8   6          0.37          3.32        19.99 o                         
   7   8   6          0.42        -14.21        24.75 o                         
   8   8   6        765.07        799.13        52.97 o                         
 -10   9   6         23.44         16.68        28.01 o                         
  -9   9   6        291.26        295.49        41.71 o                         
  -8   9   6          0.01         32.05        24.76 o                         
  -7   9   6          6.84          5.27        14.25 o                         
  -6   9   6          4.61         13.64         9.45 o                         
  -5   9   6         21.41         42.20         9.43 o                         
  -4   9   6        627.88        652.50        24.13 o                         
  -3   9   6       7971.03       7987.01        72.66 o                         
  -2   9   6       1103.98       1142.94        30.04 o                         
  -1   9   6       4016.35       3949.92        81.09 o                         
   0   9   6       1041.81        988.18        24.82 o                         
   1   9   6       2558.26       2496.81        62.90 o                         
   2   9   6         57.39         59.07        17.35 o                         
   3   9   6       2320.92       2294.39        54.38 o                         
   4   9   6        369.03        348.25        22.23 o                         
   5   9   6       3092.58       2973.51        73.99 o                         
   6   9   6        775.44        663.15        43.02 o                         
   7   9   6        213.48        214.29        36.44 o                         
   8   9   6          4.16        -27.14        32.24 o                         
 -10  10   6        796.86        790.29       101.95 o                         
  -9  10   6          0.27         57.88        26.57 o                         
  -8  10   6       1119.23       1084.27        72.36 o                         
  -7  10   6       1380.88       1527.02        59.67 o                         
  -6  10   6       3462.88       3339.83       145.45 o                         
  -5  10   6       1053.90       1077.16        27.85 o                         
  -4  10   6       3907.15       3817.56        57.40 o                         
  -3  10   6       1621.06       1592.73        34.25 o                         
  -2  10   6       2432.68       2466.50        44.02 o                         
  -1  10   6        288.92        291.42        15.63 o                         
   0  10   6         23.00         32.18         8.54 o                         
   1  10   6         75.76         69.99        11.96 o                         
   2  10   6        591.91        584.77        26.65 o                         
   3  10   6         35.64         37.49        12.89 o                         
   4  10   6       1432.16       1439.60        50.94 o                         
   5  10   6         53.95         70.17        18.40 o                         
   6  10   6        365.43        379.39        31.52 o                         
   7  10   6       1366.23       1432.09        58.28 o                         
   8  10   6        969.21        955.46        98.13 o                         
  -9  11   6        128.64        152.18        36.13 o                         
  -8  11   6        517.78        411.98        53.34 o                         
  -7  11   6        492.04        488.83        36.43 o                         
  -6  11   6         97.73         82.92        22.03 o                         
  -5  11   6        504.63        520.43        28.23 o                         
  -4  11   6        889.53        957.52        35.04 o                         
  -3  11   6        249.14        221.93        15.18 o                         
  -2  11   6       1331.56       1333.97        38.11 o                         
  -1  11   6       1283.12       1284.79        31.30 o                         
   0  11   6       6808.78       6908.33        76.51 o                         
   1  11   6        946.39        885.94        39.34 o                         
   2  11   6        848.51        854.71        31.82 o                         
   3  11   6       1211.22       1108.68        39.39 o                         
   4  11   6       3398.92       3387.48        76.80 o                         
   5  11   6       1812.88       1772.56        59.24 o                         
   6  11   6       1097.61       1204.35        51.48 o                         
   7  11   6        503.43        467.24        58.49 o                         
   8  11   6          0.97        -10.64        35.92 o                         
  -9  12   6       2034.75       2168.06       106.42 o                         
  -8  12   6         30.21        101.79        33.87 o                         
  -7  12   6        704.73        750.63        44.37 o                         
  -6  12   6         80.52         89.78        20.54 o                         
  -5  12   6       2782.91       2863.67        62.35 o                         
  -4  12   6        368.71        366.59        27.14 o                         
  -3  12   6       4667.56       4593.89        74.16 o                         
  -2  12   6       2327.54       2264.71        44.31 o                         
  -1  12   6       2861.44       2803.57        46.89 o                         
   0  12   6       1920.65       1958.19        41.37 o                         
   1  12   6        417.66        386.45        27.62 o                         
   2  12   6        718.21        770.10        30.56 o                         
   3  12   6        372.66        365.85        32.13 o                         
   4  12   6        313.29        342.58        27.12 o                         
   5  12   6        184.47        164.48        23.02 o                         
   6  12   6        197.61        198.73        29.68 o                         
   7  12   6       1201.41       1316.75        64.13 o                         
  -9  13   6       1006.17        888.98       101.21 o                         
  -8  13   6        570.15        539.58        55.37 o                         
  -7  13   6        553.98        567.04        40.01 o                         
  -6  13   6        106.90        119.33        21.89 o                         
  -5  13   6          0.90          9.24        13.25 o                         
  -4  13   6        148.11        158.48        17.28 o                         
  -3  13   6          0.13          2.65        11.43 o                         
  -2  13   6       3241.57       3255.25        53.66 o                         
  -1  13   6        438.81        410.83        19.98 o                         
   0  13   6       1718.71       1799.88        46.54 o                         
   1  13   6         32.03         67.60        17.62 o                         
   2  13   6       6472.88       6763.95       109.40 o                         
   3  13   6        613.45        637.53        40.00 o                         
   4  13   6       2180.31       2264.61        64.73 o                         
   5  13   6        664.61        613.41        37.67 o                         
   6  13   6       1232.05       1229.45        53.63 o                         
   7  13   6          1.44        -16.41        29.21 o                         
  -9  14   6        771.33        838.43        71.81 o                         
  -8  14   6        963.30       1084.16        57.65 o                         
  -7  14   6       1385.33       1447.40        62.60 o                         
  -6  14   6       1311.45       1352.62        57.32 o                         
  -5  14   6       3636.59       3554.58        71.50 o                         
  -4  14   6        589.41        565.78        29.43 o                         
  -3  14   6       4910.34       4846.56        94.44 o                         
  -2  14   6        446.02        465.24        23.25 o                         
  -1  14   6        198.67        218.14        16.29 o                         
   0  14   6         67.88         54.32        15.27 o                         
   1  14   6       1604.94       1629.10        44.95 o                         
   2  14   6         35.54         16.28        15.99 o                         
   3  14   6         36.30         55.67        24.27 o                         
   4  14   6          8.07         -1.28        17.32 o                         
   5  14   6         88.73         48.38        18.45 o                         
   6  14   6         18.65         21.14        17.98 o                         
   7  14   6       1612.57       1598.80       123.82 o                         
  -8  15   6        892.52        920.30        54.75 o                         
  -7  15   6        452.72        489.59        39.90 o                         
  -6  15   6        190.13        137.58        35.41 o                         
  -5  15   6         34.63         52.04        19.07 o                         
  -4  15   6        118.80        100.86        16.01 o                         
  -3  15   6        389.78        357.39        24.78 o                         
  -2  15   6       1025.52       1014.80        29.05 o                         
  -1  15   6       2136.91       2353.10        43.01 o                         
   0  15   6       1186.63       1181.76        39.39 o                         
   1  15   6       1440.65       1424.67        44.79 o                         
   2  15   6        734.60        847.47        42.64 o                         
   3  15   6        601.61        601.58        55.40 o                         
   4  15   6       3254.17       3328.06        80.49 o                         
   5  15   6        537.96        537.99        36.72 o                         
   6  15   6        479.59        412.64        37.26 o                         
   7  15   6        350.55        426.34        70.60 o                         
  -8  16   6        967.24       1155.42        61.46 o                         
  -7  16   6        258.81        259.04        31.09 o                         
  -6  16   6       1799.00       1843.91        68.83 o                         
  -5  16   6        945.44        861.38        47.68 o                         
  -4  16   6        381.19        339.36        30.59 o                         
  -3  16   6        192.59        208.15        20.38 o                         
  -2  16   6       1993.31       1995.46        46.15 o                         
  -1  16   6         24.11         16.83         9.32 o                         
   0  16   6        713.70        734.73        33.18 o                         
   1  16   6         83.18         73.36        15.48 o                         
   2  16   6          9.75         14.35        17.99 o                         
   3  16   6        289.09        309.09        26.21 o                         
   4  16   6        205.96        214.55        27.86 o                         
   5  16   6        140.67        160.69        25.02 o                         
   6  16   6        608.20        600.57        55.30 o                         
  -8  17   6        115.00        120.75        27.48 o                         
  -7  17   6        308.09        269.14        32.69 o                         
  -6  17   6         14.67         -3.23        37.02 o                         
  -5  17   6        673.25        706.60        52.21 o                         
  -4  17   6        102.60        111.63        21.95 o                         
  -3  17   6         35.16         32.34        19.30 o                         
  -2  17   6         52.52         87.44        15.07 o                         
  -1  17   6       1359.26       1339.10        38.87 o                         
   0  17   6         11.52         16.68        10.87 o                         
   1  17   6       2569.20       2757.87        64.09 o                         
   2  17   6         22.12         13.66        20.43 o                         
   3  17   6       2702.04       2584.42        67.97 o                         
   4  17   6         30.42         36.34        18.53 o                         
   5  17   6       1906.74       1963.05        66.87 o                         
   6  17   6         84.18         49.19        26.81 o                         
  -8  18   6       1460.10       1473.30       115.95 o                         
  -7  18   6         77.71         45.55        29.07 o                         
  -6  18   6        540.14        597.35        44.67 o                         
  -5  18   6        179.82        177.23        24.90 o                         
  -4  18   6       2113.71       2108.37        71.93 o                         
  -3  18   6         80.36         54.94        17.67 o                         
  -2  18   6       4004.71       3964.20        95.51 o                         
  -1  18   6        718.04        678.89        28.88 o                         
   0  18   6        871.41        809.35        31.85 o                         
   1  18   6       1517.67       1467.35        48.35 o                         
   2  18   6          0.14         -1.85        16.56 o                         
   3  18   6          3.58         19.28        18.08 o                         
   4  18   6          0.17         -2.85        19.82 o                         
   5  18   6        498.39        492.67        36.55 o                         
  -8  19   6          0.19        -15.65        35.07 o                         
  -7  19   6         46.84         -2.18        26.92 o                         
  -6  19   6         94.77         64.58        31.63 o                         
  -5  19   6         26.31          3.68        18.10 o                         
  -4  19   6         87.71         58.40        20.12 o                         
  -3  19   6        673.18        680.92        42.54 o                         
  -2  19   6        118.53        179.92        24.55 o                         
  -1  19   6        854.88        852.88        32.97 o                         
   0  19   6        973.01        966.76        35.41 o                         
   1  19   6       1893.84       2044.97        67.83 o                         
   2  19   6       2071.96       2057.39        69.87 o                         
   3  19   6       1355.97       1426.31        52.91 o                         
   4  19   6        563.56        554.94        43.27 o                         
   5  19   6       1112.77       1046.95        80.52 o                         
  -7  20   6        736.18        703.84        51.21 o                         
  -6  20   6         57.17         32.11        28.56 o                         
  -5  20   6        859.55        783.54        49.69 o                         
  -4  20   6        874.71        892.66        50.45 o                         
  -3  20   6       1319.03       1369.36        60.84 o                         
  -2  20   6        483.29        572.72        49.34 o                         
  -1  20   6        379.69        369.62        44.96 o                         
   0  20   6        158.28        126.91        18.36 o                         
   1  20   6       1408.85       1410.42        67.90 o                         
   2  20   6        125.69        183.75        31.99 o                         
   3  20   6         11.54         -4.88        15.21 o                         
   4  20   6        719.00        820.48        51.91 o                         
   5  20   6        224.16        195.65        50.50 o                         
  -6  21   6        191.93        134.83        42.09 o                         
  -5  21   6        195.17        232.85        32.03 o                         
  -4  21   6          0.15         -8.84        26.92 o                         
  -3  21   6        158.51        194.82        27.01 o                         
  -2  21   6        443.66        423.46        74.06 o                         
  -1  21   6        679.37        671.67        45.35 o                         
   0  21   6       1742.17       1774.93        55.91 o                         
   1  21   6         54.19          5.95        15.07 o                         
   2  21   6       2293.47       2470.61        79.85 o                         
   3  21   6        419.96        319.50        33.71 o                         
   4  21   6       1456.36       1433.36        81.81 o                         
   5  21   6        135.00        246.40        59.62 o                         
  -6  22   6          7.81         39.51        30.21 o                         
  -5  22   6       1721.42       1736.21        73.83 o                         
  -4  22   6         77.76         56.43        24.12 o                         
  -3  22   6        326.85        313.06        43.01 o                         
  -2  22   6          0.08         37.85        19.94 o                         
  -1  22   6        911.63        920.22        62.03 o                         
   0  22   6         68.01         10.49        21.17 o                         
   1  22   6         14.93         -1.08        16.42 o                         
   2  22   6         90.03         81.88        20.80 o                         
   3  22   6         13.05        116.63        33.96 o                         
  -6  23   6        147.20         61.81        36.23 o                         
  -5  23   6        271.74        227.77        31.62 o                         
  -4  23   6        595.88        555.55        62.66 o                         
  -3  23   6        128.92         80.96        21.33 o                         
  -2  23   6        271.86        348.13        42.85 o                         
  -1  23   6        177.22        179.82        31.70 o                         
   0  23   6       2229.90       2452.33       100.76 o                         
   1  23   6        232.51        261.69        30.05 o                         
   2  23   6       1093.97       1232.20        70.22 o                         
   3  23   6        161.96        155.72        40.09 o                         
  -5  24   6        182.19        161.42        62.94 o                         
  -4  24   6        396.45        301.52        66.62 o                         
  -3  24   6        310.99        233.04        55.31 o                         
  -2  24   6        242.31        279.23        46.86 o                         
  -1  24   6          0.42        -24.33        24.33 o                         
   0  24   6        248.24        314.20        41.33 o                         
   1  24   6        172.27        182.61        31.06 o                         
   2  24   6          0.16         70.80        28.12 o                         
   3  24   6         55.47         43.59        37.07 o                         
  -1  25   6        937.69       1024.04        98.68 o                         
   0  25   6         89.06        118.19        44.98 o                         
  -9   0   7        382.23        337.85        73.52 o                         
  -7   0   7        480.81        493.73        68.23 o                         
  -5   0   7         10.07         26.64        18.73 o                         
  -3   0   7       3240.17       3401.22        75.73 o                         
  -1   0   7         28.72         39.14        38.63 o                         
   1   0   7        115.45        141.62        24.00 o                         
   3   0   7        310.18        333.23        33.73 o                         
   5   0   7        111.26         75.82        25.38 o                         
   7   0   7         35.12         55.97        26.57 o                         
 -11   1   7         28.71         80.37        44.97 o                         
 -10   1   7          5.71         -6.35        17.44 o                         
  -9   1   7          0.67         19.96        16.01 o                         
  -8   1   7         55.69         77.78        17.13 o                         
  -7   1   7        162.70        152.00        25.19 o                         
  -6   1   7        764.04        750.56        37.87 o                         
  -5   1   7        783.58        791.65        33.11 o                         
  -4   1   7         26.28         22.38         8.16 o                         
  -3   1   7          7.06         17.80         8.17 o                         
  -2   1   7         68.40         63.74         7.16 o                         
  -1   1   7         57.05         89.64        13.85 o                         
   0   1   7        224.69        243.35        18.79 o                         
   1   1   7        178.10        182.54        18.26 o                         
   2   1   7          9.49         44.55        14.24 o                         
   3   1   7        149.41        154.42        18.06 o                         
   4   1   7         83.28         86.16        17.35 o                         
   5   1   7          6.48          7.30        14.05 o                         
   6   1   7         56.75         37.97        16.07 o                         
   7   1   7        151.25        156.23        23.25 o                         
   8   1   7         17.70        -42.79        48.98 o                         
 -11   2   7          2.46         26.01        28.80 o                         
 -10   2   7        287.42        318.13        34.98 o                         
  -9   2   7        157.74        162.65        22.47 o                         
  -8   2   7        156.29        146.01        24.10 o                         
  -7   2   7        136.65        106.76        16.80 o                         
  -6   2   7         32.63         28.61        14.65 o                         
  -5   2   7        407.69        375.06        23.70 o                         
  -4   2   7        206.54        216.30        14.82 o                         
  -3   2   7        267.89        270.65        13.29 o                         
  -2   2   7         61.31         46.74         8.15 o                         
  -1   2   7          8.20          7.83         4.11 o                         
   0   2   7        208.92        186.90        17.67 o                         
   1   2   7         31.67         39.39        12.76 o                         
   2   2   7         40.66         52.05        13.90 o                         
   3   2   7        191.98        167.59        19.53 o                         
   4   2   7         25.50         40.30        14.31 o                         
   5   2   7          0.13         -1.31        14.95 o                         
   6   2   7         29.64         31.85        15.63 o                         
   7   2   7          8.00        -18.04        18.04 o                         
   8   2   7         34.18         82.21        39.71 o                         
 -11   3   7         40.16         19.24        42.81 o                         
 -10   3   7          0.87         18.75        19.90 o                         
  -9   3   7          5.96         11.21        20.57 o                         
  -8   3   7         10.82          4.54        21.96 o                         
  -7   3   7        219.40        199.87        20.72 o                         
  -6   3   7          3.52          7.77        11.78 o                         
  -5   3   7        123.02        108.23        15.94 o                         
  -4   3   7        403.00        381.12        16.86 o                         
  -3   3   7        119.04        112.05        10.09 o                         
  -2   3   7        375.26        381.83        20.73 o                         
  -1   3   7         48.59         54.68        10.34 o                         
   0   3   7          0.11          2.37        10.89 o                         
   1   3   7        152.99        167.91        19.48 o                         
   2   3   7         22.75         25.42        12.95 o                         
   3   3   7         22.85         12.00        12.91 o                         
   4   3   7        497.69        519.05        30.94 o                         
   5   3   7        105.30         93.98        17.86 o                         
   6   3   7         15.03          8.40        15.07 o                         
   7   3   7         76.03         89.00        19.67 o                         
   8   3   7         20.90         28.53        36.85 o                         
 -11   4   7         42.16         48.01        47.60 o                         
 -10   4   7        173.02        164.41        35.61 o                         
  -9   4   7          9.87         14.44        19.85 o                         
  -8   4   7        374.28        345.76        27.17 o                         
  -7   4   7          0.33         10.50        12.29 o                         
  -6   4   7        160.48        166.24        17.76 o                         
  -5   4   7         61.76         69.57        12.91 o                         
  -4   4   7         35.62         29.37         7.18 o                         
  -3   4   7        161.44        150.55        10.65 o                         
  -2   4   7          1.17         -0.12         8.52 o                         
  -1   4   7        101.55         91.37         9.99 o                         
   0   4   7        133.04        147.39        16.77 o                         
   1   4   7        544.40        534.70        27.80 o                         
   2   4   7        220.77        217.77        20.15 o                         
   3   4   7         70.45         50.19        14.19 o                         
   4   4   7        496.91        486.95        29.90 o                         
   5   4   7          6.64         13.92        15.43 o                         
   6   4   7        250.20        230.59        24.54 o                         
   7   4   7         41.46        -10.37        19.53 o                         
   8   4   7          2.23         18.02        37.34 o                         
 -11   5   7          2.97         10.72        39.76 o                         
 -10   5   7         53.63         32.31        30.86 o                         
  -9   5   7         14.78          1.57        16.24 o                         
  -8   5   7          9.74         16.36        20.91 o                         
  -7   5   7        173.93        157.26        22.76 o                         
  -6   5   7          1.04          1.87        11.72 o                         
  -5   5   7        252.02        250.80        16.48 o                         
  -4   5   7        410.31        401.70        19.50 o                         
  -3   5   7        209.88        205.96        12.55 o                         
  -2   5   7        122.92        138.94        12.32 o                         
  -1   5   7         81.42         95.55        14.34 o                         
   0   5   7          5.93          8.53         7.58 o                         
   1   5   7         19.45         29.56        15.75 o                         
   2   5   7         27.65         27.97        12.58 o                         
   3   5   7          0.38          3.73        14.95 o                         
   4   5   7          0.09         -5.15        12.83 o                         
   5   5   7          4.79          1.84        14.57 o                         
   6   5   7         28.51         31.36        22.30 o                         
   7   5   7          5.23          0.32        19.06 o                         
 -10   6   7          7.54         73.18        33.99 o                         
  -9   6   7          9.26         -5.19        17.17 o                         
  -8   6   7         42.84         16.32        24.04 o                         
  -7   6   7         11.49          7.31        11.66 o                         
  -6   6   7          4.63         -2.36        11.35 o                         
  -5   6   7         22.64         23.18         9.76 o                         
  -4   6   7         13.62         15.94         8.83 o                         
  -3   6   7        216.26        205.73        12.69 o                         
  -2   6   7         94.30        112.81        14.79 o                         
  -1   6   7        101.95        105.39        12.01 o                         
   0   6   7        156.53        175.60        14.43 o                         
   1   6   7        270.33        242.02        19.92 o                         
   2   6   7         30.26         24.22        13.10 o                         
   3   6   7          4.86          5.53        13.09 o                         
   4   6   7         82.03         93.09        17.58 o                         
   5   6   7         14.58          4.23        18.23 o                         
   6   6   7          3.90        -19.25        20.33 o                         
   7   6   7         22.18         -2.51        29.85 o                         
 -10   7   7          8.04         16.75        42.13 o                         
  -9   7   7          1.31          5.30        23.06 o                         
  -8   7   7         50.44         78.70        18.83 o                         
  -7   7   7         25.84         48.88        16.06 o                         
  -6   7   7         29.36         33.17        12.53 o                         
  -5   7   7          0.00         -6.39         8.68 o                         
  -4   7   7          8.24         16.84         8.62 o                         
  -3   7   7         63.82         51.00         9.61 o                         
  -2   7   7         20.24         18.96        13.58 o                         
  -1   7   7        428.97        428.11        20.97 o                         
   0   7   7        409.30        425.25        21.41 o                         
   1   7   7        185.04        191.29        18.74 o                         
   2   7   7          2.87         -9.34        14.58 o                         
   3   7   7        585.44        532.28        35.02 o                         
   4   7   7        185.06        197.89        21.17 o                         
   5   7   7        112.14         99.28        18.34 o                         
   6   7   7        132.44        115.96        27.47 o                         
   7   7   7         22.83         86.17        25.08 o                         
 -10   8   7          5.49        -10.71        41.14 o                         
  -9   8   7          8.02         23.14        25.06 o                         
  -8   8   7         49.47         22.38        35.80 o                         
  -7   8   7        107.31        113.40        19.47 o                         
  -6   8   7         58.63         78.29        11.99 o                         
  -5   8   7        266.64        279.16        16.37 o                         
  -4   8   7        250.37        254.56        16.98 o                         
  -3   8   7        219.32        225.24        14.83 o                         
  -2   8   7          6.98          4.27         9.39 o                         
  -1   8   7        520.92        533.26        21.01 o                         
   0   8   7        115.68        105.49        15.16 o                         
   1   8   7        175.94        174.95        15.72 o                         
   2   8   7         15.74         -8.40        12.71 o                         
   3   8   7        256.61        223.77        23.47 o                         
   4   8   7         27.95         25.98        14.51 o                         
   5   8   7        442.96        423.43        37.13 o                         
   6   8   7         41.42          1.46        23.36 o                         
   7   8   7        149.72         42.43        20.48 o                         
 -10   9   7         61.86        149.74        55.35 o                         
  -9   9   7          0.80          3.35        23.56 o                         
  -8   9   7         49.04         78.10        29.94 o                         
  -7   9   7         75.23         75.60        27.16 o                         
  -6   9   7          0.15        -14.88        14.88 o                         
  -5   9   7          2.17         11.43         8.51 o                         
  -4   9   7          5.95         -1.12         9.41 o                         
  -3   9   7         64.03         51.74        12.80 o                         
  -2   9   7         70.71         45.37         9.99 o                         
  -1   9   7          2.83         10.70        11.00 o                         
   0   9   7        159.68        163.89        16.15 o                         
   1   9   7        628.66        659.67        28.09 o                         
   2   9   7         62.52         47.74        13.54 o                         
   3   9   7         34.82         22.04        13.79 o                         
   4   9   7        461.40        441.78        30.23 o                         
   5   9   7        440.88        445.29        38.28 o                         
   6   9   7        225.10        199.89        30.12 o                         
   7   9   7         25.07         37.87        37.03 o                         
  -9  10   7          0.47          0.49        25.42 o                         
  -8  10   7          7.56         -2.31        35.92 o                         
  -7  10   7          9.45         12.85        22.17 o                         
  -6  10   7         42.96         38.30        17.46 o                         
  -5  10   7         38.35         24.24        10.33 o                         
  -4  10   7        367.00        339.81        23.29 o                         
  -3  10   7         74.86         83.58        14.81 o                         
  -2  10   7        790.69        790.67        27.61 o                         
  -1  10   7        250.52        270.81        19.87 o                         
   0  10   7          4.92         15.35        10.07 o                         
   1  10   7         45.98         47.11        11.84 o                         
   2  10   7         58.95         41.60        14.36 o                         
   3  10   7         55.02         75.38        15.90 o                         
   4  10   7        162.93        203.10        27.73 o                         
   5  10   7        153.31        182.13        29.60 o                         
   6  10   7        166.26        215.79        43.33 o                         
   7  10   7         86.44        108.55        48.27 o                         
  -9  11   7         35.91          1.65        26.57 o                         
  -8  11   7         82.29         94.68        28.73 o                         
  -7  11   7          0.09         -5.30        15.08 o                         
  -6  11   7        348.99        365.54        31.77 o                         
  -5  11   7          2.65        -12.99        12.99 o                         
  -4  11   7         44.46         24.91        11.82 o                         
  -3  11   7         12.32          9.70        16.39 o                         
  -2  11   7          1.25         15.15        10.01 o                         
  -1  11   7        347.68        329.83        18.62 o                         
   0  11   7         30.55         15.73        14.87 o                         
   1  11   7         81.99         85.69        14.75 o                         
   2  11   7        386.78        392.76        34.87 o                         
   3  11   7        308.09        345.85        33.17 o                         
   4  11   7          0.96         -0.92        18.71 o                         
   5  11   7         63.33         76.54        32.44 o                         
   6  11   7         32.91         82.15        26.58 o                         
  -9  12   7         35.57         45.84        53.25 o                         
  -8  12   7          7.16         50.14        30.23 o                         
  -7  12   7          3.54        -13.92        23.38 o                         
  -6  12   7         83.30        110.91        22.28 o                         
  -5  12   7         79.50         78.99        14.70 o                         
  -4  12   7        580.65        587.80        30.29 o                         
  -3  12   7         26.09         25.99        12.33 o                         
  -2  12   7         16.87         20.64        10.14 o                         
  -1  12   7        304.99        310.09        18.82 o                         
   0  12   7        252.01        247.53        22.29 o                         
   1  12   7        529.17        530.63        26.80 o                         
   2  12   7        186.93        188.17        22.98 o                         
   3  12   7         53.27         40.60        17.30 o                         
   4  12   7        251.84        209.61        29.76 o                         
   5  12   7        183.84        172.79        27.73 o                         
   6  12   7        190.93        232.88        30.98 o                         
  -8  13   7         31.11         94.68        28.77 o                         
  -7  13   7         64.08         55.81        18.87 o                         
  -6  13   7        107.73        140.87        27.51 o                         
  -5  13   7         25.67         14.35        13.56 o                         
  -4  13   7         79.72         73.08        15.12 o                         
  -3  13   7         10.57         11.34        17.25 o                         
  -2  13   7        243.22        259.25        21.63 o                         
  -1  13   7        208.82        238.95        17.72 o                         
   0  13   7         73.99         44.81        20.23 o                         
   1  13   7         16.93         29.82        14.63 o                         
   2  13   7          1.03          6.82        13.90 o                         
   3  13   7          0.22          8.34        29.48 o                         
   4  13   7          9.13          9.79        20.00 o                         
   5  13   7         19.99         46.73        22.54 o                         
   6  13   7         11.17         -4.11        47.47 o                         
  -8  14   7          0.00        -25.12        25.12 o                         
  -7  14   7         26.74         33.77        25.89 o                         
  -6  14   7          2.89         -8.75        17.38 o                         
  -5  14   7        294.71        297.00        24.29 o                         
  -4  14   7        226.08        200.22        20.05 o                         
  -3  14   7         20.41         32.72        14.88 o                         
  -2  14   7         16.54         26.39        13.45 o                         
  -1  14   7        281.10        260.80        18.64 o                         
   0  14   7         20.56         14.00        12.49 o                         
   1  14   7         21.72         33.16        14.55 o                         
   2  14   7         29.52         34.35        15.61 o                         
   3  14   7         24.71         50.42        20.80 o                         
   4  14   7          1.26        -17.56        19.13 o                         
   5  14   7          0.03        -16.08        21.59 o                         
   6  14   7          2.83        -30.89        30.89 o                         
  -8  15   7         37.44         -4.91        26.44 o                         
  -7  15   7        221.13        210.63        29.34 o                         
  -6  15   7          8.49         17.16        16.89 o                         
  -5  15   7        108.55        120.77        23.19 o                         
  -4  15   7         91.75         71.58        15.52 o                         
  -3  15   7        492.40        461.05        28.11 o                         
  -2  15   7         16.77         26.72        13.04 o                         
  -1  15   7        372.62        399.82        22.42 o                         
   0  15   7         25.43         27.77        13.55 o                         
   1  15   7         12.74         15.47        17.35 o                         
   2  15   7        136.37        148.11        28.26 o                         
   3  15   7          7.09        -50.88        50.88 o                         
   4  15   7         20.93         23.66        23.69 o                         
   5  15   7        102.16        133.10        25.87 o                         
  -7  16   7        257.49        222.94        35.12 o                         
  -6  16   7          9.42         20.63        34.84 o                         
  -5  16   7         18.69        -11.91        24.40 o                         
  -4  16   7        111.95        100.47        22.14 o                         
  -3  16   7         17.19         14.89        12.63 o                         
  -2  16   7        267.67        285.36        36.25 o                         
  -1  16   7         93.13         76.87        13.36 o                         
   0  16   7        161.45        165.86        17.13 o                         
   1  16   7         36.24         31.74        15.06 o                         
   2  16   7         28.44          5.61        18.36 o                         
   3  16   7         85.67         72.18        25.73 o                         
   4  16   7         17.85         15.20        30.85 o                         
   5  16   7         98.76         92.12        38.93 o                         
  -8  17   7        145.89         61.25        34.15 o                         
  -7  17   7          2.59         42.83        21.24 o                         
  -6  17   7        290.25        268.73        32.00 o                         
  -5  17   7          2.33         66.15        20.91 o                         
  -4  17   7        378.14        363.66        33.30 o                         
  -3  17   7        147.84         96.37        19.35 o                         
  -2  17   7        156.57        144.36        21.90 o                         
  -1  17   7        352.70        356.27        25.54 o                         
   0  17   7         27.40         25.94        11.71 o                         
   1  17   7         33.97         23.14        13.83 o                         
   2  17   7          2.62        -15.43        26.07 o                         
   3  17   7        127.16        131.95        32.76 o                         
   4  17   7        127.29         80.01        33.19 o                         
  -8  18   7        181.63        182.18        54.00 o                         
  -7  18   7         12.90         27.55        23.10 o                         
  -6  18   7        147.61        178.43        27.75 o                         
  -5  18   7         93.73         98.88        30.28 o                         
  -4  18   7          6.57         20.78        19.32 o                         
  -3  18   7         62.67         45.15        19.68 o                         
  -2  18   7        206.82        194.00        24.21 o                         
  -1  18   7         32.92         20.60        18.70 o                         
   0  18   7        185.78        215.43        19.80 o                         
   1  18   7         80.82         67.48        15.54 o                         
   2  18   7        272.85        271.01        28.96 o                         
   3  18   7         64.81         55.78        28.40 o                         
   4  18   7         45.45         49.30        21.90 o                         
  -7  19   7          0.29         25.65        35.31 o                         
  -6  19   7        525.44        496.07        63.58 o                         
  -5  19   7          8.26          2.84        19.51 o                         
  -4  19   7         17.31         32.39        18.61 o                         
  -3  19   7          3.06         30.30        23.50 o                         
  -2  19   7          3.33         23.47        16.64 o                         
  -1  19   7        256.61        225.02        22.24 o                         
   0  19   7        642.15        651.15        34.48 o                         
   1  19   7          3.28          0.84        15.11 o                         
   2  19   7          6.77          1.00        18.62 o                         
   3  19   7        287.93        371.55        75.84 o                         
   4  19   7         60.60        128.51        56.89 o                         
  -7  20   7         30.74         -4.58        37.11 o                         
  -6  20   7        277.92        424.77        51.51 o                         
  -5  20   7          5.93        -18.84        19.37 o                         
  -4  20   7         34.10         12.27        23.54 o                         
  -3  20   7        202.79        168.24        25.05 o                         
  -2  20   7        153.90        170.23        28.39 o                         
  -1  20   7        188.72        214.43        27.63 o                         
   0  20   7        346.83        283.84        30.30 o                         
   1  20   7          9.47         -2.45        15.09 o                         
   2  20   7         24.34        -14.06        29.62 o                         
   3  20   7          0.89         -1.77        46.96 o                         
  -6  21   7          0.03         95.72        45.38 o                         
  -5  21   7        218.90        310.18        61.74 o                         
  -4  21   7          6.45        -14.27        18.09 o                         
  -3  21   7         12.58         29.46        16.89 o                         
  -2  21   7        146.88        104.00        27.31 o                         
  -1  21   7        145.20        135.46        22.50 o                         
   0  21   7        172.05        232.44        27.15 o                         
   1  21   7         61.97         79.47        23.94 o                         
   2  21   7         69.17         83.43        29.69 o                         
   3  21   7         27.84         18.41        23.77 o                         
  -5  22   7          1.26        -44.30        44.30 o                         
  -4  22   7          2.03        -20.55        20.55 o                         
  -3  22   7          0.12         45.02        26.43 o                         
  -2  22   7         69.00         47.72        21.69 o                         
  -1  22   7        265.20        258.71        39.51 o                         
   0  22   7          3.68        -23.46        33.40 o                         
   1  22   7        159.49        164.16        25.06 o                         
   2  22   7         51.20         76.35        26.81 o                         
  -4  23   7         64.59         57.12        23.02 o                         
  -3  23   7          1.86         13.62        60.19 o                         
  -2  23   7        134.28        152.41        34.48 o                         
  -1  23   7          7.83         70.00        29.99 o                         
   0  23   7          0.00          6.31        46.90 o                         
   1  23   7          3.36         49.35        30.96 o                         
   2  23   7         53.95         38.43        28.94 o                         
  -4  24   7         31.35         70.85        39.90 o                         
  -2  24   7        234.45        337.06        60.85 o                         
  -1  24   7          8.58         75.79        44.78 o                         
   0  24   7        180.79        142.32        43.64 o                         
   1  24   7          0.68        -34.99        34.99 o                         
 -10   0   8        422.14        376.08        97.60 o                         
  -8   0   8        167.15        189.85        33.78 o                         
  -6   0   8       1225.25       1106.41        59.89 o                         
  -4   0   8        293.90        301.18        20.95 o                         
  -2   0   8        116.18        116.47        21.24 o                         
   0   0   8       1144.52       1034.29        87.41 o                         
   2   0   8       7069.43       7022.19       145.01 o                         
   4   0   8       2491.83       2725.92        99.12 o                         
   6   0   8       1051.33        878.31        80.48 o                         
 -11   1   8       1312.95       1152.56       117.72 o                         
 -10   1   8        162.07        187.66        25.47 o                         
  -9   1   8         93.18        129.17        22.82 o                         
  -8   1   8        252.99        223.48        23.71 o                         
  -7   1   8       1198.96       1183.74        45.35 o                         
  -6   1   8         80.03         91.65        16.94 o                         
  -5   1   8       2048.13       2116.96        63.46 o                         
  -4   1   8          7.14         13.97         7.90 o                         
  -3   1   8       2019.77       2057.14        40.01 o                         
  -2   1   8         39.25         51.57        12.47 o                         
  -1   1   8       1628.18       1664.53        48.45 o                         
   0   1   8        108.34        140.65        18.05 o                         
   1   1   8         45.34         65.82        13.96 o                         
   2   1   8        111.52        149.33        29.48 o                         
   3   1   8         11.87        -14.68        14.68 o                         
   4   1   8        237.97        233.78        25.22 o                         
   5   1   8        247.76        227.12        25.05 o                         
   6   1   8        123.07         99.11        20.78 o                         
   7   1   8        756.20        810.33        60.26 o                         
 -11   2   8        661.34        488.20        84.11 o                         
 -10   2   8        649.67        732.29        76.50 o                         
  -9   2   8          0.31         22.82        17.36 o                         
  -8   2   8        407.09        397.48        30.00 o                         
  -7   2   8        325.76        329.39        25.86 o                         
  -6   2   8        460.18        482.95        29.55 o                         
  -5   2   8          5.31         37.82        13.58 o                         
  -4   2   8       2957.80       2855.53        53.27 o                         
  -3   2   8       2471.59       2480.56        43.83 o                         
  -2   2   8          4.15         30.83        11.56 o                         
  -1   2   8        535.13        555.87        28.11 o                         
   0   2   8       1186.46       1133.28        39.91 o                         
   1   2   8         30.12         48.43        14.49 o                         
   2   2   8       2903.69       3076.37        68.78 o                         
   3   2   8       2427.66       2577.71        65.74 o                         
   4   2   8       2249.73       2291.29        64.27 o                         
   5   2   8        163.14        160.85        24.25 o                         
   6   2   8        124.66        121.87        21.23 o                         
   7   2   8        124.44        129.01        29.52 o                         
 -10   3   8       1040.83       1080.48        59.64 o                         
  -9   3   8        557.56        553.13        37.85 o                         
  -8   3   8       2763.92       2759.35        71.64 o                         
  -7   3   8         31.32         38.47        15.61 o                         
  -6   3   8       2631.33       2539.54        62.38 o                         
  -5   3   8       1191.73       1163.31        41.33 o                         
  -4   3   8       1630.74       1582.64        47.61 o                         
  -3   3   8        342.29        324.21        21.95 o                         
  -2   3   8         36.54         43.73        13.50 o                         
  -1   3   8        158.16        149.51        17.12 o                         
   0   3   8         11.25         20.89        12.70 o                         
   1   3   8         24.05         27.24        14.12 o                         
   2   3   8          3.03         -0.33        16.23 o                         
   3   3   8        584.61        515.18        31.65 o                         
   4   3   8          1.28         20.60        14.48 o                         
   5   3   8        167.19        203.02        34.70 o                         
   6   3   8        433.48        416.19        31.83 o                         
   7   3   8         13.28         85.77        39.73 o                         
 -10   4   8          0.15         16.84        57.75 o                         
  -9   4   8         43.03         39.06        31.87 o                         
  -8   4   8         74.22        105.91        19.41 o                         
  -7   4   8         85.92        108.70        17.65 o                         
  -6   4   8         13.69         75.87        18.16 o                         
  -5   4   8       2020.42       1952.54        52.97 o                         
  -4   4   8         31.77         72.17        15.09 o                         
  -3   4   8       1143.47       1041.89        35.98 o                         
  -2   4   8       1782.82       1847.03        47.50 o                         
  -1   4   8       1486.57       1484.44        44.25 o                         
   0   4   8        184.81        189.09        18.90 o                         
   1   4   8       3766.08       3797.99       112.74 o                         
   2   4   8        856.02        828.24        37.38 o                         
   3   4   8       1799.45       1807.08        55.46 o                         
   4   4   8        200.42        218.80        22.96 o                         
   5   4   8        387.83        397.88        30.47 o                         
   6   4   8        380.76        388.96        31.95 o                         
 -10   5   8       1177.46       1137.87       117.84 o                         
  -9   5   8         52.71         74.46        22.64 o                         
  -8   5   8       1565.01       1577.15        54.42 o                         
  -7   5   8        287.31        251.40        23.70 o                         
  -6   5   8       3146.07       2982.10        67.27 o                         
  -5   5   8          2.35         22.86        14.45 o                         
  -4   5   8       3136.09       3089.89        99.13 o                         
  -3   5   8        120.32        140.22        15.85 o                         
  -2   5   8        455.39        470.21        30.17 o                         
  -1   5   8       1085.14       1052.33        37.92 o                         
   0   5   8        435.06        394.42        34.88 o                         
   1   5   8         64.65         74.56        16.01 o                         
   2   5   8         20.15         15.70        17.72 o                         
   3   5   8        559.37        603.22        44.78 o                         
   4   5   8        840.17        876.30        41.19 o                         
   5   5   8         38.82         56.56        18.32 o                         
   6   5   8        213.32        220.46        37.47 o                         
 -10   6   8          0.25          4.53        50.51 o                         
  -9   6   8        845.34        862.89        66.81 o                         
  -8   6   8        107.68        155.77        37.64 o                         
  -7   6   8          5.91        -10.88        14.30 o                         
  -6   6   8         35.42         39.91        16.82 o                         
  -5   6   8       3406.94       3465.33        73.53 o                         
  -4   6   8         38.22         42.74        13.79 o                         
  -3   6   8       1411.28       1329.50        52.57 o                         
  -2   6   8       1871.11       1774.57        54.56 o                         
  -1   6   8       1485.30       1494.76        40.47 o                         
   0   6   8        403.59        392.16        25.57 o                         
   1   6   8       4712.55       4810.90        83.35 o                         
   2   6   8        672.63        700.34        35.22 o                         
   3   6   8       1124.59       1086.37        44.26 o                         
   4   6   8       1311.95       1317.55        51.11 o                         
   5   6   8        590.18        638.79        38.61 o                         
   6   6   8        661.37        726.48        51.50 o                         
  -9   7   8        388.91        485.32        54.40 o                         
  -8   7   8         96.81         60.24        27.38 o                         
  -7   7   8       1095.35       1009.28        50.35 o                         
  -6   7   8       1960.01       1858.93        53.26 o                         
  -5   7   8       1517.90       1569.56        42.87 o                         
  -4   7   8        547.35        572.46        30.06 o                         
  -3   7   8       2801.96       2811.89        76.09 o                         
  -2   7   8        618.75        650.90        50.89 o                         
  -1   7   8        309.05        316.57        20.79 o                         
   0   7   8          1.16         22.50        12.86 o                         
   1   7   8        232.96        241.09        22.02 o                         
   2   7   8       1430.68       1418.08        57.99 o                         
   3   7   8        822.19        778.84        37.98 o                         
   4   7   8         12.55         31.19        15.81 o                         
   5   7   8        102.15        111.81        41.84 o                         
   6   7   8        181.18        195.55        31.66 o                         
  -9   8   8         58.58        117.42        31.94 o                         
  -8   8   8         63.69         39.90        24.93 o                         
  -7   8   8         18.31         32.66        29.30 o                         
  -6   8   8        104.66        133.65        25.34 o                         
  -5   8   8        323.84        319.74        21.46 o                         
  -4   8   8       1002.07        920.33        46.11 o                         
  -3   8   8        175.65        167.55        23.40 o                         
  -2   8   8       2908.05       2861.12        61.13 o                         
  -1   8   8         44.76         26.27        13.26 o                         
   0   8   8       3193.92       3074.55        75.05 o                         
   1   8   8         86.97         61.49        14.49 o                         
   2   8   8       2073.56       2148.31        58.67 o                         
   3   8   8       1231.29       1282.38        47.90 o                         
   4   8   8       2228.49       2074.97        61.63 o                         
   5   8   8          0.04        -22.12        22.12 o                         
   6   8   8        457.58        488.37        44.32 o                         
  -9   9   8       1389.54       1511.97       134.59 o                         
  -8   9   8        232.44        256.32        51.64 o                         
  -7   9   8        447.52        535.78        51.11 o                         
  -6   9   8        103.80        127.83        29.58 o                         
  -5   9   8       4105.52       4093.17        86.07 o                         
  -4   9   8         54.57         57.67        24.59 o                         
  -3   9   8       3703.02       3809.25        89.43 o                         
  -2   9   8          1.24         13.51        13.58 o                         
  -1   9   8         99.86         85.66        14.57 o                         
   0   9   8        199.34        162.17        20.74 o                         
   1   9   8        198.46        191.87        20.55 o                         
   2   9   8          0.12         15.50        15.87 o                         
   3   9   8          5.94         35.94        16.48 o                         
   4   9   8        148.63        149.45        26.14 o                         
   5   9   8       1068.01       1040.66        58.49 o                         
  -9  10   8          8.00         78.88        53.16 o                         
  -8  10   8        116.98        105.33        33.38 o                         
  -7  10   8         15.71         57.31        27.32 o                         
  -6  10   8        201.88        223.91        36.42 o                         
  -5  10   8        475.33        497.99        37.00 o                         
  -4  10   8        464.38        423.77        33.98 o                         
  -3  10   8        749.52        719.63        43.10 o                         
  -2  10   8       2661.43       2628.90        66.89 o                         
  -1  10   8       2718.86       2768.97        66.09 o                         
   0  10   8       1498.57       1547.26        86.48 o                         
   1  10   8       1400.05       1446.99        47.89 o                         
   2  10   8       4035.10       4135.36        81.35 o                         
   3  10   8         52.97         27.16        19.51 o                         
   4  10   8        552.71        534.14        41.78 o                         
   5  10   8         61.53         70.25        23.74 o                         
  -8  11   8       1990.88       2111.35       103.19 o                         
  -7  11   8        763.08        835.77        64.39 o                         
  -6  11   8       2393.25       2411.23       142.42 o                         
  -5  11   8        601.09        538.24        38.56 o                         
  -4  11   8        498.23        434.44        33.96 o                         
  -3  11   8       1206.72       1219.65        42.69 o                         
  -2  11   8        394.68        414.61        29.57 o                         
  -1  11   8          6.09          7.81        14.70 o                         
   0  11   8         30.36         48.13        17.23 o                         
   1  11   8          1.89         -1.08        16.62 o                         
   2  11   8        826.82        856.20        39.17 o                         
   3  11   8         12.59          6.23        18.99 o                         
   4  11   8          0.16        -18.91        20.83 o                         
   5  11   8         12.46         25.00        25.46 o                         
  -8  12   8         24.48         47.36        28.82 o                         
  -7  12   8         84.83         76.86        27.37 o                         
  -6  12   8         64.74        102.45        30.05 o                         
  -5  12   8          7.54         28.65        17.77 o                         
  -4  12   8        304.72        289.33        29.82 o                         
  -3  12   8       1573.40       1625.20        49.75 o                         
  -2  12   8        139.38        161.97        23.02 o                         
  -1  12   8       5339.45       5412.79        85.29 o                         
   0  12   8        711.54        713.78        48.96 o                         
   1  12   8       1164.71       1110.51        49.31 o                         
   2  12   8         34.77         14.97        18.04 o                         
   3  12   8        667.41        721.22        46.09 o                         
   4  12   8        114.21         92.32        29.72 o                         
   5  12   8        414.35        352.05        45.95 o                         
  -8  13   8       1718.19       1926.41       149.72 o                         
  -7  13   8         77.62         67.41        49.10 o                         
  -6  13   8       1882.90       1986.32        94.20 o                         
  -5  13   8        214.17        200.31        26.33 o                         
  -4  13   8       1286.18       1274.31        45.64 o                         
  -3  13   8        715.21        668.04        33.67 o                         
  -2  13   8        475.73        457.89        31.57 o                         
  -1  13   8          3.74         22.98        13.11 o                         
   0  13   8         44.77         68.40        25.00 o                         
   1  13   8        269.79        274.34        35.81 o                         
   2  13   8         30.71         48.93        19.56 o                         
   3  13   8        132.85        107.33        31.94 o                         
   4  13   8        103.57        117.57        26.36 o                         
  -7  14   8          2.61         67.42        56.88 o                         
  -6  14   8          1.71         34.61        37.75 o                         
  -5  14   8        216.89        221.70        27.89 o                         
  -4  14   8        169.39        143.44        20.33 o                         
  -3  14   8       1282.08       1305.37        47.35 o                         
  -2  14   8         31.05         63.67        16.49 o                         
  -1  14   8        988.50       1011.08        46.85 o                         
   0  14   8        852.97        852.98        44.19 o                         
   1  14   8       1280.04       1301.52        68.87 o                         
   2  14   8        271.99        273.44        60.18 o                         
   3  14   8        840.53        842.38        51.25 o                         
   4  14   8        320.86        303.23        34.60 o                         
  -7  15   8        216.18        231.96        41.46 o                         
  -6  15   8         95.36         53.51        25.90 o                         
  -5  15   8        780.22        767.54        61.24 o                         
  -4  15   8       2788.64       2669.05        69.00 o                         
  -3  15   8        507.65        552.50        32.26 o                         
  -2  15   8        745.45        751.07        42.29 o                         
  -1  15   8        771.09        806.51        43.49 o                         
   0  15   8         52.17         41.59        14.51 o                         
   1  15   8         46.67         56.74        25.10 o                         
   2  15   8        365.36        334.42        40.65 o                         
   3  15   8         42.83        -28.23        28.23 o                         
   4  15   8         37.31         39.43        23.24 o                         
  -7  16   8         50.14        133.33        60.55 o                         
  -6  16   8         75.06         91.94        30.84 o                         
  -5  16   8          5.40         26.38        29.54 o                         
  -4  16   8         23.92         40.51        16.95 o                         
  -3  16   8          0.50         -0.94        14.06 o                         
  -2  16   8        372.78        400.42        32.25 o                         
  -1  16   8         31.91         67.44        19.63 o                         
   0  16   8       1705.36       1697.17        54.15 o                         
   1  16   8        202.53        165.57        23.84 o                         
   2  16   8       1111.41       1189.48        70.71 o                         
   3  16   8        761.91        797.44        51.80 o                         
   4  16   8        694.47        540.30        80.49 o                         
  -6  17   8        132.59         96.26        31.99 o                         
  -5  17   8        264.80        226.19        67.73 o                         
  -4  17   8         61.84         57.98        19.20 o                         
  -3  17   8        189.69        163.93        20.84 o                         
  -2  17   8        174.75        193.38        44.67 o                         
  -1  17   8       1184.82       1243.69        54.89 o                         
   0  17   8         14.09         32.32        19.04 o                         
   1  17   8        253.71        190.02        38.56 o                         
   2  17   8         63.72         26.80        22.43 o                         
   3  17   8         21.17         -0.68        27.55 o                         
  -6  18   8         24.29        113.36        36.43 o                         
  -5  18   8         95.63         85.70        28.71 o                         
  -4  18   8        334.39        281.56        31.80 o                         
  -3  18   8         44.39         57.05        20.50 o                         
  -2  18   8       1143.82       1161.74        53.74 o                         
  -1  18   8          5.83         37.82        22.45 o                         
   0  18   8       1606.36       1528.40        62.17 o                         
   1  18   8         24.01          1.25        19.00 o                         
   2  18   8        395.51        462.39        62.03 o                         
   3  18   8        132.52        172.42        35.67 o                         
  -5  19   8        624.40        629.51       145.08 o                         
  -4  19   8        177.29        244.68        32.08 o                         
  -3  19   8         90.48        112.46        28.66 o                         
  -2  19   8          0.23        -22.12        22.12 o                         
  -1  19   8         68.17         44.82        38.52 o                         
   0  19   8         15.79         -4.22        18.63 o                         
   1  19   8         10.69         19.75        26.36 o                         
   2  19   8        193.94        210.94        38.11 o                         
   3  19   8          8.85         23.62        39.41 o                         
  -5  20   8         91.64        103.82        35.22 o                         
  -4  20   8        135.68        138.77        26.38 o                         
  -3  20   8        413.78        392.22       134.32 o                         
  -2  20   8        527.18        551.99        51.35 o                         
  -1  20   8        140.60        148.73        24.52 o                         
   0  20   8        688.13        760.64        57.48 o                         
   1  20   8        703.86        624.32        54.47 o                         
   2  20   8        528.94        626.44       131.51 o                         
  -4  21   8        450.68        458.36        57.72 o                         
  -3  21   8        339.81        282.14        40.76 o                         
  -2  21   8        701.26        656.44        57.33 o                         
  -1  21   8        899.34       1000.49        92.08 o                         
   0  21   8        257.30        201.21        40.10 o                         
   1  21   8         57.13         30.45        23.87 o                         
   2  21   8          6.20        -47.26        47.26 o                         
  -4  22   8          1.11         30.02        44.81 o                         
  -3  22   8        387.70        467.94        39.55 o                         
  -2  22   8        106.58         29.24        39.51 o                         
  -1  22   8       1246.25       1294.78       106.77 o                         
   0  22   8          5.43         30.03        38.96 o                         
   1  22   8       1013.15       1014.86       102.58 o                         
  -3  23   8        197.35        270.23        63.92 o                         
  -9   0   9         68.18         53.95        22.79 o                         
  -7   0   9        103.06         82.56        23.83 o                         
  -5   0   9        658.00        642.95        47.76 o                         
  -3   0   9        167.99        144.11        23.62 o                         
  -1   0   9        194.38        177.94        28.23 o                         
   1   0   9        141.37        142.48        27.56 o                         
   3   0   9         29.81         18.85        24.72 o                         
   5   0   9        260.74        240.08        36.87 o                         
 -10   1   9          0.80         53.40        49.43 o                         
  -9   1   9         26.75        -16.46        16.46 o                         
  -8   1   9        169.44        159.00        22.37 o                         
  -7   1   9         12.28        -14.21        14.21 o                         
  -6   1   9        105.80        100.08        17.24 o                         
  -5   1   9        147.15        144.05        19.56 o                         
  -4   1   9         40.77         34.34        16.42 o                         
  -3   1   9          6.48         21.72        11.58 o                         
  -2   1   9          0.39         -5.42        12.53 o                         
  -1   1   9         20.07         29.76        13.72 o                         
   0   1   9         31.11         28.55        13.96 o                         
   1   1   9         87.93        110.88        18.64 o                         
   2   1   9        114.68         88.18        19.03 o                         
   3   1   9          2.18         26.43        16.76 o                         
   4   1   9         45.40         56.14        18.33 o                         
   5   1   9         12.64         13.57        17.50 o                         
   6   1   9          6.67         40.16        61.68 o                         
 -10   2   9         10.17         24.30        25.73 o                         
  -9   2   9         39.61         26.50        17.28 o                         
  -8   2   9         10.61         21.32        15.30 o                         
  -7   2   9         56.91         33.59        19.40 o                         
  -6   2   9         10.43         30.72        22.15 o                         
  -5   2   9         37.46         32.53        13.48 o                         
  -4   2   9        308.02        338.24        21.82 o                         
  -3   2   9          9.45          8.21        12.20 o                         
  -2   2   9         20.85         30.35        12.95 o                         
  -1   2   9         62.56         52.25        14.47 o                         
   0   2   9         85.89         74.89        15.97 o                         
   1   2   9         43.93         51.73        15.14 o                         
   2   2   9         38.99          9.66        15.09 o                         
   3   2   9         44.07         26.91        14.83 o                         
   4   2   9         26.03         30.75        16.47 o                         
   5   2   9         29.25         53.29        20.43 o                         
   6   2   9          2.83        -25.90        25.90 o                         
 -10   3   9         49.54         43.90        24.85 o                         
  -9   3   9         59.91         48.11        20.24 o                         
  -8   3   9          1.99        -12.74        22.28 o                         
  -7   3   9         25.44        -13.64        13.86 o                         
  -6   3   9          0.61        -13.92        13.92 o                         
  -5   3   9         35.11         23.79        12.80 o                         
  -4   3   9        193.35        185.70        23.11 o                         
  -3   3   9         42.79         34.99        17.20 o                         
  -2   3   9         95.27        103.86        20.28 o                         
  -1   3   9         22.25         21.93        13.57 o                         
   0   3   9        152.78        173.83        20.44 o                         
   1   3   9        163.34        135.41        19.17 o                         
   2   3   9          4.70         21.05        17.89 o                         
   3   3   9         31.20          7.06        16.04 o                         
   4   3   9         18.56         33.42        16.71 o                         
   5   3   9         19.21         11.18        17.54 o                         
   6   3   9          8.69        -20.51        28.79 o                         
  -9   4   9          3.27         30.02        29.97 o                         
  -8   4   9         27.71         18.50        15.20 o                         
  -7   4   9         29.94         24.80        16.24 o                         
  -6   4   9         71.61         56.53        14.90 o                         
  -5   4   9          4.31         24.80        11.37 o                         
  -4   4   9          1.72          7.34        14.06 o                         
  -3   4   9         10.00         25.54        14.14 o                         
  -2   4   9        121.63        140.98        17.66 o                         
  -1   4   9        356.42        401.78        26.84 o                         
   0   4   9          1.06         -2.96        29.79 o                         
   1   4   9         88.52         61.70        15.93 o                         
   2   4   9        121.98        126.51        19.60 o                         
   3   4   9          0.38          1.84        15.52 o                         
   4   4   9         78.77        107.71        20.19 o                         
   5   4   9        212.98        202.08        25.14 o                         
  -9   5   9         18.01         26.11        26.52 o                         
  -8   5   9          0.02         34.75        18.50 o                         
  -7   5   9          2.23          4.23        15.14 o                         
  -6   5   9         91.87         83.14        15.08 o                         
  -5   5   9         73.90         67.16        13.58 o                         
  -4   5   9        112.33         98.27        20.54 o                         
  -3   5   9        276.58        249.95        26.88 o                         
  -2   5   9         86.94         99.14        17.82 o                         
  -1   5   9        437.53        371.86        30.54 o                         
   0   5   9         44.27         19.76        14.14 o                         
   1   5   9          1.90          2.72        14.07 o                         
   2   5   9         10.94        -16.87        16.87 o                         
   3   5   9          4.04          0.60        16.29 o                         
   4   5   9        533.81        530.64        36.78 o                         
   5   5   9        174.34        145.36        24.50 o                         
  -9   6   9         44.83        123.53        52.17 o                         
  -8   6   9          0.03          8.77        81.84 o                         
  -7   6   9         46.26         29.90        20.22 o                         
  -6   6   9         63.08         76.18        16.12 o                         
  -5   6   9          2.68          6.80        11.38 o                         
  -4   6   9        103.51         91.89        20.62 o                         
  -3   6   9         25.35         18.13        17.51 o                         
  -2   6   9          8.00          3.84        12.63 o                         
  -1   6   9         28.64         11.70        13.89 o                         
   0   6   9        160.88        146.59        19.59 o                         
   1   6   9        186.47        145.06        19.74 o                         
   2   6   9          7.60         14.80        23.03 o                         
   3   6   9        222.85        231.92        25.06 o                         
   4   6   9        326.94        302.89        28.38 o                         
   5   6   9          1.83          4.98        35.89 o                         
  -9   7   9         27.98         28.79        51.76 o                         
  -8   7   9          1.10         10.29        27.16 o                         
  -7   7   9          0.05         16.58        21.03 o                         
  -6   7   9          1.26        -19.40        19.40 o                         
  -5   7   9        117.24        111.32        16.22 o                         
  -4   7   9         69.98         46.26        18.18 o                         
  -3   7   9         26.28        -14.96        14.96 o                         
  -2   7   9        232.81        241.58        34.89 o                         
  -1   7   9        127.29        115.21        21.86 o                         
   0   7   9        210.34        250.36        24.19 o                         
   1   7   9          5.47         -5.55        16.67 o                         
   2   7   9          6.79         14.76        16.23 o                         
   3   7   9         77.43         48.51        16.89 o                         
   4   7   9         69.53         46.16        16.88 o                         
   5   7   9          7.97        -30.58        30.58 o                         
  -8   8   9          0.67         -9.64        32.31 o                         
  -7   8   9         13.70         16.10        22.94 o                         
  -6   8   9         25.80        -20.57        24.90 o                         
  -5   8   9         94.62        113.22        18.31 o                         
  -4   8   9          4.24         57.74        18.05 o                         
  -3   8   9         27.55          6.19        18.24 o                         
  -2   8   9        250.90        232.56        47.42 o                         
  -1   8   9        112.59         54.49        25.09 o                         
   0   8   9         22.19         17.39        13.52 o                         
   1   8   9         63.89         99.60        34.17 o                         
   2   8   9        178.48        169.35        21.56 o                         
   3   8   9          8.13         -4.84        15.17 o                         
   4   8   9         81.39          1.22        25.23 o                         
  -8   9   9         78.79         96.17        32.44 o                         
  -7   9   9         17.55         11.18        32.34 o                         
  -6   9   9          6.51         14.08        21.87 o                         
  -5   9   9         85.63         60.82        18.65 o                         
  -4   9   9        100.81         72.92        25.73 o                         
  -3   9   9          3.87         15.35        16.52 o                         
  -2   9   9        151.84        166.19        30.47 o                         
  -1   9   9        102.47        114.26        19.90 o                         
   0   9   9         88.45         78.92        22.19 o                         
   1   9   9          7.72         15.52        18.20 o                         
   2   9   9          4.74          5.57        14.77 o                         
   3   9   9        228.33        210.47        29.80 o                         
   4   9   9          7.78         -6.63        20.98 o                         
  -8  10   9         35.98        -12.75        39.01 o                         
  -7  10   9          9.75         35.47        26.28 o                         
  -6  10   9         18.51         32.81        23.03 o                         
  -5  10   9          0.98        -17.57        17.57 o                         
  -4  10   9         85.02        105.83        23.52 o                         
  -3  10   9        368.56        324.81        32.49 o                         
  -2  10   9         14.06         10.91        45.72 o                         
  -1  10   9        169.86        130.47        25.77 o                         
   0  10   9        469.59        516.60        31.83 o                         
   1  10   9        329.15        382.59        29.24 o                         
   2  10   9        112.68        144.20        22.20 o                         
   3  10   9         31.51         27.80        30.10 o                         
   4  10   9          0.01         12.12        27.11 o                         
  -7  11   9         20.59         30.12        25.73 o                         
  -6  11   9          0.36          9.04        21.61 o                         
  -5  11   9         27.87         15.70        26.32 o                         
  -4  11   9         54.61         57.94        24.03 o                         
  -3  11   9         77.23        101.07        21.34 o                         
  -2  11   9          8.88         -8.88        28.16 o                         
  -1  11   9         13.15          6.64        27.15 o                         
   0  11   9          1.30         13.35        17.54 o                         
   1  11   9          0.26          2.70        14.81 o                         
   2  11   9         42.75         49.87        20.30 o                         
   3  11   9        226.39        207.28        30.41 o                         
   4  11   9         39.57         91.57        44.39 o                         
  -7  12   9         16.56         48.63        26.50 o                         
  -6  12   9         12.62        -11.76        30.79 o                         
  -5  12   9         31.23         19.51        18.15 o                         
  -4  12   9          4.30        -12.83        16.91 o                         
  -3  12   9         94.37         96.02        20.54 o                         
  -2  12   9          0.99         -5.86        19.33 o                         
  -1  12   9         47.50         36.68        19.24 o                         
   0  12   9          3.21         12.95        20.43 o                         
   1  12   9         16.44          9.29        18.45 o                         
   2  12   9          5.46          1.77        27.86 o                         
   3  12   9        238.07        260.35        33.28 o                         
   4  12   9          1.50         10.74        37.83 o                         
  -7  13   9         14.59          4.06        35.82 o                         
  -6  13   9          1.78        -20.58        26.03 o                         
  -5  13   9          1.92         27.65        32.23 o                         
  -4  13   9        179.77        162.94        25.39 o                         
  -3  13   9        137.14        144.71        34.01 o                         
  -2  13   9         68.19         94.74        26.49 o                         
  -1  13   9        215.75        230.37        33.82 o                         
   0  13   9         20.29         52.08        23.96 o                         
   1  13   9         77.80         47.82        26.43 o                         
   2  13   9         89.09         25.21        26.64 o                         
   3  13   9        186.91        204.34        29.49 o                         
  -6  14   9         31.02         77.13        33.01 o                         
  -5  14   9          8.17         18.92        18.43 o                         
  -4  14   9         15.41         42.59        24.93 o                         
  -3  14   9         13.62          3.77        28.63 o                         
  -2  14   9         23.69         26.59        21.50 o                         
  -1  14   9         78.92         75.28        25.65 o                         
   0  14   9          2.55        -24.58        24.58 o                         
   1  14   9         31.48         15.62        21.42 o                         
   2  14   9        233.07        280.93        33.73 o                         
   3  14   9         88.52         88.47        47.55 o                         
  -6  15   9        266.49        289.60        72.07 o                         
  -5  15   9        306.63        320.11        47.88 o                         
  -4  15   9         13.12         17.38        18.17 o                         
  -3  15   9        231.24        177.20        33.74 o                         
  -2  15   9          2.91         18.29        22.40 o                         
  -1  15   9         49.83         81.71        26.56 o                         
   0  15   9         16.11         46.42        28.61 o                         
   1  15   9          1.84         13.97        28.59 o                         
   2  15   9         10.09         53.21        28.75 o                         
   3  15   9         58.34        120.50        46.21 o                         
  -5  16   9         38.17         28.33        26.96 o                         
  -4  16   9         38.41         40.31        19.08 o                         
  -3  16   9         16.23         32.04        20.83 o                         
  -2  16   9         63.06         41.35        24.11 o                         
  -1  16   9         11.09          0.97        20.75 o                         
   0  16   9          2.55         58.75        24.01 o                         
   1  16   9          2.47         -3.27        21.50 o                         
   2  16   9          0.34         23.46        25.12 o                         
   3  16   9         34.58          3.97        45.49 o                         
  -5  17   9          0.44        -41.93        41.93 o                         
  -4  17   9          3.07         35.38        47.95 o                         
  -3  17   9         65.47          9.10        32.72 o                         
  -2  17   9          0.20          9.14        21.54 o                         
  -1  17   9        209.59        155.70        53.20 o                         
   0  17   9          0.04         22.42        22.24 o                         
   1  17   9          2.68         -2.95        24.67 o                         
   2  17   9         46.35        -21.79        47.53 o                         
  -4  18   9          0.81        -27.39        27.39 o                         
  -3  18   9         84.16         71.36        40.37 o                         
  -2  18   9        168.63        192.86        34.09 o                         
  -1  18   9         16.13          8.19        38.53 o                         
   0  18   9          3.81          5.34        20.46 o                         
   1  18   9          2.59         21.27        20.51 o                         
   2  18   9         71.12         38.06        38.03 o                         
  -4  19   9          0.06        -46.91        46.91 o                         
  -3  19   9         45.04         -1.14        35.70 o                         
  -2  19   9         74.77         26.81        35.62 o                         
  -1  19   9         61.18         33.70        23.07 o                         
   0  19   9         95.03        102.04        26.91 o                         
   1  19   9         34.86        122.77        41.85 o                         
  -3  20   9         53.76        -18.88        35.55 o                         
  -2  20   9         30.94        -30.41        37.24 o                         
  -1  20   9          0.07         -8.87        43.72 o                         
   0  20   9         13.77         50.34        34.98 o                         
  -2  21   9        154.57        108.38        50.22 o                         
  -8   0  10        905.21        857.86        64.19 o                         
  -6   0  10        818.45        926.05        61.29 o                         
  -4   0  10        818.23        895.13        60.55 o                         
  -2   0  10          7.25         16.04        18.19 o                         
   0   0  10        347.43        454.68        60.55 o                         
   2   0  10          0.72         28.76        24.42 o                         
   4   0  10        378.49        379.56        45.82 o                         
  -9   1  10        123.84        188.71        31.01 o                         
  -8   1  10         31.27         55.14        17.71 o                         
  -7   1  10         48.45         63.01        20.67 o                         
  -6   1  10          3.26         38.63        16.40 o                         
  -5   1  10        551.74        535.51        33.45 o                         
  -4   1  10        260.61        346.75        33.83 o                         
  -3   1  10        199.87        144.87        42.37 o                         
  -2   1  10          9.44         17.57        13.13 o                         
  -1   1  10         43.48         37.32        15.59 o                         
   0   1  10         37.75         53.70        16.15 o                         
   1   1  10        513.14        502.52        33.16 o                         
   2   1  10        102.54        102.18        20.09 o                         
   3   1  10        461.27        456.67        34.44 o                         
   4   1  10        103.82        164.02        25.06 o                         
   5   1  10        331.53        285.20        57.89 o                         
  -9   2  10        135.56        117.39        31.41 o                         
  -8   2  10        630.76        545.97        35.93 o                         
  -7   2  10         19.12         17.54        15.61 o                         
  -6   2  10       2326.43       2322.89        67.00 o                         
  -5   2  10       1184.86       1215.25        48.02 o                         
  -4   2  10          9.16         33.89        17.49 o                         
  -3   2  10         90.94         86.07        31.81 o                         
  -2   2  10         21.25         71.66        16.44 o                         
  -1   2  10         62.62         36.37        16.99 o                         
   0   2  10          1.01         29.07        15.90 o                         
   1   2  10        985.70       1046.81        46.45 o                         
   2   2  10        449.37        506.43        34.96 o                         
   3   2  10        220.87        262.22        27.63 o                         
   4   2  10         41.00         21.01        19.25 o                         
   5   2  10          7.53          5.35        29.79 o                         
  -9   3  10          6.15          4.25        37.47 o                         
  -8   3  10          6.94         -0.55        16.37 o                         
  -7   3  10         60.22         19.58        17.27 o                         
  -6   3  10        180.97        178.59        34.41 o                         
  -5   3  10         81.89         41.99        26.98 o                         
  -4   3  10        130.31        150.04        24.13 o                         
  -3   3  10         14.07         13.41        16.46 o                         
  -2   3  10          0.53         24.55        18.71 o                         
  -1   3  10        128.28        160.85        29.45 o                         
   0   3  10          0.38        -10.57        14.65 o                         
   1   3  10        431.04        428.98        31.69 o                         
   2   3  10        752.02        853.03        42.66 o                         
   3   3  10        778.08        878.86        45.27 o                         
   4   3  10       1083.95       1168.32        53.23 o                         
   5   3  10          3.67        -17.74        31.40 o                         
  -8   4  10         71.71         47.09        27.07 o                         
  -7   4  10        386.75        408.03        31.02 o                         
  -6   4  10          4.12         21.31        14.34 o                         
  -5   4  10        370.82        449.80        27.84 o                         
  -4   4  10       1661.57       1755.99        68.35 o                         
  -3   4  10       1556.94       1744.90        83.78 o                         
  -2   4  10        284.49        313.73        35.44 o                         
  -1   4  10        562.31        620.27        39.71 o                         
   0   4  10         52.79         77.91        17.67 o                         
   1   4  10        440.34        523.04        33.85 o                         
   2   4  10         54.12         94.67        20.83 o                         
   3   4  10        256.62        297.70        29.59 o                         
   4   4  10         51.65         84.04        24.13 o                         
   5   4  10          8.66        -27.96        33.80 o                         
  -8   5  10         22.78         56.53        29.52 o                         
  -7   5  10         51.15         19.58        18.16 o                         
  -6   5  10        277.84        289.60        28.65 o                         
  -5   5  10         10.39         22.11        16.04 o                         
  -4   5  10        362.23        294.41        44.06 o                         
  -3   5  10          4.46         29.52        20.43 o                         
  -2   5  10          6.13         22.27        16.77 o                         
  -1   5  10        166.93        128.73        19.08 o                         
   0   5  10        502.47        491.15        32.78 o                         
   1   5  10          0.98         20.22        21.52 o                         
   2   5  10       1906.58       1918.06        63.22 o                         
   3   5  10        185.64        236.98        27.03 o                         
   4   5  10        717.01        819.82        62.63 o                         
  -8   6  10        469.76        521.83        78.96 o                         
  -7   6  10        639.59        548.23        54.59 o                         
  -6   6  10        356.11        320.09        32.61 o                         
  -5   6  10       1204.10       1248.92        76.90 o                         
  -4   6  10        481.17        496.10        39.12 o                         
  -3   6  10        401.90        397.52        40.10 o                         
  -2   6  10         15.06         18.48        17.30 o                         
  -1   6  10        535.05        614.84        35.23 o                         
   0   6  10         32.93         95.02        28.56 o                         
   1   6  10          0.52         10.57        17.66 o                         
   2   6  10         18.39         13.41        16.38 o                         
   3   6  10        139.47        142.33        23.52 o                         
   4   6  10         76.67         73.07        31.31 o                         
  -7   7  10         10.63         13.49        25.92 o                         
  -6   7  10        106.62        108.07        23.16 o                         
  -5   7  10          3.31         14.59        16.03 o                         
  -4   7  10         74.83         95.74        22.42 o                         
  -3   7  10        454.57        460.51        36.24 o                         
  -2   7  10          7.93          8.95        19.82 o                         
  -1   7  10       1379.69       1408.93        73.44 o                         
   0   7  10        748.63        734.33        46.88 o                         
   1   7  10        571.05        582.55        35.84 o                         
   2   7  10        665.33        726.20        53.00 o                         
   3   7  10         82.74        103.56        21.58 o                         
  -7   8  10        178.01        153.57        35.11 o                         
  -6   8  10        757.18        753.39        82.47 o                         
  -5   8  10        512.31        458.06        57.00 o                         
  -4   8  10       1318.16       1490.40        65.21 o                         
  -3   8  10         22.05        -20.34        22.38 o                         
  -2   8  10        620.72        727.48        53.95 o                         
  -1   8  10         36.31         39.70        20.12 o                         
   0   8  10         57.28         65.06        18.15 o                         
   1   8  10        169.35        198.45        30.17 o                         
   2   8  10        147.14        206.34        24.49 o                         
   3   8  10         23.85         -5.72        37.15 o                         
  -7   9  10          8.34         28.10        36.89 o                         
  -6   9  10          0.02          6.55        80.05 o                         
  -5   9  10         26.93         13.12        19.18 o                         
  -4   9  10         79.92        129.92        26.13 o                         
  -3   9  10        540.66        472.33        47.54 o                         
  -2   9  10         26.71         31.52        22.03 o                         
  -1   9  10       1386.68       1339.04        60.02 o                         
   0   9  10         32.90         20.00        22.16 o                         
   1   9  10        517.66        507.91        37.03 o                         
   2   9  10         80.84         52.54        17.20 o                         
   3   9  10        963.70       1139.48       107.56 o                         
  -6  10  10        476.83        573.71        56.68 o                         
  -5  10  10         19.66         22.56        18.77 o                         
  -4  10  10       1452.44       1499.47        66.60 o                         
  -3  10  10        393.79        436.77        45.83 o                         
  -2  10  10        300.75        404.69        44.63 o                         
  -1  10  10       1060.22       1220.63        71.69 o                         
   0  10  10          1.91         28.98        18.20 o                         
   1  10  10          6.59         46.07        17.21 o                         
   2  10  10         17.57          5.04        21.62 o                         
   3  10  10         31.35         21.79        36.37 o                         
  -6  11  10         20.50         39.46        24.17 o                         
  -5  11  10          6.69         -7.94        21.77 o                         
  -4  11  10          6.46         49.52        19.92 o                         
  -3  11  10          0.05        -13.67        25.79 o                         
  -2  11  10        106.65        104.70        35.52 o                         
  -1  11  10          1.59         74.47        38.77 o                         
   0  11  10       1369.15       1382.01        61.63 o                         
   1  11  10        773.12        756.05        40.91 o                         
   2  11  10        103.37        109.20        27.37 o                         
   3  11  10        125.34        227.86        61.86 o                         
  -5  12  10        934.93        950.64        55.62 o                         
  -4  12  10          0.35         -0.38        18.34 o                         
  -3  12  10        755.88        836.98        82.80 o                         
  -2  12  10        165.21        169.55        32.97 o                         
  -1  12  10       1173.02       1224.64        73.23 o                         
   0  12  10          9.94         20.42        24.89 o                         
   1  12  10        270.64        351.41        49.03 o                         
   2  12  10         47.15        107.78        43.70 o                         
  -5  13  10         72.14         33.46        25.96 o                         
  -4  13  10         78.12         59.98        20.86 o                         
  -3  13  10        416.19        360.38        50.88 o                         
  -2  13  10        132.92        139.14        30.92 o                         
  -1  13  10         38.59         40.16        23.88 o                         
   0  13  10        558.00        577.01        77.82 o                         
   1  13  10        118.84        103.62        25.65 o                         
   2  13  10        460.86        553.67        78.39 o                         
  -5  14  10         85.82         79.09        30.88 o                         
  -4  14  10          0.19         14.84        24.92 o                         
  -3  14  10        506.16        496.60        50.25 o                         
  -2  14  10        250.37        325.78        43.72 o                         
  -1  14  10          7.60         12.93        25.54 o                         
   0  14  10          3.81          3.48        39.68 o                         
   2  14  10          6.12         80.63        44.24 o                         
  -4  15  10         35.36        -23.32        24.83 o                         
  -3  15  10        222.91        245.95        41.85 o                         
  -2  15  10        410.37        433.15        84.03 o                         
  -1  15  10        366.50        387.88        46.83 o                         
   0  15  10         34.02         23.03        29.37 o                         
   2  15  10         72.05         84.33        48.28 o                         
  -4  16  10         79.36         23.18        28.83 o                         
  -3  16  10         54.45         82.51        28.37 o                         
  -2  16  10        437.28        450.99        49.45 o                         
  -1  16  10          6.67        -29.88        29.88 o                         
   0  16  10        368.99        446.10        67.94 o                         
   1  16  10          4.92         27.10        34.85 o                         
  -3  17  10          0.57         20.35        31.11 o                         
  -2  17  10        116.18        120.94        31.33 o                         
  -1  17  10        118.80        124.39        32.85 o                         
   0  17  10         58.45         47.71        33.53 o                         
   1  17  10        680.08        557.78        77.68 o                         
  -2  18  10         70.35         61.40        36.02 o                         
  -1  18  10         77.79         69.51        40.61 o                         
   0  18  10        254.18         91.79        43.66 o                         
  -7   0  11        165.18        185.39        35.57 o                         
  -5   0  11          2.10         -7.56        33.34 o                         
  -3   0  11         10.95         19.00        31.03 o                         
  -1   0  11        306.24        268.28        74.28 o                         
   1   0  11         47.45         -1.18        24.19 o                         
  -8   1  11        153.65        201.90        29.74 o                         
  -7   1  11          9.80         40.08        18.42 o                         
  -6   1  11         17.11         20.77        16.25 o                         
  -5   1  11         74.19         98.99        20.93 o                         
  -4   1  11        109.50        129.88        25.19 o                         
  -3   1  11          2.53         16.41        24.44 o                         
  -2   1  11         41.10         31.06        35.51 o                         
  -1   1  11          6.64         -0.98        21.16 o                         
   0   1  11          0.46          5.59        23.54 o                         
   1   1  11         25.35          5.78        17.46 o                         
   2   1  11         27.60          6.68        18.10 o                         
   3   1  11          4.79         -1.59        35.62 o                         
  -8   2  11         73.17         87.76        26.32 o                         
  -7   2  11         38.10         20.63        19.97 o                         
  -6   2  11        182.70        173.21        24.38 o                         
  -5   2  11          4.87         -2.43        18.23 o                         
  -4   2  11         13.33         22.08        21.05 o                         
  -3   2  11          5.72         25.90        27.96 o                         
  -2   2  11         30.72         21.38        20.25 o                         
  -1   2  11          1.96         14.38        20.47 o                         
   0   2  11         24.49         22.36        28.40 o                         
   1   2  11         13.41          6.02        21.75 o                         
   2   2  11         15.42          0.15        19.63 o                         
   3   2  11         71.63         47.33        29.69 o                         
  -8   3  11         25.91        -29.18        35.78 o                         
  -7   3  11          2.29        -18.71        18.71 o                         
  -6   3  11          2.13         22.46        15.90 o                         
  -5   3  11          0.54        -27.54        28.77 o                         
  -4   3  11         49.68         46.85        24.66 o                         
  -3   3  11         34.98         41.20        24.28 o                         
  -2   3  11          5.24         31.19        20.02 o                         
  -1   3  11        127.86        108.33        18.99 o                         
   0   3  11         23.28         22.29        15.98 o                         
   1   3  11          6.32         -2.09        17.17 o                         
   2   3  11         38.14         52.73        22.35 o                         
   3   3  11          0.19         19.51        35.58 o                         
  -7   4  11          0.96         18.34        22.35 o                         
  -6   4  11         72.22         66.56        21.46 o                         
  -5   4  11          0.15        -16.51        16.51 o                         
  -4   4  11          9.87        -14.53        22.86 o                         
  -3   4  11         72.20         82.09        61.63 o                         
  -2   4  11         13.91          3.52        19.46 o                         
  -1   4  11          1.65          4.09        17.46 o                         
   0   4  11          4.09         11.84        16.62 o                         
   1   4  11        105.22        102.41        25.39 o                         
   2   4  11        103.17         70.26        26.53 o                         
   3   4  11        335.86        379.18        61.61 o                         
  -6   5  11         11.13         20.55        18.96 o                         
  -5   5  11         36.36         48.58        22.02 o                         
  -4   5  11          2.82         22.35        22.63 o                         
  -3   5  11        192.15        168.12        31.85 o                         
  -2   5  11         12.62         20.60        20.14 o                         
  -1   5  11         19.01          8.32        19.87 o                         
   0   5  11          6.74          8.04        18.24 o                         
   1   5  11          3.40        -17.35        17.35 o                         
   2   5  11         27.41          9.83        32.64 o                         
   3   5  11         11.63          4.27        36.58 o                         
  -6   6  11          0.04          8.61        19.93 o                         
  -5   6  11          6.00        -15.32        24.02 o                         
  -4   6  11         12.33         19.68        24.07 o                         
  -3   6  11         46.59         29.56        18.41 o                         
  -2   6  11          1.75         41.57        23.95 o                         
  -1   6  11         32.29         50.59        19.41 o                         
   0   6  11         51.60         56.26        18.49 o                         
   1   6  11          2.71          4.75        17.79 o                         
   2   6  11        164.89        167.95        38.78 o                         
   3   6  11        323.83        311.48        57.81 o                         
  -5   7  11         23.81         10.52        15.89 o                         
  -4   7  11         31.96         44.82        23.68 o                         
  -3   7  11          3.61         -3.40        18.56 o                         
  -2   7  11        135.92        145.13        25.86 o                         
  -1   7  11         23.94         15.45        24.79 o                         
   0   7  11        112.25        129.05        25.73 o                         
   1   7  11         36.64         25.15        19.56 o                         
   2   7  11        254.16        258.93        38.23 o                         
  -5   8  11          0.35          0.41        17.44 o                         
  -4   8  11        189.15        143.87        31.89 o                         
  -3   8  11         10.60        -20.82        20.82 o                         
  -2   8  11        114.69        117.83        28.90 o                         
  -1   8  11          7.86          6.53        19.24 o                         
   0   8  11          0.01        -13.05        20.64 o                         
   1   8  11         69.76         82.96        24.23 o                         
   2   8  11          1.17        -13.67        23.98 o                         
  -5   9  11          5.81         44.80        35.19 o                         
  -4   9  11          0.51         18.44        43.08 o                         
  -3   9  11        171.38        195.07        28.98 o                         
  -2   9  11         18.34         33.36        21.70 o                         
  -1   9  11         26.16         37.53        22.85 o                         
   0   9  11         21.50        -18.40        18.40 o                         
   1   9  11         18.48          8.30        22.16 o                         
   2   9  11        144.46        125.64        51.19 o                         
  -5  10  11          1.28        -14.27        31.99 o                         
  -4  10  11          2.79        -15.24        25.07 o                         
  -3  10  11          2.79         25.27        25.15 o                         
  -2  10  11         41.70         55.13        20.20 o                         
  -1  10  11         32.92         35.54        43.21 o                         
   0  10  11        171.66        139.08        32.95 o                         
   1  10  11        226.97        105.14        43.65 o                         
   2  10  11         54.50         73.77        43.39 o                         
  -5  11  11        167.97        112.55        40.13 o                         
  -4  11  11          2.85        -35.44        35.44 o                         
  -3  11  11         93.49         49.54        26.82 o                         
  -2  11  11          0.26         -5.72        19.05 o                         
  -1  11  11          5.91        -19.06        35.68 o                         
  -5  12  11         47.98         16.81        34.13 o                         
  -4  12  11          0.04         11.82        35.57 o                         
  -3  12  11         14.93         36.42        32.07 o                         
  -2  12  11          5.70         -0.96        26.32 o                         
  -1  12  11         35.63         57.28        28.78 o                         
  -4   0  12         37.05         73.23        38.94 o                         
   0   0  12        476.28        566.77        78.73 o                         
  -5   1  12        825.61        942.88        99.40 o                         
  -4   1  12        180.98        228.75        50.56 o                         
   0   1  12         25.33         37.74        24.92 o                         
   1   1  12       1008.78       1163.74       112.47 o                         
  -6   2  12          2.45         90.72        40.36 o                         
  -5   2  12          9.61         20.85        31.91 o                         
  -4   2  12        148.77        121.64        42.06 o                         
  -1   2  12         50.53        106.16        43.11 o                         
   0   2  12        119.50        119.65        32.48 o                         
   1   2  12         44.93         19.53        35.45 o                         
  -6   3  12        258.60        346.68        63.05 o                         
  -5   3  12        703.39        691.81        82.71 o                         
  -1   3  12        123.45        224.48        55.02 o                         
   0   3  12        394.75        467.30        74.47 o                         
   1   3  12        475.25        423.23        71.45 o                         
  -6   4  12         91.00        168.14        48.07 o                         
  -5   4  12        243.62        110.47        40.43 o                         
  -1   4  12        898.69        864.70        90.73 o                         
   0   4  12          1.14        -20.13        42.39 o                         
   1   4  12        720.16        800.48        92.29 o                         
  -6   5  12       3202.10       2744.83       157.36 o                         
  -5   5  12         27.95        -33.69        33.69 o                         
  -1   5  12        277.03        178.34        46.05 o                         
   0   5  12        675.88        753.43        88.26 o                         
   1   5  12          3.94        -34.82        41.89 o                         
  -5   6  12         99.90         35.93        27.05 o                         
  -2   6  12          5.99        -27.98        33.60 o                         
  -1   6  12        425.43        332.47        59.87 o                         
   1   6  12        596.76        609.87        80.38 o                         
  -5   7  12        527.02        505.61        67.73 o                         
  -2   7  12        512.66        579.28        77.60 o                         
  -1   7  12        891.83        953.77       100.62 o                         
  -2   8  12         36.04         12.47        34.22 o                         
  -2   9  12        399.78        421.83        68.64 o                         
                                                                                
